# Supplementary material for: Deciphering the lipid–cancer nexus: comprehensive Mendelian randomization analysis of the associations between lipid profiles and digestive system cancer susceptibility
Source: Lipids Health Dis. 2024 Jun 27;23:202. doi: 10.1186/s12944-024-02191-0 (PMC11209958; doi:10.1186/s12944-024-02191-0)
Supplement: Supplementary file 1 — Supplementary Material 1: Table 1. Results of the main MR, bidirectional MR and MVMR analyses in gastric cancer. [file 12944_2024_2191_MOESM1_ESM.xlsx]

## Sheet: main MR
id.exposure	id.outcome	outcome	exposure	method	nsnp	b	se	pval	lo_ci	up_ci	or	or_lci95	or_uci95	p_fdr	Power
ebi-PL179-GCST90277376	ukb-saige-151	Cancer of stomach || id:ukb-saige-151	Sphingomyelin (d40:1) levels || id:ebi-PL179-GCST90277376	Inverse variance weighted	40	-0.382736	0.111428	0.000592924	-0.601135	-0.164337	0.681993	0.548189	0.848456	0.106133	0.969
ebi-PL179-GCST90277278	ukb-saige-151	Cancer of stomach || id:ukb-saige-151	Phosphatidylcholine (16:0_16:1) levels || id:ebi-PL179-GCST90277278	Inverse variance weighted	19	0.529976	0.185812	0.00434151	0.165785	0.894167	1.69889	1.18032	2.4453	0.259043	0.86
ebi-PL179-GCST90277338	ukb-saige-151	Cancer of stomach || id:ukb-saige-151	Phosphatidylcholine (O-18:1_18:2) levels || id:ebi-PL179-GCST90277338	Inverse variance weighted	22	0.438023	0.14705	0.00289446	0.149805	0.726242	1.54964	1.16161	2.0673	0.259043	0.797
ebi-PL179-GCST90277336	ukb-saige-151	Cancer of stomach || id:ukb-saige-151	Phosphatidylcholine (O-18:0_20:4) levels || id:ebi-PL179-GCST90277336	Inverse variance weighted	21	0.333498	0.129536	0.0100368	0.0796074	0.587389	1.39584	1.08286	1.79929	0.449149	0.751
ebi-PL179-GCST90277354	ukb-saige-151	Cancer of stomach || id:ukb-saige-151	Phosphatidylethanolamine (O-18:1_20:4) levels || id:ebi-PL179-GCST90277354	Inverse variance weighted	25	0.30989	0.128954	0.0162568	0.0571396	0.562641	1.36328	1.0588	1.7553	0.581992	0.667
ebi-PL179-GCST90277238	ukb-saige-151	Cancer of stomach || id:ukb-saige-151	Sterol ester (27:1/14:0) levels || id:ebi-PL179-GCST90277238	Inverse variance weighted	20	0.0388474	0.149351	0.794781	-0.253881	0.331576	1.03961	0.775784	1.39316	0.980551
ebi-PL179-GCST90277238	ukb-saige-151	Cancer of stomach || id:ukb-saige-151	Sterol ester (27:1/14:0) levels || id:ebi-PL179-GCST90277238	MR Egger	20	0.184859	0.265806	0.495645	-0.33612	0.705837	1.20305	0.714537	2.02554	0.961929
ebi-PL179-GCST90277238	ukb-saige-151	Cancer of stomach || id:ukb-saige-151	Sterol ester (27:1/14:0) levels || id:ebi-PL179-GCST90277238	Weighted median	20	0.107625	0.223884	0.630718	-0.331188	0.546437	1.11363	0.71807	1.72709	0.93558
ebi-PL179-GCST90277238	ukb-saige-151	Cancer of stomach || id:ukb-saige-151	Sterol ester (27:1/14:0) levels || id:ebi-PL179-GCST90277238	Weighted mode	20	0.122011	0.241973	0.619894	-0.352257	0.596279	1.12977	0.7031	1.81535	0.894847
ebi-PL179-GCST90277240	ukb-saige-151	Cancer of stomach || id:ukb-saige-151	Sterol ester (27:1/16:0) levels || id:ebi-PL179-GCST90277240	Inverse variance weighted	33	0.0270123	0.115274	0.814727	-0.198924	0.252948	1.02738	0.819612	1.28782	0.98538
ebi-PL179-GCST90277240	ukb-saige-151	Cancer of stomach || id:ukb-saige-151	Sterol ester (27:1/16:0) levels || id:ebi-PL179-GCST90277240	MR Egger	33	0.0546779	0.210609	0.796875	-0.358116	0.467472	1.0562	0.698992	1.59595	0.984777
ebi-PL179-GCST90277240	ukb-saige-151	Cancer of stomach || id:ukb-saige-151	Sterol ester (27:1/16:0) levels || id:ebi-PL179-GCST90277240	Weighted median	33	0.258888	0.168583	0.124619	-0.0715343	0.58931	1.29549	0.930964	1.80274	0.860504
ebi-PL179-GCST90277240	ukb-saige-151	Cancer of stomach || id:ukb-saige-151	Sterol ester (27:1/16:0) levels || id:ebi-PL179-GCST90277240	Weighted mode	33	0.412189	0.319529	0.206298	-0.214087	1.03847	1.51012	0.807278	2.82488	0.89407
ebi-PL179-GCST90277245	ukb-saige-151	Cancer of stomach || id:ukb-saige-151	Sterol ester (27:1/18:1) levels || id:ebi-PL179-GCST90277245	Inverse variance weighted	29	-0.117353	0.124577	0.346186	-0.361524	0.126818	0.889271	0.696614	1.13521	0.978524
ebi-PL179-GCST90277245	ukb-saige-151	Cancer of stomach || id:ukb-saige-151	Sterol ester (27:1/18:1) levels || id:ebi-PL179-GCST90277245	MR Egger	29	-0.159865	0.245996	0.52127	-0.642017	0.322288	0.852259	0.52623	1.38028	0.961929
ebi-PL179-GCST90277245	ukb-saige-151	Cancer of stomach || id:ukb-saige-151	Sterol ester (27:1/18:1) levels || id:ebi-PL179-GCST90277245	Weighted median	29	-0.214049	0.186672	0.251523	-0.579926	0.151828	0.807309	0.55994	1.16396	0.860504
ebi-PL179-GCST90277245	ukb-saige-151	Cancer of stomach || id:ukb-saige-151	Sterol ester (27:1/18:1) levels || id:ebi-PL179-GCST90277245	Weighted mode	29	-0.615148	0.438925	0.172056	-1.47544	0.245145	0.540561	0.228678	1.27781	0.89407
ebi-PL179-GCST90277246	ukb-saige-151	Cancer of stomach || id:ukb-saige-151	Sterol ester (27:1/18:2) levels || id:ebi-PL179-GCST90277246	Inverse variance weighted	23	-0.23134	0.120906	0.055698	-0.468315	0.00563525	0.79347	0.626056	1.00565	0.978524
ebi-PL179-GCST90277246	ukb-saige-151	Cancer of stomach || id:ukb-saige-151	Sterol ester (27:1/18:2) levels || id:ebi-PL179-GCST90277246	MR Egger	23	-0.431257	0.200462	0.0432441	-0.824163	-0.0383517	0.649692	0.438602	0.962374	0.691752
ebi-PL179-GCST90277246	ukb-saige-151	Cancer of stomach || id:ukb-saige-151	Sterol ester (27:1/18:2) levels || id:ebi-PL179-GCST90277246	Weighted median	23	-0.424965	0.176498	0.0160506	-0.770901	-0.0790292	0.653793	0.462596	0.924013	0.642492
ebi-PL179-GCST90277246	ukb-saige-151	Cancer of stomach || id:ukb-saige-151	Sterol ester (27:1/18:2) levels || id:ebi-PL179-GCST90277246	Weighted mode	23	-0.427199	0.202578	0.0465739	-0.824252	-0.0301466	0.652334	0.438563	0.970303	0.89407
ebi-PL179-GCST90277250	ukb-saige-151	Cancer of stomach || id:ukb-saige-151	Sterol ester (27:1/20:4) levels || id:ebi-PL179-GCST90277250	Inverse variance weighted	29	0.0629392	0.0907757	0.488091	-0.114981	0.24086	1.06496	0.891383	1.27234	0.978524
ebi-PL179-GCST90277250	ukb-saige-151	Cancer of stomach || id:ukb-saige-151	Sterol ester (27:1/20:4) levels || id:ebi-PL179-GCST90277250	MR Egger	29	0.193313	0.129019	0.145651	-0.059565	0.44619	1.21326	0.942174	1.56235	0.796927
ebi-PL179-GCST90277250	ukb-saige-151	Cancer of stomach || id:ukb-saige-151	Sterol ester (27:1/20:4) levels || id:ebi-PL179-GCST90277250	Weighted median	29	0.109014	0.0930698	0.241472	-0.0734027	0.291431	1.11518	0.929227	1.33834	0.860504
ebi-PL179-GCST90277250	ukb-saige-151	Cancer of stomach || id:ukb-saige-151	Sterol ester (27:1/20:4) levels || id:ebi-PL179-GCST90277250	Weighted mode	29	0.0962925	0.0984883	0.336592	-0.0967445	0.28933	1.10108	0.907788	1.33553	0.89407
ebi-PL179-GCST90277254	ukb-saige-151	Cancer of stomach || id:ukb-saige-151	Ceramide (d40:2) levels || id:ebi-PL179-GCST90277254	Inverse variance weighted	21	-0.0749772	0.123134	0.542588	-0.316321	0.166366	0.927765	0.728826	1.18101	0.978524
ebi-PL179-GCST90277254	ukb-saige-151	Cancer of stomach || id:ukb-saige-151	Ceramide (d40:2) levels || id:ebi-PL179-GCST90277254	MR Egger	21	-0.171311	0.293175	0.565873	-0.745934	0.403312	0.84256	0.474291	1.49677	0.961929
ebi-PL179-GCST90277254	ukb-saige-151	Cancer of stomach || id:ukb-saige-151	Ceramide (d40:2) levels || id:ebi-PL179-GCST90277254	Weighted median	21	-0.0650564	0.164682	0.692812	-0.387833	0.25772	0.937015	0.678526	1.29398	0.947187
ebi-PL179-GCST90277254	ukb-saige-151	Cancer of stomach || id:ukb-saige-151	Ceramide (d40:2) levels || id:ebi-PL179-GCST90277254	Weighted mode	21	-0.126316	0.214099	0.561805	-0.545949	0.293318	0.881336	0.579292	1.34087	0.89407
ebi-PL179-GCST90277255	ukb-saige-151	Cancer of stomach || id:ukb-saige-151	Ceramide (d42:1) levels || id:ebi-PL179-GCST90277255	Inverse variance weighted	25	-0.0945543	0.130691	0.469376	-0.350709	0.1616	0.909778	0.704189	1.17539	0.978524
ebi-PL179-GCST90277255	ukb-saige-151	Cancer of stomach || id:ukb-saige-151	Ceramide (d42:1) levels || id:ebi-PL179-GCST90277255	MR Egger	25	-0.11029	0.255934	0.670529	-0.611922	0.391341	0.895574	0.542308	1.47896	0.961929
ebi-PL179-GCST90277255	ukb-saige-151	Cancer of stomach || id:ukb-saige-151	Ceramide (d42:1) levels || id:ebi-PL179-GCST90277255	Weighted median	25	-0.246608	0.197041	0.210732	-0.63281	0.139593	0.781447	0.531097	1.14981	0.860504
ebi-PL179-GCST90277255	ukb-saige-151	Cancer of stomach || id:ukb-saige-151	Ceramide (d42:1) levels || id:ebi-PL179-GCST90277255	Weighted mode	25	-0.20186	0.257982	0.441599	-0.707505	0.303786	0.817209	0.492872	1.35498	0.89407
ebi-PL179-GCST90277259	ukb-saige-151	Cancer of stomach || id:ukb-saige-151	Diacylglycerol (16:0_18:2) levels || id:ebi-PL179-GCST90277259	Inverse variance weighted	28	0.0745324	0.139501	0.593149	-0.198889	0.347954	1.07738	0.819641	1.41617	0.980551
ebi-PL179-GCST90277259	ukb-saige-151	Cancer of stomach || id:ukb-saige-151	Diacylglycerol (16:0_18:2) levels || id:ebi-PL179-GCST90277259	MR Egger	28	0.201878	0.284911	0.484899	-0.356547	0.760304	1.2237	0.700089	2.13893	0.961929
ebi-PL179-GCST90277259	ukb-saige-151	Cancer of stomach || id:ukb-saige-151	Diacylglycerol (16:0_18:2) levels || id:ebi-PL179-GCST90277259	Weighted median	28	0.0919935	0.183555	0.616247	-0.267775	0.451762	1.09636	0.76508	1.57108	0.93558
ebi-PL179-GCST90277259	ukb-saige-151	Cancer of stomach || id:ukb-saige-151	Diacylglycerol (16:0_18:2) levels || id:ebi-PL179-GCST90277259	Weighted mode	28	0.0440275	0.303038	0.885563	-0.549927	0.637982	1.04501	0.576992	1.89266	0.949079
ebi-PL179-GCST90277261	ukb-saige-151	Cancer of stomach || id:ukb-saige-151	Diacylglycerol (18:1_18:1) levels || id:ebi-PL179-GCST90277261	Inverse variance weighted	23	-0.0934579	0.135187	0.489362	-0.358424	0.171509	0.910776	0.698777	1.18709	0.978524
ebi-PL179-GCST90277261	ukb-saige-151	Cancer of stomach || id:ukb-saige-151	Diacylglycerol (18:1_18:1) levels || id:ebi-PL179-GCST90277261	MR Egger	23	-0.125741	0.292147	0.671286	-0.698349	0.446866	0.881843	0.497406	1.56341	0.961929
ebi-PL179-GCST90277261	ukb-saige-151	Cancer of stomach || id:ukb-saige-151	Diacylglycerol (18:1_18:1) levels || id:ebi-PL179-GCST90277261	Weighted median	23	-0.0548752	0.184978	0.766728	-0.417433	0.307683	0.946603	0.658736	1.36027	0.959751
ebi-PL179-GCST90277261	ukb-saige-151	Cancer of stomach || id:ukb-saige-151	Diacylglycerol (18:1_18:1) levels || id:ebi-PL179-GCST90277261	Weighted mode	23	-0.0956999	0.231801	0.683709	-0.550029	0.35863	0.908737	0.576933	1.43137	0.913313
ebi-PL179-GCST90277265	ukb-saige-151	Cancer of stomach || id:ukb-saige-151	Phosphatidylcholine (18:0_0:0) levels || id:ebi-PL179-GCST90277265	Inverse variance weighted	24	-0.0274206	0.167026	0.869598	-0.354792	0.29995	0.972952	0.70132	1.34979	0.988445
ebi-PL179-GCST90277265	ukb-saige-151	Cancer of stomach || id:ukb-saige-151	Phosphatidylcholine (18:0_0:0) levels || id:ebi-PL179-GCST90277265	MR Egger	24	-0.243188	0.342466	0.485098	-0.914422	0.428046	0.784124	0.400748	1.53426	0.961929
ebi-PL179-GCST90277265	ukb-saige-151	Cancer of stomach || id:ukb-saige-151	Phosphatidylcholine (18:0_0:0) levels || id:ebi-PL179-GCST90277265	Weighted median	24	-0.0439033	0.217218	0.839825	-0.46965	0.381843	0.957046	0.625221	1.46498	0.965196
ebi-PL179-GCST90277265	ukb-saige-151	Cancer of stomach || id:ukb-saige-151	Phosphatidylcholine (18:0_0:0) levels || id:ebi-PL179-GCST90277265	Weighted mode	24	-0.0361977	0.341273	0.916449	-0.705092	0.632697	0.96445	0.494063	1.88268	0.949079
ebi-PL179-GCST90277267	ukb-saige-151	Cancer of stomach || id:ukb-saige-151	Phosphatidylcholine (18:2_0:0) levels || id:ebi-PL179-GCST90277267	Inverse variance weighted	16	-0.12853	0.183634	0.483972	-0.488453	0.231392	0.879387	0.613575	1.26035	0.978524
ebi-PL179-GCST90277267	ukb-saige-151	Cancer of stomach || id:ukb-saige-151	Phosphatidylcholine (18:2_0:0) levels || id:ebi-PL179-GCST90277267	MR Egger	16	-0.586188	0.448907	0.212667	-1.46604	0.29367	0.556445	0.230837	1.34134	0.94266
ebi-PL179-GCST90277267	ukb-saige-151	Cancer of stomach || id:ukb-saige-151	Phosphatidylcholine (18:2_0:0) levels || id:ebi-PL179-GCST90277267	Weighted median	16	-0.254922	0.23582	0.279696	-0.717129	0.207285	0.774977	0.488152	1.23033	0.863199
ebi-PL179-GCST90277267	ukb-saige-151	Cancer of stomach || id:ukb-saige-151	Phosphatidylcholine (18:2_0:0) levels || id:ebi-PL179-GCST90277267	Weighted mode	16	-0.291921	0.357832	0.427378	-0.993271	0.40943	0.746828	0.370363	1.50596	0.89407
ebi-PL179-GCST90277268	ukb-saige-151	Cancer of stomach || id:ukb-saige-151	Phosphatidylcholine (20:4_0:0) levels || id:ebi-PL179-GCST90277268	Inverse variance weighted	25	0.126869	0.0860076	0.140188	-0.0417058	0.295444	1.13527	0.959152	1.34372	0.978524
ebi-PL179-GCST90277268	ukb-saige-151	Cancer of stomach || id:ukb-saige-151	Phosphatidylcholine (20:4_0:0) levels || id:ebi-PL179-GCST90277268	MR Egger	25	0.235898	0.131791	0.0866395	-0.0224126	0.494209	1.26605	0.977837	1.6392	0.691752
ebi-PL179-GCST90277268	ukb-saige-151	Cancer of stomach || id:ukb-saige-151	Phosphatidylcholine (20:4_0:0) levels || id:ebi-PL179-GCST90277268	Weighted median	25	0.164147	0.111634	0.141454	-0.0546561	0.38295	1.17839	0.946811	1.4666	0.860504
ebi-PL179-GCST90277268	ukb-saige-151	Cancer of stomach || id:ukb-saige-151	Phosphatidylcholine (20:4_0:0) levels || id:ebi-PL179-GCST90277268	Weighted mode	25	0.162045	0.110861	0.156795	-0.0552421	0.379332	1.17591	0.946256	1.46131	0.89407
ebi-PL179-GCST90277269	ukb-saige-151	Cancer of stomach || id:ukb-saige-151	Phosphatidylethanolamine (18:0_0:0) levels || id:ebi-PL179-GCST90277269	Inverse variance weighted	19	-0.107731	0.139132	0.438751	-0.380431	0.164969	0.897869	0.683567	1.17936	0.978524
ebi-PL179-GCST90277269	ukb-saige-151	Cancer of stomach || id:ukb-saige-151	Phosphatidylethanolamine (18:0_0:0) levels || id:ebi-PL179-GCST90277269	MR Egger	19	-0.483472	0.283906	0.106793	-1.03993	0.0729843	0.616639	0.35348	1.07571	0.764639
ebi-PL179-GCST90277269	ukb-saige-151	Cancer of stomach || id:ukb-saige-151	Phosphatidylethanolamine (18:0_0:0) levels || id:ebi-PL179-GCST90277269	Weighted median	19	-0.147677	0.191771	0.441257	-0.523548	0.228193	0.86271	0.592415	1.25633	0.920455
ebi-PL179-GCST90277269	ukb-saige-151	Cancer of stomach || id:ukb-saige-151	Phosphatidylethanolamine (18:0_0:0) levels || id:ebi-PL179-GCST90277269	Weighted mode	19	-0.175213	0.274036	0.53063	-0.712325	0.361898	0.839278	0.490503	1.43605	0.89407
ebi-PL179-GCST90277270	ukb-saige-151	Cancer of stomach || id:ukb-saige-151	Phosphatidylethanolamine (18:1_0:0) levels || id:ebi-PL179-GCST90277270	Inverse variance weighted	16	-0.108825	0.153587	0.478601	-0.409856	0.192206	0.896887	0.663746	1.21192	0.978524
ebi-PL179-GCST90277270	ukb-saige-151	Cancer of stomach || id:ukb-saige-151	Phosphatidylethanolamine (18:1_0:0) levels || id:ebi-PL179-GCST90277270	MR Egger	16	-0.151668	0.299086	0.619975	-0.737876	0.43454	0.859274	0.478128	1.54425	0.961929
ebi-PL179-GCST90277270	ukb-saige-151	Cancer of stomach || id:ukb-saige-151	Phosphatidylethanolamine (18:1_0:0) levels || id:ebi-PL179-GCST90277270	Weighted median	16	-0.139544	0.208087	0.502472	-0.547394	0.268306	0.869755	0.578455	1.30775	0.920455
ebi-PL179-GCST90277270	ukb-saige-151	Cancer of stomach || id:ukb-saige-151	Phosphatidylethanolamine (18:1_0:0) levels || id:ebi-PL179-GCST90277270	Weighted mode	16	-0.227402	0.280864	0.430797	-0.777895	0.323091	0.7966	0.459372	1.38139	0.89407
ebi-PL179-GCST90277271	ukb-saige-151	Cancer of stomach || id:ukb-saige-151	Phosphatidylethanolamine (18:2_0:0) levels || id:ebi-PL179-GCST90277271	Inverse variance weighted	26	-0.137498	0.109605	0.209665	-0.352323	0.0773275	0.871536	0.703053	1.0804	0.978524
ebi-PL179-GCST90277271	ukb-saige-151	Cancer of stomach || id:ukb-saige-151	Phosphatidylethanolamine (18:2_0:0) levels || id:ebi-PL179-GCST90277271	MR Egger	26	-0.0304635	0.202546	0.881703	-0.427453	0.366526	0.969996	0.652168	1.44271	0.992399
ebi-PL179-GCST90277271	ukb-saige-151	Cancer of stomach || id:ukb-saige-151	Phosphatidylethanolamine (18:2_0:0) levels || id:ebi-PL179-GCST90277271	Weighted median	26	-0.128086	0.159775	0.422747	-0.441245	0.185073	0.879778	0.643235	1.20331	0.920455
ebi-PL179-GCST90277271	ukb-saige-151	Cancer of stomach || id:ukb-saige-151	Phosphatidylethanolamine (18:2_0:0) levels || id:ebi-PL179-GCST90277271	Weighted mode	26	-0.122119	0.164537	0.464883	-0.444612	0.200373	0.885043	0.641073	1.22186	0.89407
ebi-PL179-GCST90277273	ukb-saige-151	Cancer of stomach || id:ukb-saige-151	Phosphatidylcholine (14:0_18:1) levels || id:ebi-PL179-GCST90277273	Inverse variance weighted	18	0.0914593	0.173853	0.598837	-0.249292	0.43221	1.09577	0.779352	1.54066	0.980551
ebi-PL179-GCST90277273	ukb-saige-151	Cancer of stomach || id:ukb-saige-151	Phosphatidylcholine (14:0_18:1) levels || id:ebi-PL179-GCST90277273	MR Egger	18	0.474255	0.344783	0.187924	-0.20152	1.15003	1.60682	0.817487	3.15828	0.905547
ebi-PL179-GCST90277273	ukb-saige-151	Cancer of stomach || id:ukb-saige-151	Phosphatidylcholine (14:0_18:1) levels || id:ebi-PL179-GCST90277273	Weighted median	18	0.275271	0.225683	0.222569	-0.167067	0.717609	1.31689	0.846143	2.04953	0.860504
ebi-PL179-GCST90277273	ukb-saige-151	Cancer of stomach || id:ukb-saige-151	Phosphatidylcholine (14:0_18:1) levels || id:ebi-PL179-GCST90277273	Weighted mode	18	0.256189	0.318026	0.431621	-0.367142	0.879521	1.292	0.692711	2.40974	0.89407
ebi-PL179-GCST90277276	ukb-saige-151	Cancer of stomach || id:ukb-saige-151	Phosphatidylcholine (15:0_18:2) levels || id:ebi-PL179-GCST90277276	Inverse variance weighted	39	-0.0715772	0.0935049	0.443979	-0.254847	0.111692	0.930924	0.775035	1.11817	0.978524
ebi-PL179-GCST90277276	ukb-saige-151	Cancer of stomach || id:ukb-saige-151	Phosphatidylcholine (15:0_18:2) levels || id:ebi-PL179-GCST90277276	MR Egger	39	-0.101333	0.18953	0.596089	-0.472812	0.270146	0.903632	0.623247	1.31016	0.961929
ebi-PL179-GCST90277276	ukb-saige-151	Cancer of stomach || id:ukb-saige-151	Phosphatidylcholine (15:0_18:2) levels || id:ebi-PL179-GCST90277276	Weighted median	39	-0.175921	0.148644	0.236607	-0.467262	0.11542	0.838684	0.626716	1.12235	0.860504
ebi-PL179-GCST90277276	ukb-saige-151	Cancer of stomach || id:ukb-saige-151	Phosphatidylcholine (15:0_18:2) levels || id:ebi-PL179-GCST90277276	Weighted mode	39	-0.219653	0.17208	0.209539	-0.55693	0.117623	0.802797	0.572965	1.12482	0.89407
ebi-PL179-GCST90277278	ukb-saige-151	Cancer of stomach || id:ukb-saige-151	Phosphatidylcholine (16:0_16:1) levels || id:ebi-PL179-GCST90277278	MR Egger	19	0.730346	0.514315	0.173677	-0.277711	1.7384	2.0758	0.757515	5.68826	0.888232
ebi-PL179-GCST90277278	ukb-saige-151	Cancer of stomach || id:ukb-saige-151	Phosphatidylcholine (16:0_16:1) levels || id:ebi-PL179-GCST90277278	Weighted median	19	0.633854	0.256332	0.0134065	0.131443	1.13626	1.88486	1.14047	3.11511	0.642492
ebi-PL179-GCST90277278	ukb-saige-151	Cancer of stomach || id:ukb-saige-151	Phosphatidylcholine (16:0_16:1) levels || id:ebi-PL179-GCST90277278	Weighted mode	19	0.777917	0.419903	0.0804083	-0.0450933	1.60093	2.17693	0.955908	4.95763	0.89407
ebi-PL179-GCST90277280	ukb-saige-151	Cancer of stomach || id:ukb-saige-151	Phosphatidylcholine (16:0_18:0) levels || id:ebi-PL179-GCST90277280	Inverse variance weighted	37	-0.10762	0.111934	0.33632	-0.32701	0.11177	0.897969	0.721077	1.11826	0.978524
ebi-PL179-GCST90277280	ukb-saige-151	Cancer of stomach || id:ukb-saige-151	Phosphatidylcholine (16:0_18:0) levels || id:ebi-PL179-GCST90277280	MR Egger	37	-0.10087	0.229038	0.662349	-0.549785	0.348044	0.90405	0.577074	1.41629	0.961929
ebi-PL179-GCST90277280	ukb-saige-151	Cancer of stomach || id:ukb-saige-151	Phosphatidylcholine (16:0_18:0) levels || id:ebi-PL179-GCST90277280	Weighted median	37	-0.204078	0.164509	0.21478	-0.526516	0.11836	0.815398	0.590659	1.12565	0.860504
ebi-PL179-GCST90277280	ukb-saige-151	Cancer of stomach || id:ukb-saige-151	Phosphatidylcholine (16:0_18:0) levels || id:ebi-PL179-GCST90277280	Weighted mode	37	-0.459531	0.311836	0.149273	-1.07073	0.151669	0.63158	0.342758	1.16377	0.89407
ebi-PL179-GCST90277285	ukb-saige-151	Cancer of stomach || id:ukb-saige-151	Phosphatidylcholine (16:0_20:2) levels || id:ebi-PL179-GCST90277285	Inverse variance weighted	26	-0.14716	0.104416	0.158726	-0.351815	0.0574945	0.863156	0.703411	1.05918	0.978524
ebi-PL179-GCST90277285	ukb-saige-151	Cancer of stomach || id:ukb-saige-151	Phosphatidylcholine (16:0_20:2) levels || id:ebi-PL179-GCST90277285	MR Egger	26	-0.222096	0.181004	0.231715	-0.576865	0.132672	0.800838	0.561656	1.14188	0.94266
ebi-PL179-GCST90277285	ukb-saige-151	Cancer of stomach || id:ukb-saige-151	Phosphatidylcholine (16:0_20:2) levels || id:ebi-PL179-GCST90277285	Weighted median	26	-0.107581	0.148902	0.46999	-0.39943	0.184267	0.898004	0.670702	1.20234	0.920455
ebi-PL179-GCST90277285	ukb-saige-151	Cancer of stomach || id:ukb-saige-151	Phosphatidylcholine (16:0_20:2) levels || id:ebi-PL179-GCST90277285	Weighted mode	26	-0.146454	0.189434	0.446703	-0.517745	0.224836	0.863765	0.595863	1.25212	0.89407
ebi-PL179-GCST90277287	ukb-saige-151	Cancer of stomach || id:ukb-saige-151	Phosphatidylcholine (16:0_20:4) levels || id:ebi-PL179-GCST90277287	Inverse variance weighted	25	0.158649	0.0859839	0.065023	-0.00987956	0.327177	1.17193	0.990169	1.38705	0.978524
ebi-PL179-GCST90277287	ukb-saige-151	Cancer of stomach || id:ukb-saige-151	Phosphatidylcholine (16:0_20:4) levels || id:ebi-PL179-GCST90277287	MR Egger	25	0.194491	0.129871	0.147844	-0.0600564	0.449039	1.21469	0.941711	1.56681	0.796927
ebi-PL179-GCST90277287	ukb-saige-151	Cancer of stomach || id:ukb-saige-151	Phosphatidylcholine (16:0_20:4) levels || id:ebi-PL179-GCST90277287	Weighted median	25	0.124258	0.108015	0.249988	-0.0874512	0.335968	1.13231	0.916264	1.39929	0.860504
ebi-PL179-GCST90277287	ukb-saige-151	Cancer of stomach || id:ukb-saige-151	Phosphatidylcholine (16:0_20:4) levels || id:ebi-PL179-GCST90277287	Weighted mode	25	0.117846	0.0989819	0.245461	-0.0761584	0.311851	1.12507	0.926669	1.36595	0.89407
ebi-PL179-GCST90277288	ukb-saige-151	Cancer of stomach || id:ukb-saige-151	Phosphatidylcholine (16:0_20:5) levels || id:ebi-PL179-GCST90277288	Inverse variance weighted	24	0.0938206	0.121483	0.439941	-0.144286	0.331928	1.09836	0.86564	1.39365	0.978524
ebi-PL179-GCST90277288	ukb-saige-151	Cancer of stomach || id:ukb-saige-151	Phosphatidylcholine (16:0_20:5) levels || id:ebi-PL179-GCST90277288	MR Egger	24	0.378318	0.207029	0.0812423	-0.0274594	0.784096	1.45983	0.972914	2.19043	0.691752
ebi-PL179-GCST90277288	ukb-saige-151	Cancer of stomach || id:ukb-saige-151	Phosphatidylcholine (16:0_20:5) levels || id:ebi-PL179-GCST90277288	Weighted median	24	0.218634	0.154699	0.15757	-0.0845748	0.521843	1.24438	0.918903	1.68513	0.860504
ebi-PL179-GCST90277288	ukb-saige-151	Cancer of stomach || id:ukb-saige-151	Phosphatidylcholine (16:0_20:5) levels || id:ebi-PL179-GCST90277288	Weighted mode	24	0.227962	0.164792	0.179844	-0.09503	0.550953	1.25604	0.909346	1.73491	0.89407
ebi-PL179-GCST90277290	ukb-saige-151	Cancer of stomach || id:ukb-saige-151	Phosphatidylcholine (16:0_22:5) levels || id:ebi-PL179-GCST90277290	Inverse variance weighted	29	0.00115723	0.102988	0.991035	-0.2007	0.203014	1.00116	0.818158	1.22509	0.999416
ebi-PL179-GCST90277290	ukb-saige-151	Cancer of stomach || id:ukb-saige-151	Phosphatidylcholine (16:0_22:5) levels || id:ebi-PL179-GCST90277290	MR Egger	29	0.363312	0.179395	0.0528365	0.0116981	0.714925	1.43808	1.01177	2.04403	0.691752
ebi-PL179-GCST90277290	ukb-saige-151	Cancer of stomach || id:ukb-saige-151	Phosphatidylcholine (16:0_22:5) levels || id:ebi-PL179-GCST90277290	Weighted median	29	0.211077	0.144714	0.144681	-0.0725628	0.494717	1.23501	0.930007	1.64003	0.860504
ebi-PL179-GCST90277290	ukb-saige-151	Cancer of stomach || id:ukb-saige-151	Phosphatidylcholine (16:0_22:5) levels || id:ebi-PL179-GCST90277290	Weighted mode	29	0.206597	0.143039	0.159741	-0.0737591	0.486952	1.22949	0.928895	1.62735	0.89407
ebi-PL179-GCST90277291	ukb-saige-151	Cancer of stomach || id:ukb-saige-151	Phosphatidylcholine (16:0_22:6) levels || id:ebi-PL179-GCST90277291	Inverse variance weighted	23	0.189893	0.125837	0.131289	-0.0567479	0.436535	1.20912	0.944832	1.54734	0.978524
ebi-PL179-GCST90277291	ukb-saige-151	Cancer of stomach || id:ukb-saige-151	Phosphatidylcholine (16:0_22:6) levels || id:ebi-PL179-GCST90277291	MR Egger	23	0.235955	0.220318	0.296337	-0.195869	0.667778	1.26612	0.82212	1.9499	0.961929
ebi-PL179-GCST90277291	ukb-saige-151	Cancer of stomach || id:ukb-saige-151	Phosphatidylcholine (16:0_22:6) levels || id:ebi-PL179-GCST90277291	Weighted median	23	0.132689	0.196785	0.500132	-0.25301	0.518388	1.14189	0.77646	1.67932	0.920455
ebi-PL179-GCST90277291	ukb-saige-151	Cancer of stomach || id:ukb-saige-151	Phosphatidylcholine (16:0_22:6) levels || id:ebi-PL179-GCST90277291	Weighted mode	23	0.128467	0.222255	0.569122	-0.307153	0.564087	1.13708	0.735538	1.75784	0.89407
ebi-PL179-GCST90277293	ukb-saige-151	Cancer of stomach || id:ukb-saige-151	Phosphatidylcholine (16:1_18:1) levels || id:ebi-PL179-GCST90277293	Inverse variance weighted	26	0.0386085	0.143724	0.788215	-0.243091	0.320308	1.03936	0.7842	1.37755	0.980551
ebi-PL179-GCST90277293	ukb-saige-151	Cancer of stomach || id:ukb-saige-151	Phosphatidylcholine (16:1_18:1) levels || id:ebi-PL179-GCST90277293	MR Egger	26	0.00946871	0.318646	0.97654	-0.615077	0.634015	1.00951	0.540599	1.88516	0.992399
ebi-PL179-GCST90277293	ukb-saige-151	Cancer of stomach || id:ukb-saige-151	Phosphatidylcholine (16:1_18:1) levels || id:ebi-PL179-GCST90277293	Weighted median	26	0.0257269	0.193032	0.893973	-0.352615	0.404069	1.02606	0.702848	1.49791	0.965246
ebi-PL179-GCST90277293	ukb-saige-151	Cancer of stomach || id:ukb-saige-151	Phosphatidylcholine (16:1_18:1) levels || id:ebi-PL179-GCST90277293	Weighted mode	26	0.0817851	0.26339	0.758747	-0.434459	0.598029	1.08522	0.647615	1.81853	0.920039
ebi-PL179-GCST90277295	ukb-saige-151	Cancer of stomach || id:ukb-saige-151	Phosphatidylcholine (16:1_20:4) levels || id:ebi-PL179-GCST90277295	Inverse variance weighted	15	0.195704	0.144584	0.175874	-0.0876802	0.479089	1.21617	0.916054	1.6146	0.978524
ebi-PL179-GCST90277295	ukb-saige-151	Cancer of stomach || id:ukb-saige-151	Phosphatidylcholine (16:1_20:4) levels || id:ebi-PL179-GCST90277295	MR Egger	15	0.176239	0.300489	0.56758	-0.412719	0.765197	1.19272	0.661848	2.14942	0.961929
ebi-PL179-GCST90277295	ukb-saige-151	Cancer of stomach || id:ukb-saige-151	Phosphatidylcholine (16:1_20:4) levels || id:ebi-PL179-GCST90277295	Weighted median	15	0.274629	0.167664	0.101428	-0.0539931	0.603251	1.31604	0.947439	1.82805	0.860504
ebi-PL179-GCST90277295	ukb-saige-151	Cancer of stomach || id:ukb-saige-151	Phosphatidylcholine (16:1_20:4) levels || id:ebi-PL179-GCST90277295	Weighted mode	15	0.291061	0.18931	0.146463	-0.0799852	0.662108	1.33785	0.92313	1.93888	0.89407
ebi-PL179-GCST90277297	ukb-saige-151	Cancer of stomach || id:ukb-saige-151	Phosphatidylcholine (17:0_18:2) levels || id:ebi-PL179-GCST90277297	Inverse variance weighted	24	-0.103586	0.131777	0.431827	-0.361869	0.154697	0.901599	0.696374	1.1673	0.978524
ebi-PL179-GCST90277297	ukb-saige-151	Cancer of stomach || id:ukb-saige-151	Phosphatidylcholine (17:0_18:2) levels || id:ebi-PL179-GCST90277297	MR Egger	24	-0.640735	0.326498	0.0624804	-1.28067	-0.000799686	0.526905	0.277851	0.999201	0.691752
ebi-PL179-GCST90277297	ukb-saige-151	Cancer of stomach || id:ukb-saige-151	Phosphatidylcholine (17:0_18:2) levels || id:ebi-PL179-GCST90277297	Weighted median	24	-0.296927	0.186164	0.110719	-0.661809	0.0679552	0.743098	0.515917	1.07032	0.860504
ebi-PL179-GCST90277297	ukb-saige-151	Cancer of stomach || id:ukb-saige-151	Phosphatidylcholine (17:0_18:2) levels || id:ebi-PL179-GCST90277297	Weighted mode	24	-0.389082	0.231421	0.106241	-0.842667	0.0645034	0.677679	0.430561	1.06663	0.89407
ebi-PL179-GCST90277298	ukb-saige-151	Cancer of stomach || id:ukb-saige-151	Phosphatidylcholine (17:0_20:4) levels || id:ebi-PL179-GCST90277298	Inverse variance weighted	31	0.0869642	0.0890835	0.32896	-0.0876394	0.261568	1.09086	0.916091	1.29896	0.978524
ebi-PL179-GCST90277298	ukb-saige-151	Cancer of stomach || id:ukb-saige-151	Phosphatidylcholine (17:0_20:4) levels || id:ebi-PL179-GCST90277298	MR Egger	31	0.205357	0.137039	0.144803	-0.0632393	0.473953	1.22796	0.938719	1.60633	0.796927
ebi-PL179-GCST90277298	ukb-saige-151	Cancer of stomach || id:ukb-saige-151	Phosphatidylcholine (17:0_20:4) levels || id:ebi-PL179-GCST90277298	Weighted median	31	0.133432	0.110822	0.22858	-0.0837787	0.350643	1.14274	0.919635	1.41998	0.860504
ebi-PL179-GCST90277298	ukb-saige-151	Cancer of stomach || id:ukb-saige-151	Phosphatidylcholine (17:0_20:4) levels || id:ebi-PL179-GCST90277298	Weighted mode	31	0.13062	0.123412	0.298318	-0.111268	0.372508	1.13953	0.894699	1.45137	0.89407
ebi-PL179-GCST90277299	ukb-saige-151	Cancer of stomach || id:ukb-saige-151	Phosphatidylcholine (18:0_18:1) levels || id:ebi-PL179-GCST90277299	Inverse variance weighted	28	-0.187828	0.131085	0.151895	-0.444756	0.0690989	0.828757	0.640981	1.07154	0.978524
ebi-PL179-GCST90277299	ukb-saige-151	Cancer of stomach || id:ukb-saige-151	Phosphatidylcholine (18:0_18:1) levels || id:ebi-PL179-GCST90277299	MR Egger	28	-0.250556	0.249515	0.324551	-0.739605	0.238493	0.778368	0.477303	1.26934	0.961929
ebi-PL179-GCST90277299	ukb-saige-151	Cancer of stomach || id:ukb-saige-151	Phosphatidylcholine (18:0_18:1) levels || id:ebi-PL179-GCST90277299	Weighted median	28	-0.167097	0.196656	0.395498	-0.552542	0.218349	0.846118	0.575485	1.24402	0.920455
ebi-PL179-GCST90277299	ukb-saige-151	Cancer of stomach || id:ukb-saige-151	Phosphatidylcholine (18:0_18:1) levels || id:ebi-PL179-GCST90277299	Weighted mode	28	-0.132238	0.242913	0.590645	-0.608347	0.343871	0.876133	0.54425	1.4104	0.894847
ebi-PL179-GCST90277300	ukb-saige-151	Cancer of stomach || id:ukb-saige-151	Phosphatidylcholine (18:0_18:2) levels || id:ebi-PL179-GCST90277300	Inverse variance weighted	31	-0.0920108	0.112257	0.412418	-0.312034	0.128012	0.912095	0.731957	1.13657	0.978524
ebi-PL179-GCST90277300	ukb-saige-151	Cancer of stomach || id:ukb-saige-151	Phosphatidylcholine (18:0_18:2) levels || id:ebi-PL179-GCST90277300	MR Egger	31	-0.462982	0.250513	0.0748044	-0.953986	0.0280229	0.629404	0.385202	1.02842	0.691752
ebi-PL179-GCST90277300	ukb-saige-151	Cancer of stomach || id:ukb-saige-151	Phosphatidylcholine (18:0_18:2) levels || id:ebi-PL179-GCST90277300	Weighted median	31	-0.294844	0.163431	0.0712172	-0.615168	0.0254805	0.744648	0.54055	1.02581	0.860504
ebi-PL179-GCST90277300	ukb-saige-151	Cancer of stomach || id:ukb-saige-151	Phosphatidylcholine (18:0_18:2) levels || id:ebi-PL179-GCST90277300	Weighted mode	31	-0.390375	0.199278	0.0594712	-0.780959	0.00020992	0.676803	0.457966	1.00021	0.89407
ebi-PL179-GCST90277301	ukb-saige-151	Cancer of stomach || id:ukb-saige-151	Phosphatidylcholine (18:0_18:3) levels || id:ebi-PL179-GCST90277301	Inverse variance weighted	22	-0.0233547	0.130999	0.858502	-0.280113	0.233403	0.976916	0.755699	1.26289	0.988445
ebi-PL179-GCST90277301	ukb-saige-151	Cancer of stomach || id:ukb-saige-151	Phosphatidylcholine (18:0_18:3) levels || id:ebi-PL179-GCST90277301	MR Egger	22	-0.00615707	0.229094	0.978825	-0.455181	0.442867	0.993862	0.634333	1.55716	0.992399
ebi-PL179-GCST90277301	ukb-saige-151	Cancer of stomach || id:ukb-saige-151	Phosphatidylcholine (18:0_18:3) levels || id:ebi-PL179-GCST90277301	Weighted median	22	-0.146671	0.177006	0.407317	-0.493603	0.20026	0.863578	0.610423	1.22172	0.920455
ebi-PL179-GCST90277301	ukb-saige-151	Cancer of stomach || id:ukb-saige-151	Phosphatidylcholine (18:0_18:3) levels || id:ebi-PL179-GCST90277301	Weighted mode	22	-0.158213	0.25744	0.545445	-0.662795	0.346369	0.853668	0.515409	1.41392	0.89407
ebi-PL179-GCST90277304	ukb-saige-151	Cancer of stomach || id:ukb-saige-151	Phosphatidylcholine (18:0_20:4) levels || id:ebi-PL179-GCST90277304	Inverse variance weighted	25	0.0386642	0.078809	0.623706	-0.115802	0.19313	1.03942	0.890652	1.21304	0.980551
ebi-PL179-GCST90277304	ukb-saige-151	Cancer of stomach || id:ukb-saige-151	Phosphatidylcholine (18:0_20:4) levels || id:ebi-PL179-GCST90277304	MR Egger	25	0.199998	0.111735	0.0866411	-0.019003	0.419	1.2214	0.981176	1.52044	0.691752
ebi-PL179-GCST90277304	ukb-saige-151	Cancer of stomach || id:ukb-saige-151	Phosphatidylcholine (18:0_20:4) levels || id:ebi-PL179-GCST90277304	Weighted median	25	0.101366	0.0891144	0.255337	-0.0732983	0.27603	1.10668	0.929324	1.31789	0.860504
ebi-PL179-GCST90277304	ukb-saige-151	Cancer of stomach || id:ukb-saige-151	Phosphatidylcholine (18:0_20:4) levels || id:ebi-PL179-GCST90277304	Weighted mode	25	0.0988642	0.0920276	0.293376	-0.0815099	0.279238	1.10392	0.921724	1.32212	0.89407
ebi-PL179-GCST90277305	ukb-saige-151	Cancer of stomach || id:ukb-saige-151	Phosphatidylcholine (18:0_20:5) levels || id:ebi-PL179-GCST90277305	Inverse variance weighted	23	0.00536319	0.10461	0.959111	-0.199671	0.210398	1.00538	0.819	1.23417	0.999416
ebi-PL179-GCST90277305	ukb-saige-151	Cancer of stomach || id:ukb-saige-151	Phosphatidylcholine (18:0_20:5) levels || id:ebi-PL179-GCST90277305	MR Egger	23	0.295489	0.164373	0.0866238	-0.026682	0.617661	1.34378	0.973671	1.85458	0.691752
ebi-PL179-GCST90277305	ukb-saige-151	Cancer of stomach || id:ukb-saige-151	Phosphatidylcholine (18:0_20:5) levels || id:ebi-PL179-GCST90277305	Weighted median	23	0.223701	0.136683	0.101706	-0.0441982	0.491599	1.2507	0.956764	1.63493	0.860504
ebi-PL179-GCST90277305	ukb-saige-151	Cancer of stomach || id:ukb-saige-151	Phosphatidylcholine (18:0_20:5) levels || id:ebi-PL179-GCST90277305	Weighted mode	23	0.169927	0.132699	0.213691	-0.0901634	0.430017	1.18522	0.913782	1.53728	0.89407
ebi-PL179-GCST90277306	ukb-saige-151	Cancer of stomach || id:ukb-saige-151	Phosphatidylcholine (18:0_22:5) levels || id:ebi-PL179-GCST90277306	Inverse variance weighted	26	0.12901	0.124096	0.298525	-0.114217	0.372238	1.1377	0.892064	1.45098	0.978524
ebi-PL179-GCST90277306	ukb-saige-151	Cancer of stomach || id:ukb-saige-151	Phosphatidylcholine (18:0_22:5) levels || id:ebi-PL179-GCST90277306	MR Egger	26	0.511885	0.258144	0.0589306	0.00592343	1.01785	1.66843	1.00594	2.76723	0.691752
ebi-PL179-GCST90277306	ukb-saige-151	Cancer of stomach || id:ukb-saige-151	Phosphatidylcholine (18:0_22:5) levels || id:ebi-PL179-GCST90277306	Weighted median	26	0.332332	0.182989	0.0693499	-0.026326	0.690991	1.39422	0.974017	1.99569	0.860504
ebi-PL179-GCST90277306	ukb-saige-151	Cancer of stomach || id:ukb-saige-151	Phosphatidylcholine (18:0_22:5) levels || id:ebi-PL179-GCST90277306	Weighted mode	26	0.338939	0.200452	0.103293	-0.0539469	0.731825	1.40346	0.947482	2.07887	0.89407
ebi-PL179-GCST90277307	ukb-saige-151	Cancer of stomach || id:ukb-saige-151	Phosphatidylcholine (18:0_22:6) levels || id:ebi-PL179-GCST90277307	Inverse variance weighted	24	0.0230243	0.148378	0.876685	-0.267797	0.313846	1.02329	0.765063	1.36868	0.988445
ebi-PL179-GCST90277307	ukb-saige-151	Cancer of stomach || id:ukb-saige-151	Phosphatidylcholine (18:0_22:6) levels || id:ebi-PL179-GCST90277307	MR Egger	24	0.0154494	0.395953	0.969228	-0.760619	0.791518	1.01557	0.467377	2.20674	0.992399
ebi-PL179-GCST90277307	ukb-saige-151	Cancer of stomach || id:ukb-saige-151	Phosphatidylcholine (18:0_22:6) levels || id:ebi-PL179-GCST90277307	Weighted median	24	0.129197	0.198846	0.515865	-0.260542	0.518935	1.13791	0.770634	1.68024	0.920455
ebi-PL179-GCST90277307	ukb-saige-151	Cancer of stomach || id:ukb-saige-151	Phosphatidylcholine (18:0_22:6) levels || id:ebi-PL179-GCST90277307	Weighted mode	24	0.281836	0.28159	0.327302	-0.27008	0.833751	1.32556	0.763318	2.30194	0.89407
ebi-PL179-GCST90277309	ukb-saige-151	Cancer of stomach || id:ukb-saige-151	Phosphatidylcholine (18:1_18:2) levels || id:ebi-PL179-GCST90277309	Inverse variance weighted	22	-0.0899249	0.110093	0.414037	-0.305706	0.125857	0.914	0.736603	1.13412	0.978524
ebi-PL179-GCST90277309	ukb-saige-151	Cancer of stomach || id:ukb-saige-151	Phosphatidylcholine (18:1_18:2) levels || id:ebi-PL179-GCST90277309	MR Egger	22	-0.206124	0.198286	0.310964	-0.594764	0.182517	0.813733	0.551693	1.20023	0.961929
ebi-PL179-GCST90277309	ukb-saige-151	Cancer of stomach || id:ukb-saige-151	Phosphatidylcholine (18:1_18:2) levels || id:ebi-PL179-GCST90277309	Weighted median	22	-0.245368	0.148859	0.0992865	-0.537132	0.046396	0.782417	0.584422	1.04749	0.860504
ebi-PL179-GCST90277309	ukb-saige-151	Cancer of stomach || id:ukb-saige-151	Phosphatidylcholine (18:1_18:2) levels || id:ebi-PL179-GCST90277309	Weighted mode	22	-0.225657	0.155158	0.160627	-0.529766	0.0784518	0.797992	0.588743	1.08161	0.89407
ebi-PL179-GCST90277311	ukb-saige-151	Cancer of stomach || id:ukb-saige-151	Phosphatidylcholine (18:1_20:2) levels || id:ebi-PL179-GCST90277311	Inverse variance weighted	23	-0.0641576	0.101002	0.525291	-0.262122	0.133807	0.937857	0.769417	1.14317	0.978524
ebi-PL179-GCST90277311	ukb-saige-151	Cancer of stomach || id:ukb-saige-151	Phosphatidylcholine (18:1_20:2) levels || id:ebi-PL179-GCST90277311	MR Egger	23	-0.064121	0.190563	0.739846	-0.437624	0.309382	0.937891	0.645569	1.36258	0.984777
ebi-PL179-GCST90277311	ukb-saige-151	Cancer of stomach || id:ukb-saige-151	Phosphatidylcholine (18:1_20:2) levels || id:ebi-PL179-GCST90277311	Weighted median	23	-0.16355	0.135832	0.228567	-0.429781	0.102681	0.849124	0.650651	1.10814	0.860504
ebi-PL179-GCST90277311	ukb-saige-151	Cancer of stomach || id:ukb-saige-151	Phosphatidylcholine (18:1_20:2) levels || id:ebi-PL179-GCST90277311	Weighted mode	23	-0.17529	0.131239	0.195318	-0.432519	0.0819391	0.839213	0.648872	1.08539	0.89407
ebi-PL179-GCST90277312	ukb-saige-151	Cancer of stomach || id:ukb-saige-151	Phosphatidylcholine (18:1_20:3) levels || id:ebi-PL179-GCST90277312	Inverse variance weighted	23	-0.111964	0.134176	0.404023	-0.37495	0.151021	0.894076	0.687324	1.16302	0.978524
ebi-PL179-GCST90277312	ukb-saige-151	Cancer of stomach || id:ukb-saige-151	Phosphatidylcholine (18:1_20:3) levels || id:ebi-PL179-GCST90277312	MR Egger	23	-0.129529	0.285216	0.654386	-0.688552	0.429495	0.87851	0.502303	1.53648	0.961929
ebi-PL179-GCST90277312	ukb-saige-151	Cancer of stomach || id:ukb-saige-151	Phosphatidylcholine (18:1_20:3) levels || id:ebi-PL179-GCST90277312	Weighted median	23	-0.214276	0.177084	0.22627	-0.561361	0.132809	0.807126	0.570432	1.14203	0.860504
ebi-PL179-GCST90277312	ukb-saige-151	Cancer of stomach || id:ukb-saige-151	Phosphatidylcholine (18:1_20:3) levels || id:ebi-PL179-GCST90277312	Weighted mode	23	-0.216946	0.253395	0.401141	-0.713601	0.279709	0.804973	0.489877	1.32274	0.89407
ebi-PL179-GCST90277315	ukb-saige-151	Cancer of stomach || id:ukb-saige-151	Phosphatidylcholine (18:2_20:1) levels || id:ebi-PL179-GCST90277315	Inverse variance weighted	17	-0.165468	0.126521	0.190931	-0.413448	0.082513	0.847497	0.661366	1.08601	0.978524
ebi-PL179-GCST90277315	ukb-saige-151	Cancer of stomach || id:ukb-saige-151	Phosphatidylcholine (18:2_20:1) levels || id:ebi-PL179-GCST90277315	MR Egger	17	-0.563694	0.246195	0.0369578	-1.04624	-0.0811512	0.569103	0.351257	0.922054	0.691752
ebi-PL179-GCST90277315	ukb-saige-151	Cancer of stomach || id:ukb-saige-151	Phosphatidylcholine (18:2_20:1) levels || id:ebi-PL179-GCST90277315	Weighted median	17	-0.27876	0.167849	0.096758	-0.607744	0.0502241	0.756722	0.544578	1.05151	0.860504
ebi-PL179-GCST90277315	ukb-saige-151	Cancer of stomach || id:ukb-saige-151	Phosphatidylcholine (18:2_20:1) levels || id:ebi-PL179-GCST90277315	Weighted mode	17	-0.280304	0.17834	0.135574	-0.629851	0.0692416	0.755554	0.532671	1.0717	0.89407
ebi-PL179-GCST90277317	ukb-saige-151	Cancer of stomach || id:ukb-saige-151	Phosphatidylcholine (18:2_20:4) levels || id:ebi-PL179-GCST90277317	Inverse variance weighted	29	0.0808109	0.128832	0.530491	-0.1717	0.333322	1.08417	0.842232	1.3956	0.978524
ebi-PL179-GCST90277317	ukb-saige-151	Cancer of stomach || id:ukb-saige-151	Phosphatidylcholine (18:2_20:4) levels || id:ebi-PL179-GCST90277317	MR Egger	29	0.0593276	0.304834	0.847145	-0.538147	0.656803	1.06112	0.583829	1.92862	0.984777
ebi-PL179-GCST90277317	ukb-saige-151	Cancer of stomach || id:ukb-saige-151	Phosphatidylcholine (18:2_20:4) levels || id:ebi-PL179-GCST90277317	Weighted median	29	0.266105	0.188959	0.159052	-0.104255	0.636465	1.30487	0.900995	1.88979	0.860504
ebi-PL179-GCST90277317	ukb-saige-151	Cancer of stomach || id:ukb-saige-151	Phosphatidylcholine (18:2_20:4) levels || id:ebi-PL179-GCST90277317	Weighted mode	29	0.486999	0.298701	0.114219	-0.0984556	1.07245	1.62742	0.906236	2.92254	0.89407
ebi-PL179-GCST90277318	ukb-saige-151	Cancer of stomach || id:ukb-saige-151	Phosphatidylcholine (O-16:0_16:0) levels || id:ebi-PL179-GCST90277318	Inverse variance weighted	20	0.0259798	0.175808	0.882521	-0.318604	0.370564	1.02632	0.727163	1.44855	0.988445
ebi-PL179-GCST90277318	ukb-saige-151	Cancer of stomach || id:ukb-saige-151	Phosphatidylcholine (O-16:0_16:0) levels || id:ebi-PL179-GCST90277318	MR Egger	20	0.573869	0.298052	0.0701278	-0.0103128	1.15805	1.77512	0.98974	3.18372	0.691752
ebi-PL179-GCST90277318	ukb-saige-151	Cancer of stomach || id:ukb-saige-151	Phosphatidylcholine (O-16:0_16:0) levels || id:ebi-PL179-GCST90277318	Weighted median	20	0.132069	0.226378	0.559622	-0.311631	0.575769	1.14119	0.732252	1.7785	0.93558
ebi-PL179-GCST90277318	ukb-saige-151	Cancer of stomach || id:ukb-saige-151	Phosphatidylcholine (O-16:0_16:0) levels || id:ebi-PL179-GCST90277318	Weighted mode	20	0.276148	0.323667	0.404185	-0.35824	0.910536	1.31804	0.698905	2.48565	0.89407
ebi-PL179-GCST90277319	ukb-saige-151	Cancer of stomach || id:ukb-saige-151	Phosphatidylcholine (O-16:0_16:1) levels || id:ebi-PL179-GCST90277319	Inverse variance weighted	17	0.202518	0.14915	0.174522	-0.0898152	0.494851	1.22448	0.9141	1.64025	0.978524
ebi-PL179-GCST90277319	ukb-saige-151	Cancer of stomach || id:ukb-saige-151	Phosphatidylcholine (O-16:0_16:1) levels || id:ebi-PL179-GCST90277319	MR Egger	17	0.0271452	0.336474	0.936767	-0.632343	0.686633	1.02752	0.531345	1.98701	0.992399
ebi-PL179-GCST90277319	ukb-saige-151	Cancer of stomach || id:ukb-saige-151	Phosphatidylcholine (O-16:0_16:1) levels || id:ebi-PL179-GCST90277319	Weighted median	17	0.16438	0.205276	0.423261	-0.237961	0.566722	1.17866	0.788233	1.76248	0.920455
ebi-PL179-GCST90277319	ukb-saige-151	Cancer of stomach || id:ukb-saige-151	Phosphatidylcholine (O-16:0_16:1) levels || id:ebi-PL179-GCST90277319	Weighted mode	17	0.133556	0.27846	0.637985	-0.412225	0.679338	1.14289	0.662175	1.97257	0.904988
ebi-PL179-GCST90277321	ukb-saige-151	Cancer of stomach || id:ukb-saige-151	Phosphatidylcholine (O-16:0_18:2) levels || id:ebi-PL179-GCST90277321	Inverse variance weighted	20	-0.127124	0.137878	0.356528	-0.397366	0.143118	0.880624	0.672088	1.15387	0.978524
ebi-PL179-GCST90277321	ukb-saige-151	Cancer of stomach || id:ukb-saige-151	Phosphatidylcholine (O-16:0_18:2) levels || id:ebi-PL179-GCST90277321	MR Egger	20	-0.529938	0.26777	0.0633125	-1.05477	-0.00510938	0.588642	0.348274	0.994904	0.691752
ebi-PL179-GCST90277321	ukb-saige-151	Cancer of stomach || id:ukb-saige-151	Phosphatidylcholine (O-16:0_18:2) levels || id:ebi-PL179-GCST90277321	Weighted median	20	-0.131292	0.208883	0.529647	-0.540702	0.278118	0.876962	0.582339	1.32064	0.920455
ebi-PL179-GCST90277321	ukb-saige-151	Cancer of stomach || id:ukb-saige-151	Phosphatidylcholine (O-16:0_18:2) levels || id:ebi-PL179-GCST90277321	Weighted mode	20	-0.30649	0.279724	0.28691	-0.854749	0.241769	0.736026	0.42539	1.2735	0.89407
ebi-PL179-GCST90277323	ukb-saige-151	Cancer of stomach || id:ukb-saige-151	Phosphatidylcholine (O-16:0_20:4) levels || id:ebi-PL179-GCST90277323	Inverse variance weighted	28	0.146678	0.105182	0.163161	-0.0594783	0.352833	1.15798	0.942256	1.42309	0.978524
ebi-PL179-GCST90277323	ukb-saige-151	Cancer of stomach || id:ukb-saige-151	Phosphatidylcholine (O-16:0_20:4) levels || id:ebi-PL179-GCST90277323	MR Egger	28	0.349325	0.179333	0.0622988	-0.00216848	0.700818	1.41811	0.997834	2.0154	0.691752
ebi-PL179-GCST90277323	ukb-saige-151	Cancer of stomach || id:ukb-saige-151	Phosphatidylcholine (O-16:0_20:4) levels || id:ebi-PL179-GCST90277323	Weighted median	28	0.258775	0.150603	0.0857489	-0.0364064	0.553956	1.29534	0.964248	1.74012	0.860504
ebi-PL179-GCST90277323	ukb-saige-151	Cancer of stomach || id:ukb-saige-151	Phosphatidylcholine (O-16:0_20:4) levels || id:ebi-PL179-GCST90277323	Weighted mode	28	0.260993	0.152595	0.0986679	-0.0380936	0.56008	1.29822	0.962623	1.75081	0.89407
ebi-PL179-GCST90277325	ukb-saige-151	Cancer of stomach || id:ukb-saige-151	Phosphatidylcholine (O-16:1_16:0) levels || id:ebi-PL179-GCST90277325	Inverse variance weighted	18	0.0109317	0.139632	0.937598	-0.262748	0.284611	1.01099	0.768936	1.32924	0.999416
ebi-PL179-GCST90277325	ukb-saige-151	Cancer of stomach || id:ukb-saige-151	Phosphatidylcholine (O-16:1_16:0) levels || id:ebi-PL179-GCST90277325	MR Egger	18	0.547283	0.302679	0.0894199	-0.0459681	1.14053	1.72855	0.955072	3.12844	0.691752
ebi-PL179-GCST90277325	ukb-saige-151	Cancer of stomach || id:ukb-saige-151	Phosphatidylcholine (O-16:1_16:0) levels || id:ebi-PL179-GCST90277325	Weighted median	18	0.0639265	0.199807	0.749013	-0.327695	0.455548	1.06601	0.720583	1.57704	0.951044
ebi-PL179-GCST90277325	ukb-saige-151	Cancer of stomach || id:ukb-saige-151	Phosphatidylcholine (O-16:1_16:0) levels || id:ebi-PL179-GCST90277325	Weighted mode	18	0.12929	0.246772	0.607096	-0.354384	0.612963	1.13802	0.701606	1.84589	0.894847
ebi-PL179-GCST90277326	ukb-saige-151	Cancer of stomach || id:ukb-saige-151	Phosphatidylcholine (O-16:1_18:0) levels || id:ebi-PL179-GCST90277326	Inverse variance weighted	16	0.167824	0.195378	0.390359	-0.215118	0.550765	1.18273	0.806446	1.73458	0.978524
ebi-PL179-GCST90277326	ukb-saige-151	Cancer of stomach || id:ukb-saige-151	Phosphatidylcholine (O-16:1_18:0) levels || id:ebi-PL179-GCST90277326	MR Egger	16	0.717262	0.327644	0.046026	0.0750808	1.35944	2.04882	1.07797	3.89402	0.691752
ebi-PL179-GCST90277326	ukb-saige-151	Cancer of stomach || id:ukb-saige-151	Phosphatidylcholine (O-16:1_18:0) levels || id:ebi-PL179-GCST90277326	Weighted median	16	0.287725	0.263036	0.274015	-0.227825	0.803276	1.33339	0.796263	2.23284	0.860504
ebi-PL179-GCST90277326	ukb-saige-151	Cancer of stomach || id:ukb-saige-151	Phosphatidylcholine (O-16:1_18:0) levels || id:ebi-PL179-GCST90277326	Weighted mode	16	0.391106	0.349673	0.28095	-0.294253	1.07646	1.47861	0.745088	2.93429	0.89407
ebi-PL179-GCST90277330	ukb-saige-151	Cancer of stomach || id:ukb-saige-151	Phosphatidylcholine (O-16:1_20:4) levels || id:ebi-PL179-GCST90277330	Inverse variance weighted	21	0.192844	0.105676	0.0680233	-0.0142819	0.39997	1.21269	0.98582	1.49178	0.978524
ebi-PL179-GCST90277330	ukb-saige-151	Cancer of stomach || id:ukb-saige-151	Phosphatidylcholine (O-16:1_20:4) levels || id:ebi-PL179-GCST90277330	MR Egger	21	0.0929034	0.195198	0.639541	-0.289685	0.475491	1.09736	0.7485	1.6088	0.961929
ebi-PL179-GCST90277330	ukb-saige-151	Cancer of stomach || id:ukb-saige-151	Phosphatidylcholine (O-16:1_20:4) levels || id:ebi-PL179-GCST90277330	Weighted median	21	0.203245	0.139809	0.146022	-0.0707817	0.477271	1.22537	0.931665	1.61167	0.860504
ebi-PL179-GCST90277330	ukb-saige-151	Cancer of stomach || id:ukb-saige-151	Phosphatidylcholine (O-16:1_20:4) levels || id:ebi-PL179-GCST90277330	Weighted mode	21	0.197958	0.138014	0.166929	-0.0725494	0.468466	1.21891	0.93002	1.59754	0.89407
ebi-PL179-GCST90277334	ukb-saige-151	Cancer of stomach || id:ukb-saige-151	Phosphatidylcholine (O-18:0_14:0) levels || id:ebi-PL179-GCST90277334	Inverse variance weighted	17	-0.0412241	0.162534	0.799779	-0.359791	0.277343	0.959614	0.697822	1.31962	0.980551
ebi-PL179-GCST90277334	ukb-saige-151	Cancer of stomach || id:ukb-saige-151	Phosphatidylcholine (O-18:0_14:0) levels || id:ebi-PL179-GCST90277334	MR Egger	17	-0.174266	0.297282	0.566461	-0.756939	0.408407	0.840074	0.4691	1.50442	0.961929
ebi-PL179-GCST90277334	ukb-saige-151	Cancer of stomach || id:ukb-saige-151	Phosphatidylcholine (O-18:0_14:0) levels || id:ebi-PL179-GCST90277334	Weighted median	17	-0.0857839	0.215896	0.691118	-0.50894	0.337372	0.917793	0.601132	1.40126	0.947187
ebi-PL179-GCST90277334	ukb-saige-151	Cancer of stomach || id:ukb-saige-151	Phosphatidylcholine (O-18:0_14:0) levels || id:ebi-PL179-GCST90277334	Weighted mode	17	-0.377137	0.359919	0.310285	-1.08258	0.328304	0.685822	0.338721	1.38861	0.89407
ebi-PL179-GCST90277335	ukb-saige-151	Cancer of stomach || id:ukb-saige-151	Phosphatidylcholine (O-18:0_16:1) levels || id:ebi-PL179-GCST90277335	Inverse variance weighted	15	0.234127	0.177628	0.187479	-0.114024	0.582278	1.2638	0.892236	1.79011	0.978524
ebi-PL179-GCST90277335	ukb-saige-151	Cancer of stomach || id:ukb-saige-151	Phosphatidylcholine (O-18:0_16:1) levels || id:ebi-PL179-GCST90277335	MR Egger	15	0.0543772	0.49592	0.914362	-0.917626	1.02638	1.05588	0.399466	2.79095	0.992399
ebi-PL179-GCST90277335	ukb-saige-151	Cancer of stomach || id:ukb-saige-151	Phosphatidylcholine (O-18:0_16:1) levels || id:ebi-PL179-GCST90277335	Weighted median	15	0.101907	0.250374	0.683995	-0.388826	0.592639	1.10728	0.677852	1.80876	0.947187
ebi-PL179-GCST90277335	ukb-saige-151	Cancer of stomach || id:ukb-saige-151	Phosphatidylcholine (O-18:0_16:1) levels || id:ebi-PL179-GCST90277335	Weighted mode	15	0.138499	0.316187	0.668049	-0.481228	0.758225	1.14855	0.618024	2.13448	0.913313
ebi-PL179-GCST90277336	ukb-saige-151	Cancer of stomach || id:ukb-saige-151	Phosphatidylcholine (O-18:0_20:4) levels || id:ebi-PL179-GCST90277336	MR Egger	21	0.376961	0.246009	0.141929	-0.105217	0.859138	1.45785	0.900129	2.36113	0.796927
ebi-PL179-GCST90277336	ukb-saige-151	Cancer of stomach || id:ukb-saige-151	Phosphatidylcholine (O-18:0_20:4) levels || id:ebi-PL179-GCST90277336	Weighted median	21	0.273217	0.177903	0.124597	-0.0754737	0.621907	1.31419	0.927304	1.86248	0.860504
ebi-PL179-GCST90277336	ukb-saige-151	Cancer of stomach || id:ukb-saige-151	Phosphatidylcholine (O-18:0_20:4) levels || id:ebi-PL179-GCST90277336	Weighted mode	21	0.272866	0.192096	0.170876	-0.103643	0.649374	1.31372	0.901547	1.91434	0.89407
ebi-PL179-GCST90277337	ukb-saige-151	Cancer of stomach || id:ukb-saige-151	Phosphatidylcholine (O-18:1_16:0) levels || id:ebi-PL179-GCST90277337	Inverse variance weighted	29	0.0872776	0.139593	0.53182	-0.186324	0.360879	1.0912	0.830005	1.43459	0.978524
ebi-PL179-GCST90277337	ukb-saige-151	Cancer of stomach || id:ukb-saige-151	Phosphatidylcholine (O-18:1_16:0) levels || id:ebi-PL179-GCST90277337	MR Egger	29	0.252759	0.395694	0.528352	-0.522801	1.02832	1.28757	0.592857	2.79636	0.961929
ebi-PL179-GCST90277337	ukb-saige-151	Cancer of stomach || id:ukb-saige-151	Phosphatidylcholine (O-18:1_16:0) levels || id:ebi-PL179-GCST90277337	Weighted median	29	0.276464	0.199116	0.164998	-0.113803	0.666732	1.31846	0.892433	1.94786	0.860504
ebi-PL179-GCST90277337	ukb-saige-151	Cancer of stomach || id:ukb-saige-151	Phosphatidylcholine (O-18:1_16:0) levels || id:ebi-PL179-GCST90277337	Weighted mode	29	0.326182	0.337286	0.341785	-0.3349	0.987263	1.38567	0.71541	2.68388	0.89407
ebi-PL179-GCST90277338	ukb-saige-151	Cancer of stomach || id:ukb-saige-151	Phosphatidylcholine (O-18:1_18:2) levels || id:ebi-PL179-GCST90277338	MR Egger	22	0.285907	0.301994	0.355076	-0.306002	0.877816	1.33097	0.736385	2.40564	0.961929
ebi-PL179-GCST90277338	ukb-saige-151	Cancer of stomach || id:ukb-saige-151	Phosphatidylcholine (O-18:1_18:2) levels || id:ebi-PL179-GCST90277338	Weighted median	22	0.542873	0.194968	0.00536231	0.160736	0.925009	1.72094	1.17437	2.52189	0.479926
ebi-PL179-GCST90277338	ukb-saige-151	Cancer of stomach || id:ukb-saige-151	Phosphatidylcholine (O-18:1_18:2) levels || id:ebi-PL179-GCST90277338	Weighted mode	22	0.573512	0.342735	0.109093	-0.0982494	1.24527	1.77449	0.906423	3.47388	0.89407
ebi-PL179-GCST90277343	ukb-saige-151	Cancer of stomach || id:ukb-saige-151	Phosphatidylcholine (O-18:2_18:2) levels || id:ebi-PL179-GCST90277343	Inverse variance weighted (multiplicative random effects)	17	-0.0394764	0.234819	0.866494	-0.499722	0.42077	0.961293	0.606699	1.52313	0.988445
ebi-PL179-GCST90277343	ukb-saige-151	Cancer of stomach || id:ukb-saige-151	Phosphatidylcholine (O-18:2_18:2) levels || id:ebi-PL179-GCST90277343	MR Egger	17	-0.67514	0.559127	0.245939	-1.77103	0.420748	0.509085	0.170158	1.5231	0.957023
ebi-PL179-GCST90277343	ukb-saige-151	Cancer of stomach || id:ukb-saige-151	Phosphatidylcholine (O-18:2_18:2) levels || id:ebi-PL179-GCST90277343	Weighted median	17	-0.15562	0.242614	0.521242	-0.631143	0.319902	0.855884	0.531984	1.37699	0.920455
ebi-PL179-GCST90277343	ukb-saige-151	Cancer of stomach || id:ukb-saige-151	Phosphatidylcholine (O-18:2_18:2) levels || id:ebi-PL179-GCST90277343	Weighted mode	17	-0.405619	0.399742	0.325348	-1.18911	0.377876	0.666564	0.304491	1.45918	0.89407
ebi-PL179-GCST90277344	ukb-saige-151	Cancer of stomach || id:ukb-saige-151	Phosphatidylcholine (O-18:2_20:4) levels || id:ebi-PL179-GCST90277344	Inverse variance weighted	21	0.171868	0.144068	0.232883	-0.110505	0.454241	1.18752	0.895382	1.57498	0.978524
ebi-PL179-GCST90277344	ukb-saige-151	Cancer of stomach || id:ukb-saige-151	Phosphatidylcholine (O-18:2_20:4) levels || id:ebi-PL179-GCST90277344	MR Egger	21	0.599071	0.278908	0.0448309	0.0524115	1.14573	1.82043	1.05381	3.14474	0.691752
ebi-PL179-GCST90277344	ukb-saige-151	Cancer of stomach || id:ukb-saige-151	Phosphatidylcholine (O-18:2_20:4) levels || id:ebi-PL179-GCST90277344	Weighted median	21	0.133379	0.192436	0.488241	-0.243795	0.510554	1.14268	0.783648	1.66621	0.920455
ebi-PL179-GCST90277344	ukb-saige-151	Cancer of stomach || id:ukb-saige-151	Phosphatidylcholine (O-18:2_20:4) levels || id:ebi-PL179-GCST90277344	Weighted mode	21	0.226104	0.257625	0.390557	-0.278841	0.731048	1.25371	0.75666	2.07726	0.89407
ebi-PL179-GCST90277347	ukb-saige-151	Cancer of stomach || id:ukb-saige-151	Phosphatidylethanolamine (18:0_18:2) levels || id:ebi-PL179-GCST90277347	Inverse variance weighted (multiplicative random effects)	28	-0.0536734	0.11615	0.644008	-0.281328	0.173981	0.947742	0.754781	1.19003	0.980551
ebi-PL179-GCST90277347	ukb-saige-151	Cancer of stomach || id:ukb-saige-151	Phosphatidylethanolamine (18:0_18:2) levels || id:ebi-PL179-GCST90277347	MR Egger	28	-0.0101479	0.234893	0.96587	-0.470538	0.450242	0.989903	0.624666	1.56869	0.992399
ebi-PL179-GCST90277347	ukb-saige-151	Cancer of stomach || id:ukb-saige-151	Phosphatidylethanolamine (18:0_18:2) levels || id:ebi-PL179-GCST90277347	Weighted median	28	-0.137488	0.13473	0.307505	-0.40156	0.126583	0.871544	0.669275	1.13494	0.910164
ebi-PL179-GCST90277347	ukb-saige-151	Cancer of stomach || id:ukb-saige-151	Phosphatidylethanolamine (18:0_18:2) levels || id:ebi-PL179-GCST90277347	Weighted mode	28	-0.112234	0.131407	0.400568	-0.369791	0.145324	0.893835	0.690878	1.15641	0.89407
ebi-PL179-GCST90277348	ukb-saige-151	Cancer of stomach || id:ukb-saige-151	Phosphatidylethanolamine (18:0_20:4) levels || id:ebi-PL179-GCST90277348	Inverse variance weighted	21	0.0928177	0.105242	0.377809	-0.113458	0.299093	1.09726	0.892742	1.34863	0.978524
ebi-PL179-GCST90277348	ukb-saige-151	Cancer of stomach || id:ukb-saige-151	Phosphatidylethanolamine (18:0_20:4) levels || id:ebi-PL179-GCST90277348	MR Egger	21	0.10691	0.232286	0.650561	-0.348371	0.562191	1.11283	0.705837	1.75451	0.961929
ebi-PL179-GCST90277348	ukb-saige-151	Cancer of stomach || id:ukb-saige-151	Phosphatidylethanolamine (18:0_20:4) levels || id:ebi-PL179-GCST90277348	Weighted median	21	0.0944967	0.147126	0.520689	-0.19387	0.382864	1.09911	0.823765	1.46648	0.920455
ebi-PL179-GCST90277348	ukb-saige-151	Cancer of stomach || id:ukb-saige-151	Phosphatidylethanolamine (18:0_20:4) levels || id:ebi-PL179-GCST90277348	Weighted mode	21	0.0605505	0.142909	0.676307	-0.219551	0.340652	1.06242	0.802879	1.40586	0.913313
ebi-PL179-GCST90277350	ukb-saige-151	Cancer of stomach || id:ukb-saige-151	Phosphatidylethanolamine (O-16:1_18:2) levels || id:ebi-PL179-GCST90277350	Inverse variance weighted	18	-0.00557175	0.118763	0.962581	-0.238348	0.227204	0.994444	0.787929	1.25509	0.999416
ebi-PL179-GCST90277350	ukb-saige-151	Cancer of stomach || id:ukb-saige-151	Phosphatidylethanolamine (O-16:1_18:2) levels || id:ebi-PL179-GCST90277350	MR Egger	18	-0.0869428	0.20861	0.682383	-0.495819	0.321933	0.91673	0.609072	1.37979	0.961929
ebi-PL179-GCST90277350	ukb-saige-151	Cancer of stomach || id:ukb-saige-151	Phosphatidylethanolamine (O-16:1_18:2) levels || id:ebi-PL179-GCST90277350	Weighted median	18	-0.0550848	0.158923	0.728881	-0.366573	0.256404	0.946405	0.693105	1.29227	0.948271
ebi-PL179-GCST90277350	ukb-saige-151	Cancer of stomach || id:ukb-saige-151	Phosphatidylethanolamine (O-16:1_18:2) levels || id:ebi-PL179-GCST90277350	Weighted mode	18	-0.0433774	0.201149	0.831829	-0.43763	0.350875	0.95755	0.645564	1.42031	0.940897
ebi-PL179-GCST90277351	ukb-saige-151	Cancer of stomach || id:ukb-saige-151	Phosphatidylethanolamine (O-16:1_20:4) levels || id:ebi-PL179-GCST90277351	Inverse variance weighted	23	0.216714	0.141334	0.125191	-0.0603012	0.493728	1.24199	0.941481	1.63841	0.978524
ebi-PL179-GCST90277351	ukb-saige-151	Cancer of stomach || id:ukb-saige-151	Phosphatidylethanolamine (O-16:1_20:4) levels || id:ebi-PL179-GCST90277351	MR Egger	23	0.59838	0.387611	0.137582	-0.161338	1.3581	1.81917	0.851005	3.88879	0.796927
ebi-PL179-GCST90277351	ukb-saige-151	Cancer of stomach || id:ukb-saige-151	Phosphatidylethanolamine (O-16:1_20:4) levels || id:ebi-PL179-GCST90277351	Weighted median	23	0.286688	0.201797	0.155412	-0.108835	0.682211	1.33201	0.896879	1.97825	0.860504
ebi-PL179-GCST90277351	ukb-saige-151	Cancer of stomach || id:ukb-saige-151	Phosphatidylethanolamine (O-16:1_20:4) levels || id:ebi-PL179-GCST90277351	Weighted mode	23	0.423862	0.268624	0.12886	-0.10264	0.950364	1.52785	0.902451	2.58665	0.89407
ebi-PL179-GCST90277352	ukb-saige-151	Cancer of stomach || id:ukb-saige-151	Phosphatidylethanolamine (O-16:1_22:5) levels || id:ebi-PL179-GCST90277352	Inverse variance weighted	17	-0.178431	0.13691	0.192482	-0.446775	0.089913	0.836582	0.639688	1.09408	0.978524
ebi-PL179-GCST90277352	ukb-saige-151	Cancer of stomach || id:ukb-saige-151	Phosphatidylethanolamine (O-16:1_22:5) levels || id:ebi-PL179-GCST90277352	MR Egger	17	-0.0759806	0.235991	0.751923	-0.538523	0.386562	0.926834	0.58361	1.47191	0.984777
ebi-PL179-GCST90277352	ukb-saige-151	Cancer of stomach || id:ukb-saige-151	Phosphatidylethanolamine (O-16:1_22:5) levels || id:ebi-PL179-GCST90277352	Weighted median	17	-0.0897207	0.190499	0.637658	-0.4631	0.283658	0.914187	0.62933	1.32798	0.93558
ebi-PL179-GCST90277352	ukb-saige-151	Cancer of stomach || id:ukb-saige-151	Phosphatidylethanolamine (O-16:1_22:5) levels || id:ebi-PL179-GCST90277352	Weighted mode	17	-0.0922228	0.253933	0.721226	-0.589931	0.405486	0.911902	0.554365	1.50003	0.920039
ebi-PL179-GCST90277353	ukb-saige-151	Cancer of stomach || id:ukb-saige-151	Phosphatidylethanolamine (O-18:1_18:2) levels || id:ebi-PL179-GCST90277353	Inverse variance weighted	26	-0.190146	0.129574	0.142248	-0.44411	0.063819	0.826839	0.641395	1.0659	0.978524
ebi-PL179-GCST90277353	ukb-saige-151	Cancer of stomach || id:ukb-saige-151	Phosphatidylethanolamine (O-18:1_18:2) levels || id:ebi-PL179-GCST90277353	MR Egger	26	-0.570826	0.267815	0.0434956	-1.09574	-0.0459084	0.565059	0.334291	0.955129	0.691752
ebi-PL179-GCST90277353	ukb-saige-151	Cancer of stomach || id:ukb-saige-151	Phosphatidylethanolamine (O-18:1_18:2) levels || id:ebi-PL179-GCST90277353	Weighted median	26	-0.431497	0.182319	0.0179467	-0.788842	-0.074152	0.649536	0.45437	0.928531	0.642492
ebi-PL179-GCST90277353	ukb-saige-151	Cancer of stomach || id:ukb-saige-151	Phosphatidylethanolamine (O-18:1_18:2) levels || id:ebi-PL179-GCST90277353	Weighted mode	26	-0.460212	0.267741	0.0979995	-0.984985	0.0645612	0.63115	0.373445	1.06669	0.89407
ebi-PL179-GCST90277354	ukb-saige-151	Cancer of stomach || id:ukb-saige-151	Phosphatidylethanolamine (O-18:1_20:4) levels || id:ebi-PL179-GCST90277354	MR Egger	25	0.374349	0.273648	0.184532	-0.162001	0.910699	1.45404	0.85044	2.48606	0.905547
ebi-PL179-GCST90277354	ukb-saige-151	Cancer of stomach || id:ukb-saige-151	Phosphatidylethanolamine (O-18:1_20:4) levels || id:ebi-PL179-GCST90277354	Weighted median	25	0.319191	0.190879	0.0944808	-0.054931	0.693314	1.37601	0.946551	2.00033	0.860504
ebi-PL179-GCST90277354	ukb-saige-151	Cancer of stomach || id:ukb-saige-151	Phosphatidylethanolamine (O-18:1_20:4) levels || id:ebi-PL179-GCST90277354	Weighted mode	25	0.279265	0.207704	0.191346	-0.127834	0.686364	1.32216	0.88	1.98648	0.89407
ebi-PL179-GCST90277355	ukb-saige-151	Cancer of stomach || id:ukb-saige-151	Phosphatidylethanolamine (O-18:2_18:1) levels || id:ebi-PL179-GCST90277355	Inverse variance weighted	24	-0.0513188	0.123573	0.677928	-0.293522	0.190884	0.949976	0.745633	1.21032	0.980551
ebi-PL179-GCST90277355	ukb-saige-151	Cancer of stomach || id:ukb-saige-151	Phosphatidylethanolamine (O-18:2_18:1) levels || id:ebi-PL179-GCST90277355	MR Egger	24	-0.195028	0.21926	0.383367	-0.624777	0.234722	0.822812	0.535381	1.26456	0.961929
ebi-PL179-GCST90277355	ukb-saige-151	Cancer of stomach || id:ukb-saige-151	Phosphatidylethanolamine (O-18:2_18:1) levels || id:ebi-PL179-GCST90277355	Weighted median	24	-0.194216	0.168953	0.25034	-0.525365	0.136933	0.82348	0.591339	1.14675	0.860504
ebi-PL179-GCST90277355	ukb-saige-151	Cancer of stomach || id:ukb-saige-151	Phosphatidylethanolamine (O-18:2_18:1) levels || id:ebi-PL179-GCST90277355	Weighted mode	24	-0.224703	0.228426	0.335498	-0.672417	0.223012	0.798754	0.510473	1.24984	0.89407
ebi-PL179-GCST90277356	ukb-saige-151	Cancer of stomach || id:ukb-saige-151	Phosphatidylethanolamine (O-18:2_18:2) levels || id:ebi-PL179-GCST90277356	Inverse variance weighted	14	0.346279	0.225977	0.125433	-0.0966362	0.789194	1.4138	0.907886	2.20162	0.978524
ebi-PL179-GCST90277356	ukb-saige-151	Cancer of stomach || id:ukb-saige-151	Phosphatidylethanolamine (O-18:2_18:2) levels || id:ebi-PL179-GCST90277356	MR Egger	14	0.518835	0.452329	0.273725	-0.36773	1.4054	1.68007	0.692304	4.07715	0.961929
ebi-PL179-GCST90277356	ukb-saige-151	Cancer of stomach || id:ukb-saige-151	Phosphatidylethanolamine (O-18:2_18:2) levels || id:ebi-PL179-GCST90277356	Weighted median	14	0.504132	0.279384	0.0711619	-0.0434601	1.05172	1.65555	0.957471	2.86258	0.860504
ebi-PL179-GCST90277356	ukb-saige-151	Cancer of stomach || id:ukb-saige-151	Phosphatidylethanolamine (O-18:2_18:2) levels || id:ebi-PL179-GCST90277356	Weighted mode	14	0.892292	0.543552	0.124632	-0.17307	1.95765	2.44072	0.841078	7.08269	0.89407
ebi-PL179-GCST90277357	ukb-saige-151	Cancer of stomach || id:ukb-saige-151	Phosphatidylethanolamine (O-18:2_20:4) levels || id:ebi-PL179-GCST90277357	Inverse variance weighted	24	-0.174497	0.144482	0.227144	-0.457681	0.108686	0.839879	0.632749	1.11481	0.978524
ebi-PL179-GCST90277357	ukb-saige-151	Cancer of stomach || id:ukb-saige-151	Phosphatidylethanolamine (O-18:2_20:4) levels || id:ebi-PL179-GCST90277357	MR Egger	24	-0.330459	0.30948	0.297194	-0.937041	0.276123	0.718594	0.391786	1.31801	0.961929
ebi-PL179-GCST90277357	ukb-saige-151	Cancer of stomach || id:ukb-saige-151	Phosphatidylethanolamine (O-18:2_20:4) levels || id:ebi-PL179-GCST90277357	Weighted median	24	-0.102676	0.193535	0.595745	-0.482006	0.276653	0.902419	0.617544	1.31871	0.93558
ebi-PL179-GCST90277357	ukb-saige-151	Cancer of stomach || id:ukb-saige-151	Phosphatidylethanolamine (O-18:2_20:4) levels || id:ebi-PL179-GCST90277357	Weighted mode	24	-0.478662	0.311708	0.138277	-1.08961	0.132285	0.619612	0.336348	1.14143	0.89407
ebi-PL179-GCST90277358	ukb-saige-151	Cancer of stomach || id:ukb-saige-151	Phosphatidylinositol (16:0_18:1) levels || id:ebi-PL179-GCST90277358	Inverse variance weighted (multiplicative random effects)	18	-0.117693	0.217475	0.588383	-0.543944	0.308557	0.888969	0.580455	1.36146	0.980551
ebi-PL179-GCST90277358	ukb-saige-151	Cancer of stomach || id:ukb-saige-151	Phosphatidylinositol (16:0_18:1) levels || id:ebi-PL179-GCST90277358	MR Egger	18	-0.493784	0.512105	0.349282	-1.49751	0.509942	0.610312	0.223686	1.66519	0.961929
ebi-PL179-GCST90277358	ukb-saige-151	Cancer of stomach || id:ukb-saige-151	Phosphatidylinositol (16:0_18:1) levels || id:ebi-PL179-GCST90277358	Weighted median	18	-0.253975	0.266681	0.340918	-0.776669	0.26872	0.775712	0.459935	1.30829	0.920455
ebi-PL179-GCST90277358	ukb-saige-151	Cancer of stomach || id:ukb-saige-151	Phosphatidylinositol (16:0_18:1) levels || id:ebi-PL179-GCST90277358	Weighted mode	18	-0.443357	0.381612	0.261369	-1.19132	0.304602	0.641878	0.303821	1.35609	0.89407
ebi-PL179-GCST90277359	ukb-saige-151	Cancer of stomach || id:ukb-saige-151	Phosphatidylinositol (16:0_18:2) levels || id:ebi-PL179-GCST90277359	Inverse variance weighted	22	0.192356	0.128309	0.133831	-0.0591291	0.443841	1.2121	0.942585	1.55868	0.978524
ebi-PL179-GCST90277359	ukb-saige-151	Cancer of stomach || id:ukb-saige-151	Phosphatidylinositol (16:0_18:2) levels || id:ebi-PL179-GCST90277359	MR Egger	22	0.0285782	0.305096	0.926304	-0.56941	0.626567	1.02899	0.565859	1.87117	0.992399
ebi-PL179-GCST90277359	ukb-saige-151	Cancer of stomach || id:ukb-saige-151	Phosphatidylinositol (16:0_18:2) levels || id:ebi-PL179-GCST90277359	Weighted median	22	0.280117	0.19336	0.147427	-0.0988687	0.659102	1.32328	0.905862	1.93306	0.860504
ebi-PL179-GCST90277359	ukb-saige-151	Cancer of stomach || id:ukb-saige-151	Phosphatidylinositol (16:0_18:2) levels || id:ebi-PL179-GCST90277359	Weighted mode	22	0.306371	0.227784	0.192969	-0.140085	0.752827	1.35849	0.869285	2.12299	0.89407
ebi-PL179-GCST90277360	ukb-saige-151	Cancer of stomach || id:ukb-saige-151	Phosphatidylinositol (16:0_20:4) levels || id:ebi-PL179-GCST90277360	Inverse variance weighted	24	0.171459	0.123697	0.165712	-0.0709882	0.413906	1.18704	0.931473	1.51271	0.978524
ebi-PL179-GCST90277360	ukb-saige-151	Cancer of stomach || id:ukb-saige-151	Phosphatidylinositol (16:0_20:4) levels || id:ebi-PL179-GCST90277360	MR Egger	24	0.319449	0.23746	0.192239	-0.145972	0.78487	1.37637	0.864182	2.19212	0.905547
ebi-PL179-GCST90277360	ukb-saige-151	Cancer of stomach || id:ukb-saige-151	Phosphatidylinositol (16:0_20:4) levels || id:ebi-PL179-GCST90277360	Weighted median	24	0.361437	0.178189	0.0425206	0.0121861	0.710687	1.43539	1.01226	2.03539	0.860504
ebi-PL179-GCST90277360	ukb-saige-151	Cancer of stomach || id:ukb-saige-151	Phosphatidylinositol (16:0_20:4) levels || id:ebi-PL179-GCST90277360	Weighted mode	24	0.403401	0.255798	0.128445	-0.0979637	0.904765	1.49691	0.906682	2.47135	0.89407
ebi-PL179-GCST90277362	ukb-saige-151	Cancer of stomach || id:ukb-saige-151	Phosphatidylinositol (18:0_18:2) levels || id:ebi-PL179-GCST90277362	Inverse variance weighted	34	-0.00204769	0.0937065	0.982566	-0.185712	0.181617	0.997954	0.830512	1.19915	0.999416
ebi-PL179-GCST90277362	ukb-saige-151	Cancer of stomach || id:ukb-saige-151	Phosphatidylinositol (18:0_18:2) levels || id:ebi-PL179-GCST90277362	MR Egger	34	-0.016238	0.16247	0.921012	-0.33468	0.302204	0.983893	0.715567	1.35284	0.992399
ebi-PL179-GCST90277362	ukb-saige-151	Cancer of stomach || id:ukb-saige-151	Phosphatidylinositol (18:0_18:2) levels || id:ebi-PL179-GCST90277362	Weighted median	34	-0.0611754	0.127148	0.630421	-0.310386	0.188036	0.940658	0.733164	1.20688	0.93558
ebi-PL179-GCST90277362	ukb-saige-151	Cancer of stomach || id:ukb-saige-151	Phosphatidylinositol (18:0_18:2) levels || id:ebi-PL179-GCST90277362	Weighted mode	34	-0.0742173	0.130291	0.572788	-0.329587	0.181153	0.92847	0.71922	1.1986	0.89407
ebi-PL179-GCST90277363	ukb-saige-151	Cancer of stomach || id:ukb-saige-151	Phosphatidylinositol (18:0_20:3) levels || id:ebi-PL179-GCST90277363	Inverse variance weighted	34	-0.145467	0.098166	0.138381	-0.337872	0.0469383	0.864618	0.713286	1.04806	0.978524
ebi-PL179-GCST90277363	ukb-saige-151	Cancer of stomach || id:ukb-saige-151	Phosphatidylinositol (18:0_20:3) levels || id:ebi-PL179-GCST90277363	MR Egger	34	-0.0785739	0.198277	0.694526	-0.467196	0.310048	0.924434	0.626757	1.36349	0.961929
ebi-PL179-GCST90277363	ukb-saige-151	Cancer of stomach || id:ukb-saige-151	Phosphatidylinositol (18:0_20:3) levels || id:ebi-PL179-GCST90277363	Weighted median	34	-0.148835	0.147539	0.313077	-0.438011	0.140341	0.861711	0.645318	1.15067	0.910164
ebi-PL179-GCST90277363	ukb-saige-151	Cancer of stomach || id:ukb-saige-151	Phosphatidylinositol (18:0_20:3) levels || id:ebi-PL179-GCST90277363	Weighted mode	34	-0.154005	0.161242	0.346465	-0.47004	0.16203	0.857268	0.624977	1.1759	0.89407
ebi-PL179-GCST90277365	ukb-saige-151	Cancer of stomach || id:ukb-saige-151	Phosphatidylinositol (18:1_18:1) levels || id:ebi-PL179-GCST90277365	Inverse variance weighted	23	-0.0547441	0.140584	0.696976	-0.330288	0.2208	0.946727	0.718717	1.24707	0.980551
ebi-PL179-GCST90277365	ukb-saige-151	Cancer of stomach || id:ukb-saige-151	Phosphatidylinositol (18:1_18:1) levels || id:ebi-PL179-GCST90277365	MR Egger	23	-0.51329	0.255149	0.0572554	-1.01338	-0.0131984	0.598523	0.362989	0.986888	0.691752
ebi-PL179-GCST90277365	ukb-saige-151	Cancer of stomach || id:ukb-saige-151	Phosphatidylinositol (18:1_18:1) levels || id:ebi-PL179-GCST90277365	Weighted median	23	-0.0317388	0.184279	0.863255	-0.392926	0.329449	0.96876	0.675078	1.3902	0.965196
ebi-PL179-GCST90277365	ukb-saige-151	Cancer of stomach || id:ukb-saige-151	Phosphatidylinositol (18:1_18:1) levels || id:ebi-PL179-GCST90277365	Weighted mode	23	-0.502528	0.356703	0.172868	-1.20167	0.19661	0.604999	0.300693	1.21727	0.89407
ebi-PL179-GCST90277366	ukb-saige-151	Cancer of stomach || id:ukb-saige-151	Phosphatidylinositol (18:1_18:2) levels || id:ebi-PL179-GCST90277366	Inverse variance weighted	26	0.123829	0.129257	0.338062	-0.129515	0.377173	1.13182	0.878521	1.45816	0.978524
ebi-PL179-GCST90277366	ukb-saige-151	Cancer of stomach || id:ukb-saige-151	Phosphatidylinositol (18:1_18:2) levels || id:ebi-PL179-GCST90277366	MR Egger	26	0.226669	0.342216	0.514054	-0.444074	0.897412	1.25441	0.641418	2.45325	0.961929
ebi-PL179-GCST90277366	ukb-saige-151	Cancer of stomach || id:ukb-saige-151	Phosphatidylinositol (18:1_18:2) levels || id:ebi-PL179-GCST90277366	Weighted median	26	0.18652	0.185728	0.315253	-0.177508	0.550548	1.20505	0.837354	1.7342	0.910164
ebi-PL179-GCST90277366	ukb-saige-151	Cancer of stomach || id:ukb-saige-151	Phosphatidylinositol (18:1_18:2) levels || id:ebi-PL179-GCST90277366	Weighted mode	26	0.239475	0.385248	0.539824	-0.515611	0.994562	1.27058	0.597136	2.70354	0.89407
ebi-PL179-GCST90277367	ukb-saige-151	Cancer of stomach || id:ukb-saige-151	Phosphatidylinositol (18:1_20:4) levels || id:ebi-PL179-GCST90277367	Inverse variance weighted	25	0.119922	0.139753	0.390837	-0.153994	0.393838	1.12741	0.857277	1.48266	0.978524
ebi-PL179-GCST90277367	ukb-saige-151	Cancer of stomach || id:ukb-saige-151	Phosphatidylinositol (18:1_20:4) levels || id:ebi-PL179-GCST90277367	MR Egger	25	0.268853	0.285055	0.355401	-0.289855	0.827561	1.30846	0.748372	2.28773	0.961929
ebi-PL179-GCST90277367	ukb-saige-151	Cancer of stomach || id:ukb-saige-151	Phosphatidylinositol (18:1_20:4) levels || id:ebi-PL179-GCST90277367	Weighted median	25	0.18187	0.185228	0.326164	-0.181177	0.544917	1.19946	0.834287	1.72447	0.918864
ebi-PL179-GCST90277367	ukb-saige-151	Cancer of stomach || id:ukb-saige-151	Phosphatidylinositol (18:1_20:4) levels || id:ebi-PL179-GCST90277367	Weighted mode	25	0.155803	0.269904	0.569143	-0.373208	0.684815	1.1686	0.688522	1.9834	0.89407
ebi-PL179-GCST90277369	ukb-saige-151	Cancer of stomach || id:ukb-saige-151	Sphingomyelin (d34:0) levels || id:ebi-PL179-GCST90277369	Inverse variance weighted	25	-0.0740726	0.152668	0.627544	-0.373303	0.225158	0.928604	0.688457	1.25252	0.980551
ebi-PL179-GCST90277369	ukb-saige-151	Cancer of stomach || id:ukb-saige-151	Sphingomyelin (d34:0) levels || id:ebi-PL179-GCST90277369	MR Egger	25	-0.15995	0.283309	0.577826	-0.715236	0.395336	0.852186	0.489077	1.48488	0.961929
ebi-PL179-GCST90277369	ukb-saige-151	Cancer of stomach || id:ukb-saige-151	Sphingomyelin (d34:0) levels || id:ebi-PL179-GCST90277369	Weighted median	25	-0.151534	0.204806	0.459365	-0.552953	0.249885	0.859389	0.575249	1.28388	0.920455
ebi-PL179-GCST90277369	ukb-saige-151	Cancer of stomach || id:ukb-saige-151	Sphingomyelin (d34:0) levels || id:ebi-PL179-GCST90277369	Weighted mode	25	-0.520024	0.306782	0.102995	-1.12132	0.0812684	0.594506	0.32585	1.08466	0.89407
ebi-PL179-GCST90277370	ukb-saige-151	Cancer of stomach || id:ukb-saige-151	Sphingomyelin (d34:1) levels || id:ebi-PL179-GCST90277370	Inverse variance weighted	31	-0.157934	0.137412	0.250411	-0.427262	0.111393	0.853906	0.652293	1.11783	0.978524
ebi-PL179-GCST90277370	ukb-saige-151	Cancer of stomach || id:ukb-saige-151	Sphingomyelin (d34:1) levels || id:ebi-PL179-GCST90277370	MR Egger	31	-0.161782	0.261421	0.540842	-0.674166	0.350603	0.850627	0.509581	1.41992	0.961929
ebi-PL179-GCST90277370	ukb-saige-151	Cancer of stomach || id:ukb-saige-151	Sphingomyelin (d34:1) levels || id:ebi-PL179-GCST90277370	Weighted median	31	-0.132719	0.188908	0.48233	-0.502978	0.23754	0.875711	0.604727	1.26813	0.920455
ebi-PL179-GCST90277370	ukb-saige-151	Cancer of stomach || id:ukb-saige-151	Sphingomyelin (d34:1) levels || id:ebi-PL179-GCST90277370	Weighted mode	31	-0.0395131	0.301652	0.896658	-0.630751	0.551725	0.961257	0.532192	1.73625	0.949079
ebi-PL179-GCST90277371	ukb-saige-151	Cancer of stomach || id:ukb-saige-151	Sphingomyelin (d34:2) levels || id:ebi-PL179-GCST90277371	Inverse variance weighted	27	0.108894	0.117032	0.35213	-0.120489	0.338277	1.11504	0.886487	1.40253	0.978524
ebi-PL179-GCST90277371	ukb-saige-151	Cancer of stomach || id:ukb-saige-151	Sphingomyelin (d34:2) levels || id:ebi-PL179-GCST90277371	MR Egger	27	0.0790749	0.19913	0.694662	-0.311219	0.469369	1.08229	0.732553	1.59899	0.961929
ebi-PL179-GCST90277371	ukb-saige-151	Cancer of stomach || id:ukb-saige-151	Sphingomyelin (d34:2) levels || id:ebi-PL179-GCST90277371	Weighted median	27	0.181073	0.161554	0.262365	-0.135573	0.497719	1.1985	0.873215	1.64496	0.860504
ebi-PL179-GCST90277371	ukb-saige-151	Cancer of stomach || id:ukb-saige-151	Sphingomyelin (d34:2) levels || id:ebi-PL179-GCST90277371	Weighted mode	27	0.177354	0.205211	0.395354	-0.22486	0.579568	1.19405	0.798628	1.78527	0.89407
ebi-PL179-GCST90277372	ukb-saige-151	Cancer of stomach || id:ukb-saige-151	Sphingomyelin (d36:1) levels || id:ebi-PL179-GCST90277372	Inverse variance weighted	33	0.0873007	0.128124	0.495633	-0.163822	0.338424	1.09122	0.848893	1.40273	0.978524
ebi-PL179-GCST90277372	ukb-saige-151	Cancer of stomach || id:ukb-saige-151	Sphingomyelin (d36:1) levels || id:ebi-PL179-GCST90277372	MR Egger	33	0.134529	0.303602	0.660763	-0.460531	0.729588	1.144	0.630949	2.07423	0.961929
ebi-PL179-GCST90277372	ukb-saige-151	Cancer of stomach || id:ukb-saige-151	Sphingomyelin (d36:1) levels || id:ebi-PL179-GCST90277372	Weighted median	33	0.0908387	0.179062	0.611942	-0.260123	0.441801	1.09509	0.770957	1.55551	0.93558
ebi-PL179-GCST90277372	ukb-saige-151	Cancer of stomach || id:ukb-saige-151	Sphingomyelin (d36:1) levels || id:ebi-PL179-GCST90277372	Weighted mode	33	0.0361527	0.369026	0.922569	-0.687139	0.759444	1.03681	0.503013	2.13709	0.949079
ebi-PL179-GCST90277373	ukb-saige-151	Cancer of stomach || id:ukb-saige-151	Sphingomyelin (d36:2) levels || id:ebi-PL179-GCST90277373	Inverse variance weighted	24	0.0854907	0.140064	0.541618	-0.189035	0.360017	1.08925	0.827757	1.43335	0.978524
ebi-PL179-GCST90277373	ukb-saige-151	Cancer of stomach || id:ukb-saige-151	Sphingomyelin (d36:2) levels || id:ebi-PL179-GCST90277373	MR Egger	24	0.108668	0.282313	0.703992	-0.444665	0.662002	1.11479	0.641039	1.93867	0.961929
ebi-PL179-GCST90277373	ukb-saige-151	Cancer of stomach || id:ukb-saige-151	Sphingomyelin (d36:2) levels || id:ebi-PL179-GCST90277373	Weighted median	24	0.264544	0.188011	0.159407	-0.103958	0.633046	1.30284	0.901264	1.88334	0.860504
ebi-PL179-GCST90277373	ukb-saige-151	Cancer of stomach || id:ukb-saige-151	Sphingomyelin (d36:2) levels || id:ebi-PL179-GCST90277373	Weighted mode	24	0.40348	0.240449	0.106881	-0.0678006	0.874761	1.49703	0.934447	2.3983	0.89407
ebi-PL179-GCST90277376	ukb-saige-151	Cancer of stomach || id:ukb-saige-151	Sphingomyelin (d40:1) levels || id:ebi-PL179-GCST90277376	MR Egger	40	-0.229925	0.205034	0.269155	-0.631792	0.171942	0.794593	0.531638	1.18761	0.961929
ebi-PL179-GCST90277376	ukb-saige-151	Cancer of stomach || id:ukb-saige-151	Sphingomyelin (d40:1) levels || id:ebi-PL179-GCST90277376	Weighted median	40	-0.471433	0.161848	0.00358196	-0.788655	-0.15421	0.624108	0.454456	0.857092	0.479926
ebi-PL179-GCST90277376	ukb-saige-151	Cancer of stomach || id:ukb-saige-151	Sphingomyelin (d40:1) levels || id:ebi-PL179-GCST90277376	Weighted mode	40	-0.690758	0.320048	0.0371209	-1.31805	-0.0634635	0.501196	0.267656	0.938508	0.89407
ebi-PL179-GCST90277378	ukb-saige-151	Cancer of stomach || id:ukb-saige-151	Sphingomyelin (d42:2) levels || id:ebi-PL179-GCST90277378	Inverse variance weighted (multiplicative random effects)	36	-0.148596	0.143082	0.29902	-0.429036	0.131844	0.861918	0.651137	1.14093	0.978524
ebi-PL179-GCST90277378	ukb-saige-151	Cancer of stomach || id:ukb-saige-151	Sphingomyelin (d42:2) levels || id:ebi-PL179-GCST90277378	MR Egger	36	-0.263392	0.282532	0.357777	-0.817155	0.29037	0.76844	0.441686	1.33692	0.961929
ebi-PL179-GCST90277378	ukb-saige-151	Cancer of stomach || id:ukb-saige-151	Sphingomyelin (d42:2) levels || id:ebi-PL179-GCST90277378	Weighted median	36	-0.09432	0.179286	0.598827	-0.44572	0.25708	0.909991	0.640363	1.29315	0.93558
ebi-PL179-GCST90277378	ukb-saige-151	Cancer of stomach || id:ukb-saige-151	Sphingomyelin (d42:2) levels || id:ebi-PL179-GCST90277378	Weighted mode	36	-0.0322157	0.31525	0.919188	-0.650106	0.585674	0.968298	0.521991	1.7962	0.949079
ebi-PL179-GCST90277380	ukb-saige-151	Cancer of stomach || id:ukb-saige-151	Triacylglycerol (46:2) levels || id:ebi-PL179-GCST90277380	Inverse variance weighted	21	-0.0619757	0.153729	0.68684	-0.363285	0.239334	0.939906	0.695388	1.2704	0.980551
ebi-PL179-GCST90277380	ukb-saige-151	Cancer of stomach || id:ukb-saige-151	Triacylglycerol (46:2) levels || id:ebi-PL179-GCST90277380	MR Egger	21	-0.128182	0.317489	0.690914	-0.750461	0.494096	0.879693	0.472149	1.63902	0.961929
ebi-PL179-GCST90277380	ukb-saige-151	Cancer of stomach || id:ukb-saige-151	Triacylglycerol (46:2) levels || id:ebi-PL179-GCST90277380	Weighted median	21	-0.167822	0.221526	0.448707	-0.602014	0.266369	0.845504	0.547707	1.30522	0.920455
ebi-PL179-GCST90277380	ukb-saige-151	Cancer of stomach || id:ukb-saige-151	Triacylglycerol (46:2) levels || id:ebi-PL179-GCST90277380	Weighted mode	21	-0.287296	0.348618	0.419602	-0.970587	0.395994	0.750289	0.378861	1.48586	0.89407
ebi-PL179-GCST90277385	ukb-saige-151	Cancer of stomach || id:ukb-saige-151	Triacylglycerol (49:1) levels || id:ebi-PL179-GCST90277385	Inverse variance weighted	26	0.198156	0.141463	0.161286	-0.079112	0.475423	1.21915	0.923936	1.6087	0.978524
ebi-PL179-GCST90277385	ukb-saige-151	Cancer of stomach || id:ukb-saige-151	Triacylglycerol (49:1) levels || id:ebi-PL179-GCST90277385	MR Egger	26	0.654037	0.275533	0.0259581	0.113993	1.19408	1.92329	1.12074	3.30052	0.691752
ebi-PL179-GCST90277385	ukb-saige-151	Cancer of stomach || id:ukb-saige-151	Triacylglycerol (49:1) levels || id:ebi-PL179-GCST90277385	Weighted median	26	0.22454	0.196872	0.254064	-0.16133	0.610409	1.25175	0.851011	1.84118	0.860504
ebi-PL179-GCST90277385	ukb-saige-151	Cancer of stomach || id:ukb-saige-151	Triacylglycerol (49:1) levels || id:ebi-PL179-GCST90277385	Weighted mode	26	0.302499	0.34023	0.382425	-0.364352	0.969349	1.35324	0.694647	2.63623	0.89407
ebi-PL179-GCST90277387	ukb-saige-151	Cancer of stomach || id:ukb-saige-151	Triacylglycerol (50:1) levels || id:ebi-PL179-GCST90277387	Inverse variance weighted	24	0.0927846	0.153607	0.545818	-0.208285	0.393854	1.09723	0.811975	1.48268	0.978524
ebi-PL179-GCST90277387	ukb-saige-151	Cancer of stomach || id:ukb-saige-151	Triacylglycerol (50:1) levels || id:ebi-PL179-GCST90277387	MR Egger	24	0.135095	0.268855	0.620321	-0.391861	0.662052	1.14465	0.675798	1.93877	0.961929
ebi-PL179-GCST90277387	ukb-saige-151	Cancer of stomach || id:ukb-saige-151	Triacylglycerol (50:1) levels || id:ebi-PL179-GCST90277387	Weighted median	24	0.096109	0.203914	0.637412	-0.303563	0.495781	1.10088	0.738183	1.64178	0.93558
ebi-PL179-GCST90277387	ukb-saige-151	Cancer of stomach || id:ukb-saige-151	Triacylglycerol (50:1) levels || id:ebi-PL179-GCST90277387	Weighted mode	24	0.188388	0.263536	0.481895	-0.328141	0.704918	1.2073	0.720261	2.02368	0.89407
ebi-PL179-GCST90277389	ukb-saige-151	Cancer of stomach || id:ukb-saige-151	Triacylglycerol (50:3) levels || id:ebi-PL179-GCST90277389	Inverse variance weighted	30	-0.0426518	0.119514	0.721184	-0.2769	0.191596	0.958245	0.758131	1.21118	0.980551
ebi-PL179-GCST90277389	ukb-saige-151	Cancer of stomach || id:ukb-saige-151	Triacylglycerol (50:3) levels || id:ebi-PL179-GCST90277389	MR Egger	30	-0.196295	0.229075	0.398775	-0.645282	0.252693	0.82177	0.524515	1.28749	0.961929
ebi-PL179-GCST90277389	ukb-saige-151	Cancer of stomach || id:ukb-saige-151	Triacylglycerol (50:3) levels || id:ebi-PL179-GCST90277389	Weighted median	30	-0.0109322	0.17943	0.951417	-0.362614	0.34075	0.989127	0.695855	1.406	0.976807
ebi-PL179-GCST90277389	ukb-saige-151	Cancer of stomach || id:ukb-saige-151	Triacylglycerol (50:3) levels || id:ebi-PL179-GCST90277389	Weighted mode	30	-0.168863	0.264288	0.527881	-0.686867	0.349142	0.844625	0.50315	1.41785	0.89407
ebi-PL179-GCST90277391	ukb-saige-151	Cancer of stomach || id:ukb-saige-151	Triacylglycerol (50:5) levels || id:ebi-PL179-GCST90277391	Inverse variance weighted	25	-0.0905703	0.0998198	0.364228	-0.286217	0.105077	0.91341	0.7511	1.1108	0.978524
ebi-PL179-GCST90277391	ukb-saige-151	Cancer of stomach || id:ukb-saige-151	Triacylglycerol (50:5) levels || id:ebi-PL179-GCST90277391	MR Egger	25	-0.029304	0.156046	0.852688	-0.335154	0.276546	0.971121	0.715228	1.31857	0.984777
ebi-PL179-GCST90277391	ukb-saige-151	Cancer of stomach || id:ukb-saige-151	Triacylglycerol (50:5) levels || id:ebi-PL179-GCST90277391	Weighted median	25	-0.109384	0.14077	0.437137	-0.385293	0.166526	0.896386	0.680251	1.18119	0.920455
ebi-PL179-GCST90277391	ukb-saige-151	Cancer of stomach || id:ukb-saige-151	Triacylglycerol (50:5) levels || id:ebi-PL179-GCST90277391	Weighted mode	25	-0.0261924	0.188991	0.89093	-0.396615	0.344231	0.974148	0.672593	1.4109	0.949079
ebi-PL179-GCST90277392	ukb-saige-151	Cancer of stomach || id:ukb-saige-151	Triacylglycerol (51:1) levels || id:ebi-PL179-GCST90277392	Inverse variance weighted	20	0.212596	0.136905	0.120453	-0.0557376	0.480929	1.23688	0.945787	1.61758	0.978524
ebi-PL179-GCST90277392	ukb-saige-151	Cancer of stomach || id:ukb-saige-151	Triacylglycerol (51:1) levels || id:ebi-PL179-GCST90277392	MR Egger	20	0.72296	0.292958	0.0238496	0.148762	1.29716	2.06052	1.1604	3.65888	0.691752
ebi-PL179-GCST90277392	ukb-saige-151	Cancer of stomach || id:ukb-saige-151	Triacylglycerol (51:1) levels || id:ebi-PL179-GCST90277392	Weighted median	20	0.270473	0.199861	0.175957	-0.121253	0.6622	1.31058	0.885809	1.93905	0.860504
ebi-PL179-GCST90277392	ukb-saige-151	Cancer of stomach || id:ukb-saige-151	Triacylglycerol (51:1) levels || id:ebi-PL179-GCST90277392	Weighted mode	20	0.383757	0.312495	0.234428	-0.228734	0.996248	1.46779	0.79554	2.7081	0.89407
ebi-PL179-GCST90277397	ukb-saige-151	Cancer of stomach || id:ukb-saige-151	Triacylglycerol (52:3) levels || id:ebi-PL179-GCST90277397	Inverse variance weighted	30	-0.0579617	0.119862	0.628692	-0.292892	0.176969	0.943686	0.746103	1.19359	0.980551
ebi-PL179-GCST90277397	ukb-saige-151	Cancer of stomach || id:ukb-saige-151	Triacylglycerol (52:3) levels || id:ebi-PL179-GCST90277397	MR Egger	30	-0.0661845	0.248323	0.791787	-0.552898	0.420529	0.935958	0.57528	1.52277	0.984777
ebi-PL179-GCST90277397	ukb-saige-151	Cancer of stomach || id:ukb-saige-151	Triacylglycerol (52:3) levels || id:ebi-PL179-GCST90277397	Weighted median	30	-0.134452	0.181822	0.459621	-0.490822	0.221919	0.874195	0.612123	1.24847	0.920455
ebi-PL179-GCST90277397	ukb-saige-151	Cancer of stomach || id:ukb-saige-151	Triacylglycerol (52:3) levels || id:ebi-PL179-GCST90277397	Weighted mode	30	-0.183749	0.225985	0.422785	-0.626679	0.259181	0.832145	0.534363	1.29587	0.89407
ebi-PL179-GCST90277402	ukb-saige-151	Cancer of stomach || id:ukb-saige-151	Triacylglycerol (53:3) levels || id:ebi-PL179-GCST90277402	Inverse variance weighted	24	-0.0265404	0.145551	0.855312	-0.31182	0.25874	0.973809	0.732113	1.2953	0.988445
ebi-PL179-GCST90277402	ukb-saige-151	Cancer of stomach || id:ukb-saige-151	Triacylglycerol (53:3) levels || id:ebi-PL179-GCST90277402	MR Egger	24	-0.19412	0.363649	0.598825	-0.906871	0.518631	0.823559	0.403786	1.67973	0.961929
ebi-PL179-GCST90277402	ukb-saige-151	Cancer of stomach || id:ukb-saige-151	Triacylglycerol (53:3) levels || id:ebi-PL179-GCST90277402	Weighted median	24	-0.143747	0.191341	0.452496	-0.518775	0.231281	0.866107	0.595249	1.26021	0.920455
ebi-PL179-GCST90277402	ukb-saige-151	Cancer of stomach || id:ukb-saige-151	Triacylglycerol (53:3) levels || id:ebi-PL179-GCST90277402	Weighted mode	24	-0.21368	0.259837	0.419314	-0.72296	0.295599	0.807607	0.485314	1.34393	0.89407
ebi-PL179-GCST90277403	ukb-saige-151	Cancer of stomach || id:ukb-saige-151	Triacylglycerol (53:4) levels || id:ebi-PL179-GCST90277403	Inverse variance weighted	31	-0.121757	0.114404	0.287203	-0.345988	0.102474	0.885363	0.707521	1.10791	0.978524
ebi-PL179-GCST90277403	ukb-saige-151	Cancer of stomach || id:ukb-saige-151	Triacylglycerol (53:4) levels || id:ebi-PL179-GCST90277403	MR Egger	31	-0.271622	0.212397	0.211092	-0.687919	0.144676	0.762142	0.502621	1.15566	0.94266
ebi-PL179-GCST90277403	ukb-saige-151	Cancer of stomach || id:ukb-saige-151	Triacylglycerol (53:4) levels || id:ebi-PL179-GCST90277403	Weighted median	31	-0.158172	0.151367	0.296043	-0.454852	0.138508	0.853703	0.634542	1.14856	0.898163
ebi-PL179-GCST90277403	ukb-saige-151	Cancer of stomach || id:ukb-saige-151	Triacylglycerol (53:4) levels || id:ebi-PL179-GCST90277403	Weighted mode	31	-0.14245	0.194849	0.470402	-0.524354	0.239453	0.867231	0.591938	1.27055	0.89407
ebi-PL179-GCST90277404	ukb-saige-151	Cancer of stomach || id:ukb-saige-151	Triacylglycerol (54:3) levels || id:ebi-PL179-GCST90277404	Inverse variance weighted	29	-0.00961244	0.135814	0.943576	-0.275808	0.256583	0.990434	0.758959	1.29251	0.999416
ebi-PL179-GCST90277404	ukb-saige-151	Cancer of stomach || id:ukb-saige-151	Triacylglycerol (54:3) levels || id:ebi-PL179-GCST90277404	MR Egger	29	-0.225487	0.341609	0.514799	-0.89504	0.444066	0.798128	0.408591	1.55903	0.961929
ebi-PL179-GCST90277404	ukb-saige-151	Cancer of stomach || id:ukb-saige-151	Triacylglycerol (54:3) levels || id:ebi-PL179-GCST90277404	Weighted median	29	-0.267492	0.196404	0.173216	-0.652444	0.117461	0.765297	0.520771	1.12464	0.860504
ebi-PL179-GCST90277404	ukb-saige-151	Cancer of stomach || id:ukb-saige-151	Triacylglycerol (54:3) levels || id:ebi-PL179-GCST90277404	Weighted mode	29	-0.258581	0.252764	0.315059	-0.753999	0.236836	0.772146	0.470481	1.26723	0.89407
ebi-PL179-GCST90277408	ukb-saige-151	Cancer of stomach || id:ukb-saige-151	Triacylglycerol (54:7) levels || id:ebi-PL179-GCST90277408	Inverse variance weighted	23	0.0658981	0.140573	0.639226	-0.209625	0.341422	1.06812	0.810888	1.40695	0.980551
ebi-PL179-GCST90277408	ukb-saige-151	Cancer of stomach || id:ukb-saige-151	Triacylglycerol (54:7) levels || id:ebi-PL179-GCST90277408	MR Egger	23	0.343294	0.287346	0.245521	-0.219904	0.906493	1.40958	0.802595	2.47562	0.957023
ebi-PL179-GCST90277408	ukb-saige-151	Cancer of stomach || id:ukb-saige-151	Triacylglycerol (54:7) levels || id:ebi-PL179-GCST90277408	Weighted median	23	0.265447	0.209158	0.204396	-0.144502	0.675396	1.30401	0.865453	1.96481	0.860504
ebi-PL179-GCST90277408	ukb-saige-151	Cancer of stomach || id:ukb-saige-151	Triacylglycerol (54:7) levels || id:ebi-PL179-GCST90277408	Weighted mode	23	0.369722	0.308183	0.243022	-0.234316	0.97376	1.44733	0.791112	2.64788	0.89407
ebi-PL179-GCST90277411	ukb-saige-151	Cancer of stomach || id:ukb-saige-151	Triacylglycerol (56:5) levels || id:ebi-PL179-GCST90277411	Inverse variance weighted	23	0.172715	0.123674	0.162552	-0.0696854	0.415116	1.18853	0.932687	1.51455	0.978524
ebi-PL179-GCST90277411	ukb-saige-151	Cancer of stomach || id:ukb-saige-151	Triacylglycerol (56:5) levels || id:ebi-PL179-GCST90277411	MR Egger	23	0.154173	0.30015	0.612856	-0.434121	0.742467	1.16669	0.647834	2.10111	0.961929
ebi-PL179-GCST90277411	ukb-saige-151	Cancer of stomach || id:ukb-saige-151	Triacylglycerol (56:5) levels || id:ebi-PL179-GCST90277411	Weighted median	23	0.164625	0.175924	0.34939	-0.180186	0.509436	1.17895	0.835115	1.66435	0.920455
ebi-PL179-GCST90277411	ukb-saige-151	Cancer of stomach || id:ukb-saige-151	Triacylglycerol (56:5) levels || id:ebi-PL179-GCST90277411	Weighted mode	23	0.0883011	0.275944	0.75199	-0.452549	0.629151	1.09232	0.636005	1.87602	0.920039
ebi-PL179-GCST90277412	ukb-saige-151	Cancer of stomach || id:ukb-saige-151	Triacylglycerol (56:6) levels || id:ebi-PL179-GCST90277412	Inverse variance weighted	26	0.0668692	0.115482	0.562559	-0.159475	0.293214	1.06916	0.852591	1.34073	0.978524
ebi-PL179-GCST90277412	ukb-saige-151	Cancer of stomach || id:ukb-saige-151	Triacylglycerol (56:6) levels || id:ebi-PL179-GCST90277412	MR Egger	26	0.24332	0.264833	0.36736	-0.275753	0.762393	1.27548	0.759	2.1434	0.961929
ebi-PL179-GCST90277412	ukb-saige-151	Cancer of stomach || id:ukb-saige-151	Triacylglycerol (56:6) levels || id:ebi-PL179-GCST90277412	Weighted median	26	0.241938	0.172175	0.159966	-0.0955253	0.579401	1.27371	0.908895	1.78497	0.860504
ebi-PL179-GCST90277412	ukb-saige-151	Cancer of stomach || id:ukb-saige-151	Triacylglycerol (56:6) levels || id:ebi-PL179-GCST90277412	Weighted mode	26	0.350693	0.24182	0.159428	-0.123275	0.82466	1.42005	0.884021	2.28111	0.89407
ebi-PL179-GCST90277413	ukb-saige-151	Cancer of stomach || id:ukb-saige-151	Triacylglycerol (56:7) levels || id:ebi-PL179-GCST90277413	Inverse variance weighted	33	0.105815	0.123516	0.391614	-0.136276	0.347906	1.11162	0.872602	1.4161	0.978524
ebi-PL179-GCST90277413	ukb-saige-151	Cancer of stomach || id:ukb-saige-151	Triacylglycerol (56:7) levels || id:ebi-PL179-GCST90277413	MR Egger	33	0.232699	0.28278	0.416851	-0.321549	0.786947	1.262	0.725025	2.19668	0.961929
ebi-PL179-GCST90277413	ukb-saige-151	Cancer of stomach || id:ukb-saige-151	Triacylglycerol (56:7) levels || id:ebi-PL179-GCST90277413	Weighted median	33	0.226704	0.1766	0.199241	-0.119431	0.57284	1.25446	0.887425	1.7733	0.860504
ebi-PL179-GCST90277413	ukb-saige-151	Cancer of stomach || id:ukb-saige-151	Triacylglycerol (56:7) levels || id:ebi-PL179-GCST90277413	Weighted mode	33	0.258191	0.272043	0.349693	-0.275013	0.791395	1.29459	0.759562	2.20647	0.89407
ebi-PL179-GCST90277414	ukb-saige-151	Cancer of stomach || id:ukb-saige-151	Triacylglycerol (56:8) levels || id:ebi-PL179-GCST90277414	Inverse variance weighted	32	0.104602	0.119322	0.380683	-0.129269	0.338472	1.11027	0.878738	1.4028	0.978524
ebi-PL179-GCST90277414	ukb-saige-151	Cancer of stomach || id:ukb-saige-151	Triacylglycerol (56:8) levels || id:ebi-PL179-GCST90277414	MR Egger	32	0.3746	0.239879	0.128867	-0.0955638	0.844763	1.45441	0.90886	2.32743	0.796927
ebi-PL179-GCST90277414	ukb-saige-151	Cancer of stomach || id:ukb-saige-151	Triacylglycerol (56:8) levels || id:ebi-PL179-GCST90277414	Weighted median	32	0.259171	0.180048	0.150023	-0.0937244	0.612065	1.29585	0.910534	1.84424	0.860504
ebi-PL179-GCST90277414	ukb-saige-151	Cancer of stomach || id:ukb-saige-151	Triacylglycerol (56:8) levels || id:ebi-PL179-GCST90277414	Weighted mode	32	0.501686	0.262078	0.0648566	-0.0119869	1.01536	1.6515	0.988085	2.76035	0.89407

## Sheet: bidirectional MR
id.exposure	id.outcome	outcome	exposure	method	nsnp	b	se	pval	lo_ci	up_ci	or	or_lci95	or_uci95	p_fdr
ukb-saige-151	ebi-PL179-GCST90277278	Phosphatidylcholine (16:0_16:1) levels || id:ebi-PL179-GCST90277278	Cancer of stomach || id:ukb-saige-151	Inverse variance weighted	21	-0.00480574	0.0137423	0.726561	-0.0317406	0.0221291	0.995206	0.968758	1.02238	0.726561
ukb-saige-151	ebi-PL179-GCST90277278	Phosphatidylcholine (16:0_16:1) levels || id:ebi-PL179-GCST90277278	Cancer of stomach || id:ukb-saige-151	MR Egger	21	-0.0126191	0.0245173	0.612697	-0.0606729	0.0354348	0.98746	0.941131	1.03607	0.612697
ukb-saige-151	ebi-PL179-GCST90277278	Phosphatidylcholine (16:0_16:1) levels || id:ebi-PL179-GCST90277278	Cancer of stomach || id:ukb-saige-151	Weighted median	21	-0.0112136	0.0170364	0.5104	-0.044605	0.0221777	0.988849	0.956375	1.02243	0.5104
ukb-saige-151	ebi-PL179-GCST90277278	Phosphatidylcholine (16:0_16:1) levels || id:ebi-PL179-GCST90277278	Cancer of stomach || id:ukb-saige-151	Weighted mode	21	-0.0200112	0.0261512	0.453082	-0.0712676	0.0312452	0.980188	0.931213	1.03174	0.453082
ukb-saige-151	ebi-PL179-GCST90277336	Phosphatidylcholine (O-18:0_20:4) levels || id:ebi-PL179-GCST90277336	Cancer of stomach || id:ukb-saige-151	Inverse variance weighted	25	0.0057176	0.0105245	0.586948	-0.0149105	0.0263457	1.00573	0.9852	1.0267	0.586948
ukb-saige-151	ebi-PL179-GCST90277336	Phosphatidylcholine (O-18:0_20:4) levels || id:ebi-PL179-GCST90277336	Cancer of stomach || id:ukb-saige-151	MR Egger	25	0.00922053	0.0165185	0.582106	-0.0231557	0.0415968	1.00926	0.97711	1.04247	0.582106
ukb-saige-151	ebi-PL179-GCST90277336	Phosphatidylcholine (O-18:0_20:4) levels || id:ebi-PL179-GCST90277336	Cancer of stomach || id:ukb-saige-151	Weighted median	25	0.0073902	0.0155322	0.634218	-0.0230529	0.0378333	1.00742	0.977211	1.03856	0.634218
ukb-saige-151	ebi-PL179-GCST90277336	Phosphatidylcholine (O-18:0_20:4) levels || id:ebi-PL179-GCST90277336	Cancer of stomach || id:ukb-saige-151	Weighted mode	25	0.00652816	0.0166164	0.69788	-0.02604	0.0390963	1.00655	0.974296	1.03987	0.69788
ukb-saige-151	ebi-PL179-GCST90277338	Phosphatidylcholine (O-18:1_18:2) levels || id:ebi-PL179-GCST90277338	Cancer of stomach || id:ukb-saige-151	Inverse variance weighted	24	-0.00111426	0.00445852	0.802651	-0.00985296	0.00762443	0.998886	0.990195	1.00765	0.802651
ukb-saige-151	ebi-PL179-GCST90277338	Phosphatidylcholine (O-18:1_18:2) levels || id:ebi-PL179-GCST90277338	Cancer of stomach || id:ukb-saige-151	MR Egger	24	-0.00173114	0.00491718	0.728144	-0.0113688	0.00790654	0.99827	0.988696	1.00794	0.728144
ukb-saige-151	ebi-PL179-GCST90277338	Phosphatidylcholine (O-18:1_18:2) levels || id:ebi-PL179-GCST90277338	Cancer of stomach || id:ukb-saige-151	Weighted median	24	-0.00169445	0.00514298	0.741802	-0.0117747	0.00838579	0.998307	0.988294	1.00842	0.741802
ukb-saige-151	ebi-PL179-GCST90277338	Phosphatidylcholine (O-18:1_18:2) levels || id:ebi-PL179-GCST90277338	Cancer of stomach || id:ukb-saige-151	Weighted mode	24	-0.00144162	0.00482508	0.767794	-0.0108988	0.00801555	0.998559	0.98916	1.00805	0.767794
ukb-saige-151	ebi-PL179-GCST90277354	Phosphatidylethanolamine (O-18:1_20:4) levels || id:ebi-PL179-GCST90277354	Cancer of stomach || id:ukb-saige-151	Inverse variance weighted	27	-0.00137314	0.00431006	0.750039	-0.00982086	0.00707459	0.998628	0.990227	1.0071	0.750039
ukb-saige-151	ebi-PL179-GCST90277354	Phosphatidylethanolamine (O-18:1_20:4) levels || id:ebi-PL179-GCST90277354	Cancer of stomach || id:ukb-saige-151	MR Egger	27	-0.00230541	0.00476433	0.632675	-0.0116435	0.00703267	0.997697	0.988424	1.00706	0.632675
ukb-saige-151	ebi-PL179-GCST90277354	Phosphatidylethanolamine (O-18:1_20:4) levels || id:ebi-PL179-GCST90277354	Cancer of stomach || id:ukb-saige-151	Weighted median	27	-0.00208435	0.0051908	0.688017	-0.0122583	0.00808961	0.997918	0.987817	1.00812	0.688017
ukb-saige-151	ebi-PL179-GCST90277354	Phosphatidylethanolamine (O-18:1_20:4) levels || id:ebi-PL179-GCST90277354	Cancer of stomach || id:ukb-saige-151	Weighted mode	27	-0.00220853	0.00478728	0.648396	-0.0115916	0.00717455	0.997794	0.988475	1.0072	0.648396
ukb-saige-151	ebi-PL179-GCST90277376	Sphingomyelin (d40:1) levels || id:ebi-PL179-GCST90277376	Cancer of stomach || id:ukb-saige-151	Inverse variance weighted	25	0.00372933	0.0107382	0.728368	-0.0173175	0.0247761	1.00374	0.982832	1.02509	0.728368
ukb-saige-151	ebi-PL179-GCST90277376	Sphingomyelin (d40:1) levels || id:ebi-PL179-GCST90277376	Cancer of stomach || id:ukb-saige-151	MR Egger	25	0.00584691	0.0168496	0.731741	-0.0271782	0.0388721	1.00586	0.973188	1.03964	0.731741
ukb-saige-151	ebi-PL179-GCST90277376	Sphingomyelin (d40:1) levels || id:ebi-PL179-GCST90277376	Cancer of stomach || id:ukb-saige-151	Weighted median	25	0.0070338	0.0148252	0.63518	-0.0220236	0.0360912	1.00706	0.978217	1.03675	0.63518
ukb-saige-151	ebi-PL179-GCST90277376	Sphingomyelin (d40:1) levels || id:ebi-PL179-GCST90277376	Cancer of stomach || id:ukb-saige-151	Weighted mode	25	0.00815404	0.0166516	0.628802	-0.024483	0.0407911	1.00819	0.975814	1.04163	0.628802

## Sheet: MVMR
Exposure	nSNPs	beta	se	lo_ci	up_ci	p-value	or	or_lci95	or_uci95
ebi-PL179-GCST90277278	12	0.842749	1.54932	-2.19387	3.87937	0.586479	2.32274	0.111484	48.3936
ebi-PL179-GCST90277336	12	1.63442	1.62612	-1.55272	4.82155	0.314848	5.12646	0.211671	124.158
ebi-PL179-GCST90277338	12	0.183586	0.893062	-1.56678	1.93396	0.837128	1.20152	0.208715	6.91681
ebi-PL179-GCST90277354	12	-1.26485	1.02832	-3.28031	0.75061	0.218689	0.282281	0.0376165	2.11829
ebi-PL179-GCST90277376	12	-0.325134	0.320871	-0.95403	0.303763	0.310925	0.722431	0.385185	1.35495
