# Supplementary material for: Deciphering the lipid–cancer nexus: comprehensive Mendelian randomization analysis of the associations between lipid profiles and digestive system cancer susceptibility
Source: Lipids Health Dis. 2024 Jun 27;23:202. doi: 10.1186/s12944-024-02191-0 (PMC11209958; doi:10.1186/s12944-024-02191-0)
Supplement: Supplementary file 2 — Supplementary Material 2: Table 2. Results of the main MR, strict MR, bidirectional MR, LDSC and MVMR analyses in esophageal cancer patients. [file 12944_2024_2191_MOESM2_ESM.xlsx]

## Sheet: main MR
id.exposure	id.outcome	outcome	exposure	method	nsnp	b	se	pval	lo_ci	up_ci	or	or_lci95	or_uci95	p_fdr	Power
ebi-PL179-GCST90277295	ukb-saige-150	Cancer of esophagus || id:ukb-saige-150	Phosphatidylcholine (16:1_20:4) levels || id:ebi-PL179-GCST90277295	Inverse variance weighted	15	0.2683	0.117066	0.021913	0.038851	0.497749	1.30774	1.03962	1.64501	0.905862	0.656
ebi-PL179-GCST90277330	ukb-saige-150	Cancer of esophagus || id:ukb-saige-150	Phosphatidylcholine (O-16:1_20:4) levels || id:ebi-PL179-GCST90277330	Inverse variance weighted	21	0.204093	0.0928362	0.0279191	0.0221341	0.386052	1.22641	1.02238	1.47116	0.905862	0.61
ebi-PL179-GCST90277366	ukb-saige-150	Cancer of esophagus || id:ukb-saige-150	Phosphatidylinositol (18:1_18:2) levels || id:ebi-PL179-GCST90277366	Inverse variance weighted	26	0.242092	0.113349	0.0326945	0.0199284	0.464256	1.27391	1.02013	1.59083	0.905862	0.562
ebi-PL179-GCST90277361	ukb-saige-150	Cancer of esophagus || id:ukb-saige-150	Phosphatidylinositol (18:0_18:1) levels || id:ebi-PL179-GCST90277361	Inverse variance weighted	23	0.222249	0.111696	0.0466158	0.00332562	0.441173	1.24888	1.00333	1.55453	0.905862	0.557
ebi-PL179-GCST90277242	ukb-saige-150	Cancer of esophagus || id:ukb-saige-150	Sterol ester (27:1/17:0) levels || id:ebi-PL179-GCST90277242	Inverse variance weighted	25	0.0562397	0.130222	0.665831	-0.198995	0.311474	1.05785	0.819554	1.36544	0.905862
ebi-PL179-GCST90277242	ukb-saige-150	Cancer of esophagus || id:ukb-saige-150	Sterol ester (27:1/17:0) levels || id:ebi-PL179-GCST90277242	MR Egger	25	0.203638	0.314353	0.523529	-0.412494	0.819771	1.22585	0.661997	2.26998	0.997015
ebi-PL179-GCST90277242	ukb-saige-150	Cancer of esophagus || id:ukb-saige-150	Sterol ester (27:1/17:0) levels || id:ebi-PL179-GCST90277242	Weighted median	25	0.0824933	0.182067	0.650483	-0.274359	0.439346	1.08599	0.760059	1.55169	0.959432
ebi-PL179-GCST90277242	ukb-saige-150	Cancer of esophagus || id:ukb-saige-150	Sterol ester (27:1/17:0) levels || id:ebi-PL179-GCST90277242	Weighted mode	25	0.28766	0.294396	0.338257	-0.289356	0.864675	1.3333	0.748746	2.37423	0.870574
ebi-PL179-GCST90277246	ukb-saige-150	Cancer of esophagus || id:ukb-saige-150	Sterol ester (27:1/18:2) levels || id:ebi-PL179-GCST90277246	Inverse variance weighted (multiplicative random effects)	23	-0.115052	0.148056	0.43711	-0.405242	0.175138	0.89132	0.666815	1.19141	0.905862
ebi-PL179-GCST90277246	ukb-saige-150	Cancer of esophagus || id:ukb-saige-150	Sterol ester (27:1/18:2) levels || id:ebi-PL179-GCST90277246	MR Egger	23	-0.19895	0.250413	0.435798	-0.68976	0.291859	0.81959	0.501697	1.33891	0.975097
ebi-PL179-GCST90277246	ukb-saige-150	Cancer of esophagus || id:ukb-saige-150	Sterol ester (27:1/18:2) levels || id:ebi-PL179-GCST90277246	Weighted median	23	-0.144319	0.164656	0.380764	-0.467046	0.178407	0.865611	0.626851	1.19531	0.90661
ebi-PL179-GCST90277246	ukb-saige-150	Cancer of esophagus || id:ukb-saige-150	Sterol ester (27:1/18:2) levels || id:ebi-PL179-GCST90277246	Weighted mode	23	-0.197697	0.18802	0.304455	-0.566216	0.170821	0.820618	0.56767	1.18628	0.870574
ebi-PL179-GCST90277249	ukb-saige-150	Cancer of esophagus || id:ukb-saige-150	Sterol ester (27:1/20:3) levels || id:ebi-PL179-GCST90277249	Inverse variance weighted	27	-0.0244825	0.111501	0.826204	-0.243024	0.194059	0.975815	0.784253	1.21417	0.924316
ebi-PL179-GCST90277249	ukb-saige-150	Cancer of esophagus || id:ukb-saige-150	Sterol ester (27:1/20:3) levels || id:ebi-PL179-GCST90277249	MR Egger	27	-0.00665093	0.223875	0.976536	-0.445445	0.432144	0.993371	0.640539	1.54056	0.997336
ebi-PL179-GCST90277249	ukb-saige-150	Cancer of esophagus || id:ukb-saige-150	Sterol ester (27:1/20:3) levels || id:ebi-PL179-GCST90277249	Weighted median	27	-0.0318424	0.161586	0.84378	-0.348552	0.284867	0.968659	0.705709	1.32959	0.978237
ebi-PL179-GCST90277249	ukb-saige-150	Cancer of esophagus || id:ukb-saige-150	Sterol ester (27:1/20:3) levels || id:ebi-PL179-GCST90277249	Weighted mode	27	-0.0787654	0.2154	0.71757	-0.500949	0.343419	0.924257	0.605955	1.40976	0.897352
ebi-PL179-GCST90277250	ukb-saige-150	Cancer of esophagus || id:ukb-saige-150	Sterol ester (27:1/20:4) levels || id:ebi-PL179-GCST90277250	Inverse variance weighted	29	0.0196865	0.0685209	0.773878	-0.114614	0.153987	1.01988	0.89171	1.16648	0.910415
ebi-PL179-GCST90277250	ukb-saige-150	Cancer of esophagus || id:ukb-saige-150	Sterol ester (27:1/20:4) levels || id:ebi-PL179-GCST90277250	MR Egger	29	0.17036	0.0990066	0.0967485	-0.0236927	0.364413	1.18573	0.976586	1.43967	0.975097
ebi-PL179-GCST90277250	ukb-saige-150	Cancer of esophagus || id:ukb-saige-150	Sterol ester (27:1/20:4) levels || id:ebi-PL179-GCST90277250	Weighted median	29	0.0991725	0.085595	0.246609	-0.0685938	0.266939	1.10426	0.933706	1.30596	0.90661
ebi-PL179-GCST90277250	ukb-saige-150	Cancer of esophagus || id:ukb-saige-150	Sterol ester (27:1/20:4) levels || id:ebi-PL179-GCST90277250	Weighted mode	29	0.0958099	0.0817598	0.251134	-0.0644392	0.256059	1.10055	0.937593	1.29183	0.870574
ebi-PL179-GCST90277251	ukb-saige-150	Cancer of esophagus || id:ukb-saige-150	Sterol ester (27:1/20:5) levels || id:ebi-PL179-GCST90277251	Inverse variance weighted	24	0.0809593	0.100095	0.418616	-0.115227	0.277145	1.08433	0.891164	1.31936	0.905862
ebi-PL179-GCST90277251	ukb-saige-150	Cancer of esophagus || id:ukb-saige-150	Sterol ester (27:1/20:5) levels || id:ebi-PL179-GCST90277251	MR Egger	24	0.190295	0.178129	0.296967	-0.158837	0.539427	1.20961	0.853135	1.71502	0.975097
ebi-PL179-GCST90277251	ukb-saige-150	Cancer of esophagus || id:ukb-saige-150	Sterol ester (27:1/20:5) levels || id:ebi-PL179-GCST90277251	Weighted median	24	0.142984	0.128889	0.267274	-0.109638	0.395606	1.15371	0.896159	1.48528	0.90661
ebi-PL179-GCST90277251	ukb-saige-150	Cancer of esophagus || id:ukb-saige-150	Sterol ester (27:1/20:5) levels || id:ebi-PL179-GCST90277251	Weighted mode	24	0.142746	0.12447	0.263243	-0.101215	0.386707	1.15344	0.903738	1.47212	0.870574
ebi-PL179-GCST90277253	ukb-saige-150	Cancer of esophagus || id:ukb-saige-150	Ceramide (d40:1) levels || id:ebi-PL179-GCST90277253	Inverse variance weighted	28	-0.0365498	0.105891	0.729971	-0.244096	0.170997	0.96411	0.783412	1.18649	0.905862
ebi-PL179-GCST90277253	ukb-saige-150	Cancer of esophagus || id:ukb-saige-150	Ceramide (d40:1) levels || id:ebi-PL179-GCST90277253	MR Egger	28	-0.116292	0.234445	0.62404	-0.575804	0.34322	0.890215	0.562253	1.40948	0.997336
ebi-PL179-GCST90277253	ukb-saige-150	Cancer of esophagus || id:ukb-saige-150	Ceramide (d40:1) levels || id:ebi-PL179-GCST90277253	Weighted median	28	-0.0310929	0.163043	0.848758	-0.350657	0.288472	0.969386	0.704225	1.33439	0.978237
ebi-PL179-GCST90277253	ukb-saige-150	Cancer of esophagus || id:ukb-saige-150	Ceramide (d40:1) levels || id:ebi-PL179-GCST90277253	Weighted mode	28	-0.0681432	0.18124	0.709868	-0.423373	0.287087	0.934127	0.654834	1.33254	0.897352
ebi-PL179-GCST90277260	ukb-saige-150	Cancer of esophagus || id:ukb-saige-150	Diacylglycerol (16:1_18:1) levels || id:ebi-PL179-GCST90277260	Inverse variance weighted	22	0.175165	0.146165	0.230761	-0.111319	0.461649	1.19144	0.894653	1.58669	0.905862
ebi-PL179-GCST90277260	ukb-saige-150	Cancer of esophagus || id:ukb-saige-150	Diacylglycerol (16:1_18:1) levels || id:ebi-PL179-GCST90277260	MR Egger	22	0.286459	0.334611	0.402086	-0.369379	0.942296	1.3317	0.691164	2.56587	0.975097
ebi-PL179-GCST90277260	ukb-saige-150	Cancer of esophagus || id:ukb-saige-150	Diacylglycerol (16:1_18:1) levels || id:ebi-PL179-GCST90277260	Weighted median	22	0.054562	0.185014	0.768065	-0.308066	0.41719	1.05608	0.734867	1.51769	0.978237
ebi-PL179-GCST90277260	ukb-saige-150	Cancer of esophagus || id:ukb-saige-150	Diacylglycerol (16:1_18:1) levels || id:ebi-PL179-GCST90277260	Weighted mode	22	0.0658922	0.259375	0.801934	-0.442484	0.574268	1.06811	0.642439	1.77583	0.925528
ebi-PL179-GCST90277261	ukb-saige-150	Cancer of esophagus || id:ukb-saige-150	Diacylglycerol (18:1_18:1) levels || id:ebi-PL179-GCST90277261	Inverse variance weighted	23	0.0111258	0.118256	0.925044	-0.220656	0.242908	1.01119	0.801992	1.27495	0.964049
ebi-PL179-GCST90277261	ukb-saige-150	Cancer of esophagus || id:ukb-saige-150	Diacylglycerol (18:1_18:1) levels || id:ebi-PL179-GCST90277261	MR Egger	23	0.333959	0.255197	0.2048	-0.166227	0.834145	1.39649	0.846854	2.30284	0.975097
ebi-PL179-GCST90277261	ukb-saige-150	Cancer of esophagus || id:ukb-saige-150	Diacylglycerol (18:1_18:1) levels || id:ebi-PL179-GCST90277261	Weighted median	23	0.156235	0.169986	0.358042	-0.176939	0.489408	1.1691	0.837831	1.63135	0.90661
ebi-PL179-GCST90277261	ukb-saige-150	Cancer of esophagus || id:ukb-saige-150	Diacylglycerol (18:1_18:1) levels || id:ebi-PL179-GCST90277261	Weighted mode	23	0.223268	0.209357	0.297786	-0.187071	0.633607	1.25016	0.829385	1.88439	0.870574
ebi-PL179-GCST90277262	ukb-saige-150	Cancer of esophagus || id:ukb-saige-150	Diacylglycerol (18:1_18:2) levels || id:ebi-PL179-GCST90277262	Inverse variance weighted	36	-0.0619928	0.0927333	0.50381	-0.24375	0.119764	0.93989	0.783683	1.12723	0.905862
ebi-PL179-GCST90277262	ukb-saige-150	Cancer of esophagus || id:ukb-saige-150	Diacylglycerol (18:1_18:2) levels || id:ebi-PL179-GCST90277262	MR Egger	36	-0.0132322	0.18066	0.942041	-0.367325	0.340861	0.986855	0.692584	1.40616	0.997336
ebi-PL179-GCST90277262	ukb-saige-150	Cancer of esophagus || id:ukb-saige-150	Diacylglycerol (18:1_18:2) levels || id:ebi-PL179-GCST90277262	Weighted median	36	-0.0526152	0.129047	0.683479	-0.305548	0.200317	0.948745	0.73672	1.22179	0.959432
ebi-PL179-GCST90277262	ukb-saige-150	Cancer of esophagus || id:ukb-saige-150	Diacylglycerol (18:1_18:2) levels || id:ebi-PL179-GCST90277262	Weighted mode	36	-0.0159312	0.220684	0.942861	-0.448471	0.416609	0.984195	0.638604	1.51681	0.971369
ebi-PL179-GCST90277266	ukb-saige-150	Cancer of esophagus || id:ukb-saige-150	Phosphatidylcholine (18:1_0:0) levels || id:ebi-PL179-GCST90277266	Inverse variance weighted	19	-0.0886148	0.14956	0.553512	-0.381752	0.204522	0.915198	0.682665	1.22694	0.905862
ebi-PL179-GCST90277266	ukb-saige-150	Cancer of esophagus || id:ukb-saige-150	Phosphatidylcholine (18:1_0:0) levels || id:ebi-PL179-GCST90277266	MR Egger	19	-0.340116	0.368626	0.369096	-1.06262	0.382392	0.711688	0.345548	1.46579	0.975097
ebi-PL179-GCST90277266	ukb-saige-150	Cancer of esophagus || id:ukb-saige-150	Phosphatidylcholine (18:1_0:0) levels || id:ebi-PL179-GCST90277266	Weighted median	19	-0.181576	0.20806	0.382821	-0.589374	0.226222	0.833955	0.554674	1.25385	0.90661
ebi-PL179-GCST90277266	ukb-saige-150	Cancer of esophagus || id:ukb-saige-150	Phosphatidylcholine (18:1_0:0) levels || id:ebi-PL179-GCST90277266	Weighted mode	19	-0.39597	0.37194	0.301128	-1.12497	0.333033	0.673027	0.324662	1.39519	0.870574
ebi-PL179-GCST90277268	ukb-saige-150	Cancer of esophagus || id:ukb-saige-150	Phosphatidylcholine (20:4_0:0) levels || id:ebi-PL179-GCST90277268	Inverse variance weighted	25	0.127483	0.0761205	0.0939833	-0.0217134	0.276679	1.13597	0.978521	1.31874	0.905862
ebi-PL179-GCST90277268	ukb-saige-150	Cancer of esophagus || id:ukb-saige-150	Phosphatidylcholine (20:4_0:0) levels || id:ebi-PL179-GCST90277268	MR Egger	25	0.156111	0.116722	0.194148	-0.0726636	0.384886	1.16896	0.929914	1.46945	0.975097
ebi-PL179-GCST90277268	ukb-saige-150	Cancer of esophagus || id:ukb-saige-150	Phosphatidylcholine (20:4_0:0) levels || id:ebi-PL179-GCST90277268	Weighted median	25	0.102006	0.0977575	0.296734	-0.0895983	0.293611	1.10739	0.914298	1.34126	0.90661
ebi-PL179-GCST90277268	ukb-saige-150	Cancer of esophagus || id:ukb-saige-150	Phosphatidylcholine (20:4_0:0) levels || id:ebi-PL179-GCST90277268	Weighted mode	25	0.101117	0.107265	0.355236	-0.109122	0.311355	1.10641	0.896621	1.36527	0.870574
ebi-PL179-GCST90277269	ukb-saige-150	Cancer of esophagus || id:ukb-saige-150	Phosphatidylethanolamine (18:0_0:0) levels || id:ebi-PL179-GCST90277269	Inverse variance weighted	19	0.0563845	0.122382	0.644996	-0.183484	0.296254	1.058	0.832365	1.34481	0.905862
ebi-PL179-GCST90277269	ukb-saige-150	Cancer of esophagus || id:ukb-saige-150	Phosphatidylethanolamine (18:0_0:0) levels || id:ebi-PL179-GCST90277269	MR Egger	19	0.131667	0.249775	0.604907	-0.357892	0.621226	1.14073	0.699148	1.86121	0.997336
ebi-PL179-GCST90277269	ukb-saige-150	Cancer of esophagus || id:ukb-saige-150	Phosphatidylethanolamine (18:0_0:0) levels || id:ebi-PL179-GCST90277269	Weighted median	19	0.109642	0.172212	0.524341	-0.227894	0.447179	1.11588	0.796209	1.56389	0.920166
ebi-PL179-GCST90277269	ukb-saige-150	Cancer of esophagus || id:ukb-saige-150	Phosphatidylethanolamine (18:0_0:0) levels || id:ebi-PL179-GCST90277269	Weighted mode	19	0.113236	0.289281	0.700068	-0.453754	0.680226	1.1199	0.635239	1.97432	0.897352
ebi-PL179-GCST90277271	ukb-saige-150	Cancer of esophagus || id:ukb-saige-150	Phosphatidylethanolamine (18:2_0:0) levels || id:ebi-PL179-GCST90277271	Inverse variance weighted	26	-0.0897628	0.0964183	0.351867	-0.278743	0.099217	0.914148	0.756735	1.10431	0.905862
ebi-PL179-GCST90277271	ukb-saige-150	Cancer of esophagus || id:ukb-saige-150	Phosphatidylethanolamine (18:2_0:0) levels || id:ebi-PL179-GCST90277271	MR Egger	26	-0.212536	0.178248	0.244775	-0.561902	0.136829	0.808531	0.570124	1.14663	0.975097
ebi-PL179-GCST90277271	ukb-saige-150	Cancer of esophagus || id:ukb-saige-150	Phosphatidylethanolamine (18:2_0:0) levels || id:ebi-PL179-GCST90277271	Weighted median	26	-0.0986364	0.140697	0.483267	-0.374402	0.177129	0.906072	0.687701	1.19378	0.920166
ebi-PL179-GCST90277271	ukb-saige-150	Cancer of esophagus || id:ukb-saige-150	Phosphatidylethanolamine (18:2_0:0) levels || id:ebi-PL179-GCST90277271	Weighted mode	26	-0.124056	0.150232	0.416751	-0.418511	0.170399	0.88333	0.658026	1.18578	0.870574
ebi-PL179-GCST90277273	ukb-saige-150	Cancer of esophagus || id:ukb-saige-150	Phosphatidylcholine (14:0_18:1) levels || id:ebi-PL179-GCST90277273	Inverse variance weighted	18	-0.0981973	0.142299	0.490147	-0.377104	0.180709	0.90647	0.685845	1.19807	0.905862
ebi-PL179-GCST90277273	ukb-saige-150	Cancer of esophagus || id:ukb-saige-150	Phosphatidylcholine (14:0_18:1) levels || id:ebi-PL179-GCST90277273	MR Egger	18	-0.0552756	0.289586	0.851022	-0.622864	0.512313	0.946224	0.536406	1.66915	0.997336
ebi-PL179-GCST90277273	ukb-saige-150	Cancer of esophagus || id:ukb-saige-150	Phosphatidylcholine (14:0_18:1) levels || id:ebi-PL179-GCST90277273	Weighted median	18	-0.178332	0.190119	0.348245	-0.550965	0.194302	0.836665	0.576393	1.21446	0.90661
ebi-PL179-GCST90277273	ukb-saige-150	Cancer of esophagus || id:ukb-saige-150	Phosphatidylcholine (14:0_18:1) levels || id:ebi-PL179-GCST90277273	Weighted mode	18	-0.210372	0.2745	0.45396	-0.748393	0.327648	0.810283	0.473126	1.3877	0.870574
ebi-PL179-GCST90277274	ukb-saige-150	Cancer of esophagus || id:ukb-saige-150	Phosphatidylcholine (14:0_18:2) levels || id:ebi-PL179-GCST90277274	Inverse variance weighted	25	-0.0468411	0.123289	0.703998	-0.288488	0.194806	0.954239	0.749396	1.21507	0.905862
ebi-PL179-GCST90277274	ukb-saige-150	Cancer of esophagus || id:ukb-saige-150	Phosphatidylcholine (14:0_18:2) levels || id:ebi-PL179-GCST90277274	MR Egger	25	-0.618876	0.346583	0.0873497	-1.29818	0.0604266	0.53855	0.273029	1.06229	0.975097
ebi-PL179-GCST90277274	ukb-saige-150	Cancer of esophagus || id:ukb-saige-150	Phosphatidylcholine (14:0_18:2) levels || id:ebi-PL179-GCST90277274	Weighted median	25	-0.171166	0.184632	0.353892	-0.533045	0.190713	0.842681	0.586815	1.21011	0.90661
ebi-PL179-GCST90277274	ukb-saige-150	Cancer of esophagus || id:ukb-saige-150	Phosphatidylcholine (14:0_18:2) levels || id:ebi-PL179-GCST90277274	Weighted mode	25	-0.161217	0.255398	0.533852	-0.661798	0.339364	0.851108	0.515923	1.40405	0.870574
ebi-PL179-GCST90277275	ukb-saige-150	Cancer of esophagus || id:ukb-saige-150	Phosphatidylcholine (15:0_18:1) levels || id:ebi-PL179-GCST90277275	Inverse variance weighted	19	-0.226698	0.138325	0.101239	-0.497815	0.0444191	0.797161	0.607857	1.04542	0.905862
ebi-PL179-GCST90277275	ukb-saige-150	Cancer of esophagus || id:ukb-saige-150	Phosphatidylcholine (15:0_18:1) levels || id:ebi-PL179-GCST90277275	MR Egger	19	-0.466638	0.32486	0.169028	-1.10336	0.170087	0.627107	0.331754	1.18541	0.975097
ebi-PL179-GCST90277275	ukb-saige-150	Cancer of esophagus || id:ukb-saige-150	Phosphatidylcholine (15:0_18:1) levels || id:ebi-PL179-GCST90277275	Weighted median	19	-0.22989	0.189755	0.225701	-0.601809	0.14203	0.794621	0.547819	1.15261	0.90661
ebi-PL179-GCST90277275	ukb-saige-150	Cancer of esophagus || id:ukb-saige-150	Phosphatidylcholine (15:0_18:1) levels || id:ebi-PL179-GCST90277275	Weighted mode	19	-0.374036	0.344642	0.292116	-1.04953	0.301462	0.687952	0.350101	1.35183	0.870574
ebi-PL179-GCST90277277	ukb-saige-150	Cancer of esophagus || id:ukb-saige-150	Phosphatidylcholine (16:0_16:0) levels || id:ebi-PL179-GCST90277277	Inverse variance weighted	25	-0.0576497	0.117881	0.624806	-0.288696	0.173397	0.943981	0.74924	1.18934	0.905862
ebi-PL179-GCST90277277	ukb-saige-150	Cancer of esophagus || id:ukb-saige-150	Phosphatidylcholine (16:0_16:0) levels || id:ebi-PL179-GCST90277277	MR Egger	25	-0.231186	0.278184	0.414488	-0.776428	0.314055	0.793592	0.460046	1.36897	0.975097
ebi-PL179-GCST90277277	ukb-saige-150	Cancer of esophagus || id:ukb-saige-150	Phosphatidylcholine (16:0_16:0) levels || id:ebi-PL179-GCST90277277	Weighted median	25	-0.0937708	0.166232	0.572688	-0.419585	0.232043	0.910491	0.65732	1.26117	0.936366
ebi-PL179-GCST90277277	ukb-saige-150	Cancer of esophagus || id:ukb-saige-150	Phosphatidylcholine (16:0_16:0) levels || id:ebi-PL179-GCST90277277	Weighted mode	25	-0.190175	0.227381	0.411198	-0.635841	0.255492	0.826815	0.52949	1.2911	0.870574
ebi-PL179-GCST90277279	ukb-saige-150	Cancer of esophagus || id:ukb-saige-150	Phosphatidylcholine (16:0_17:1) levels || id:ebi-PL179-GCST90277279	Inverse variance weighted	21	-0.25149	0.151912	0.0978234	-0.549236	0.0462573	0.777642	0.577391	1.04734	0.905862
ebi-PL179-GCST90277279	ukb-saige-150	Cancer of esophagus || id:ukb-saige-150	Phosphatidylcholine (16:0_17:1) levels || id:ebi-PL179-GCST90277279	MR Egger	21	-0.0231617	0.348787	0.947748	-0.706785	0.660461	0.977104	0.493227	1.93569	0.997336
ebi-PL179-GCST90277279	ukb-saige-150	Cancer of esophagus || id:ukb-saige-150	Phosphatidylcholine (16:0_17:1) levels || id:ebi-PL179-GCST90277279	Weighted median	21	-0.196855	0.212283	0.353759	-0.612931	0.21922	0.821309	0.541761	1.24511	0.90661
ebi-PL179-GCST90277279	ukb-saige-150	Cancer of esophagus || id:ukb-saige-150	Phosphatidylcholine (16:0_17:1) levels || id:ebi-PL179-GCST90277279	Weighted mode	21	-0.501199	0.454645	0.283378	-1.3923	0.389904	0.605804	0.248502	1.47684	0.870574
ebi-PL179-GCST90277280	ukb-saige-150	Cancer of esophagus || id:ukb-saige-150	Phosphatidylcholine (16:0_18:0) levels || id:ebi-PL179-GCST90277280	Inverse variance weighted	37	-0.10895	0.0986301	0.269317	-0.302265	0.0843645	0.896775	0.739142	1.08803	0.905862
ebi-PL179-GCST90277280	ukb-saige-150	Cancer of esophagus || id:ukb-saige-150	Phosphatidylcholine (16:0_18:0) levels || id:ebi-PL179-GCST90277280	MR Egger	37	-0.179726	0.203066	0.382164	-0.577737	0.218284	0.835499	0.561167	1.24394	0.975097
ebi-PL179-GCST90277280	ukb-saige-150	Cancer of esophagus || id:ukb-saige-150	Phosphatidylcholine (16:0_18:0) levels || id:ebi-PL179-GCST90277280	Weighted median	37	-0.133861	0.141649	0.344647	-0.411493	0.14377	0.874711	0.66266	1.15462	0.90661
ebi-PL179-GCST90277280	ukb-saige-150	Cancer of esophagus || id:ukb-saige-150	Phosphatidylcholine (16:0_18:0) levels || id:ebi-PL179-GCST90277280	Weighted mode	37	-0.145788	0.192309	0.453329	-0.522714	0.231138	0.864341	0.592909	1.26003	0.870574
ebi-PL179-GCST90277285	ukb-saige-150	Cancer of esophagus || id:ukb-saige-150	Phosphatidylcholine (16:0_20:2) levels || id:ebi-PL179-GCST90277285	Inverse variance weighted (multiplicative random effects)	26	-0.0207611	0.113017	0.85425	-0.242275	0.200753	0.979453	0.78484	1.22232	0.927417
ebi-PL179-GCST90277285	ukb-saige-150	Cancer of esophagus || id:ukb-saige-150	Phosphatidylcholine (16:0_20:2) levels || id:ebi-PL179-GCST90277285	MR Egger	26	-0.0194831	0.198669	0.922693	-0.408875	0.369908	0.980705	0.664398	1.4476	0.997336
ebi-PL179-GCST90277285	ukb-saige-150	Cancer of esophagus || id:ukb-saige-150	Phosphatidylcholine (16:0_20:2) levels || id:ebi-PL179-GCST90277285	Weighted median	26	-0.114757	0.142601	0.420969	-0.394254	0.164741	0.891583	0.674183	1.17909	0.90661
ebi-PL179-GCST90277285	ukb-saige-150	Cancer of esophagus || id:ukb-saige-150	Phosphatidylcholine (16:0_20:2) levels || id:ebi-PL179-GCST90277285	Weighted mode	26	-0.0446044	0.174165	0.799966	-0.385968	0.296759	0.956376	0.679792	1.34549	0.925528
ebi-PL179-GCST90277286	ukb-saige-150	Cancer of esophagus || id:ukb-saige-150	Phosphatidylcholine (16:0_20:3) levels || id:ebi-PL179-GCST90277286	Inverse variance weighted	18	0.174992	0.127851	0.171088	-0.0755961	0.425579	1.19124	0.927191	1.53048	0.905862
ebi-PL179-GCST90277286	ukb-saige-150	Cancer of esophagus || id:ukb-saige-150	Phosphatidylcholine (16:0_20:3) levels || id:ebi-PL179-GCST90277286	MR Egger	18	0.307418	0.24323	0.224371	-0.169313	0.784149	1.35991	0.844245	2.19054	0.975097
ebi-PL179-GCST90277286	ukb-saige-150	Cancer of esophagus || id:ukb-saige-150	Phosphatidylcholine (16:0_20:3) levels || id:ebi-PL179-GCST90277286	Weighted median	18	0.104276	0.18814	0.579412	-0.264479	0.47303	1.10991	0.767606	1.60485	0.936366
ebi-PL179-GCST90277286	ukb-saige-150	Cancer of esophagus || id:ukb-saige-150	Phosphatidylcholine (16:0_20:3) levels || id:ebi-PL179-GCST90277286	Weighted mode	18	0.0463787	0.205865	0.824442	-0.357117	0.449874	1.04747	0.699691	1.56811	0.927255
ebi-PL179-GCST90277287	ukb-saige-150	Cancer of esophagus || id:ukb-saige-150	Phosphatidylcholine (16:0_20:4) levels || id:ebi-PL179-GCST90277287	Inverse variance weighted	25	0.138325	0.0759466	0.0685549	-0.0105306	0.28718	1.14835	0.989525	1.33266	0.905862
ebi-PL179-GCST90277287	ukb-saige-150	Cancer of esophagus || id:ukb-saige-150	Phosphatidylcholine (16:0_20:4) levels || id:ebi-PL179-GCST90277287	MR Egger	25	0.147532	0.114918	0.211994	-0.0777068	0.37277	1.15897	0.925236	1.45175	0.975097
ebi-PL179-GCST90277287	ukb-saige-150	Cancer of esophagus || id:ukb-saige-150	Phosphatidylcholine (16:0_20:4) levels || id:ebi-PL179-GCST90277287	Weighted median	25	0.116446	0.0916385	0.20383	-0.0631652	0.296058	1.1235	0.938788	1.34455	0.90661
ebi-PL179-GCST90277287	ukb-saige-150	Cancer of esophagus || id:ukb-saige-150	Phosphatidylcholine (16:0_20:4) levels || id:ebi-PL179-GCST90277287	Weighted mode	25	0.111885	0.0931409	0.241379	-0.0706715	0.294441	1.11838	0.931768	1.34238	0.870574
ebi-PL179-GCST90277288	ukb-saige-150	Cancer of esophagus || id:ukb-saige-150	Phosphatidylcholine (16:0_20:5) levels || id:ebi-PL179-GCST90277288	Inverse variance weighted	24	0.101514	0.103572	0.327023	-0.101488	0.304516	1.10685	0.903492	1.35597	0.905862
ebi-PL179-GCST90277288	ukb-saige-150	Cancer of esophagus || id:ukb-saige-150	Phosphatidylcholine (16:0_20:5) levels || id:ebi-PL179-GCST90277288	MR Egger	24	0.277792	0.183505	0.144308	-0.0818775	0.637462	1.32021	0.921385	1.89167	0.975097
ebi-PL179-GCST90277288	ukb-saige-150	Cancer of esophagus || id:ukb-saige-150	Phosphatidylcholine (16:0_20:5) levels || id:ebi-PL179-GCST90277288	Weighted median	24	0.133589	0.142556	0.348709	-0.145821	0.412998	1.14292	0.864312	1.51134	0.90661
ebi-PL179-GCST90277288	ukb-saige-150	Cancer of esophagus || id:ukb-saige-150	Phosphatidylcholine (16:0_20:5) levels || id:ebi-PL179-GCST90277288	Weighted mode	24	0.13477	0.13991	0.345434	-0.139453	0.408993	1.14427	0.869834	1.5053	0.870574
ebi-PL179-GCST90277289	ukb-saige-150	Cancer of esophagus || id:ukb-saige-150	Phosphatidylcholine (16:0_22:4) levels || id:ebi-PL179-GCST90277289	Inverse variance weighted	25	0.0607461	0.130742	0.6422	-0.195509	0.317001	1.06263	0.822416	1.373	0.905862
ebi-PL179-GCST90277289	ukb-saige-150	Cancer of esophagus || id:ukb-saige-150	Phosphatidylcholine (16:0_22:4) levels || id:ebi-PL179-GCST90277289	MR Egger	25	0.475577	0.272178	0.0939258	-0.0578912	1.00904	1.60894	0.943753	2.74298	0.975097
ebi-PL179-GCST90277289	ukb-saige-150	Cancer of esophagus || id:ukb-saige-150	Phosphatidylcholine (16:0_22:4) levels || id:ebi-PL179-GCST90277289	Weighted median	25	0.0372267	0.191779	0.846088	-0.33866	0.413113	1.03793	0.712725	1.51152	0.978237
ebi-PL179-GCST90277289	ukb-saige-150	Cancer of esophagus || id:ukb-saige-150	Phosphatidylcholine (16:0_22:4) levels || id:ebi-PL179-GCST90277289	Weighted mode	25	0.0224469	0.318789	0.944448	-0.60238	0.647274	1.0227	0.547507	1.91033	0.971369
ebi-PL179-GCST90277290	ukb-saige-150	Cancer of esophagus || id:ukb-saige-150	Phosphatidylcholine (16:0_22:5) levels || id:ebi-PL179-GCST90277290	Inverse variance weighted	29	0.102123	0.0912088	0.262859	-0.0766464	0.280892	1.10752	0.926217	1.32431	0.905862
ebi-PL179-GCST90277290	ukb-saige-150	Cancer of esophagus || id:ukb-saige-150	Phosphatidylcholine (16:0_22:5) levels || id:ebi-PL179-GCST90277290	MR Egger	29	0.135047	0.158981	0.403097	-0.176555	0.446649	1.14459	0.838153	1.56307	0.975097
ebi-PL179-GCST90277290	ukb-saige-150	Cancer of esophagus || id:ukb-saige-150	Phosphatidylcholine (16:0_22:5) levels || id:ebi-PL179-GCST90277290	Weighted median	29	0.133347	0.128969	0.30116	-0.119432	0.386125	1.14265	0.887425	1.47127	0.90661
ebi-PL179-GCST90277290	ukb-saige-150	Cancer of esophagus || id:ukb-saige-150	Phosphatidylcholine (16:0_22:5) levels || id:ebi-PL179-GCST90277290	Weighted mode	29	0.138488	0.124834	0.276706	-0.106187	0.383163	1.14854	0.899256	1.46692	0.870574
ebi-PL179-GCST90277294	ukb-saige-150	Cancer of esophagus || id:ukb-saige-150	Phosphatidylcholine (16:1_18:2) levels || id:ebi-PL179-GCST90277294	Inverse variance weighted	23	-0.0626503	0.118097	0.595766	-0.29412	0.16882	0.939272	0.745187	1.18391	0.905862
ebi-PL179-GCST90277294	ukb-saige-150	Cancer of esophagus || id:ukb-saige-150	Phosphatidylcholine (16:1_18:2) levels || id:ebi-PL179-GCST90277294	MR Egger	23	-0.0942651	0.23929	0.6976	-0.563274	0.374744	0.910041	0.569342	1.45462	0.997336
ebi-PL179-GCST90277294	ukb-saige-150	Cancer of esophagus || id:ukb-saige-150	Phosphatidylcholine (16:1_18:2) levels || id:ebi-PL179-GCST90277294	Weighted median	23	-0.155701	0.140884	0.269085	-0.431833	0.120431	0.855815	0.649318	1.12798	0.90661
ebi-PL179-GCST90277294	ukb-saige-150	Cancer of esophagus || id:ukb-saige-150	Phosphatidylcholine (16:1_18:2) levels || id:ebi-PL179-GCST90277294	Weighted mode	23	-0.161488	0.132474	0.235747	-0.421136	0.0981605	0.850877	0.656301	1.10314	0.870574
ebi-PL179-GCST90277295	ukb-saige-150	Cancer of esophagus || id:ukb-saige-150	Phosphatidylcholine (16:1_20:4) levels || id:ebi-PL179-GCST90277295	MR Egger	15	0.0779925	0.234112	0.744339	-0.380867	0.536852	1.08111	0.683269	1.71061	0.997336
ebi-PL179-GCST90277295	ukb-saige-150	Cancer of esophagus || id:ukb-saige-150	Phosphatidylcholine (16:1_20:4) levels || id:ebi-PL179-GCST90277295	Weighted median	15	0.212716	0.154085	0.167428	-0.0892896	0.514723	1.23703	0.914581	1.67317	0.90661
ebi-PL179-GCST90277295	ukb-saige-150	Cancer of esophagus || id:ukb-saige-150	Phosphatidylcholine (16:1_20:4) levels || id:ebi-PL179-GCST90277295	Weighted mode	15	0.202734	0.158367	0.221299	-0.107667	0.513134	1.22475	0.897927	1.67052	0.870574
ebi-PL179-GCST90277298	ukb-saige-150	Cancer of esophagus || id:ukb-saige-150	Phosphatidylcholine (17:0_20:4) levels || id:ebi-PL179-GCST90277298	Inverse variance weighted	31	0.0532463	0.087756	0.544014	-0.118756	0.225248	1.05469	0.888025	1.25263	0.905862
ebi-PL179-GCST90277298	ukb-saige-150	Cancer of esophagus || id:ukb-saige-150	Phosphatidylcholine (17:0_20:4) levels || id:ebi-PL179-GCST90277298	MR Egger	31	0.156049	0.13548	0.258803	-0.109493	0.42159	1.16888	0.896289	1.52438	0.975097
ebi-PL179-GCST90277298	ukb-saige-150	Cancer of esophagus || id:ukb-saige-150	Phosphatidylcholine (17:0_20:4) levels || id:ebi-PL179-GCST90277298	Weighted median	31	0.102812	0.0978614	0.293449	-0.0889967	0.29462	1.10828	0.914849	1.34262	0.90661
ebi-PL179-GCST90277298	ukb-saige-150	Cancer of esophagus || id:ukb-saige-150	Phosphatidylcholine (17:0_20:4) levels || id:ebi-PL179-GCST90277298	Weighted mode	31	0.0815745	0.105475	0.445339	-0.125157	0.288306	1.08499	0.882358	1.33417	0.870574
ebi-PL179-GCST90277299	ukb-saige-150	Cancer of esophagus || id:ukb-saige-150	Phosphatidylcholine (18:0_18:1) levels || id:ebi-PL179-GCST90277299	Inverse variance weighted	28	-0.131068	0.115189	0.255184	-0.356839	0.0947031	0.877158	0.699885	1.09933	0.905862
ebi-PL179-GCST90277299	ukb-saige-150	Cancer of esophagus || id:ukb-saige-150	Phosphatidylcholine (18:0_18:1) levels || id:ebi-PL179-GCST90277299	MR Egger	28	-0.097306	0.218632	0.659955	-0.525825	0.331213	0.907278	0.591067	1.39266	0.997336
ebi-PL179-GCST90277299	ukb-saige-150	Cancer of esophagus || id:ukb-saige-150	Phosphatidylcholine (18:0_18:1) levels || id:ebi-PL179-GCST90277299	Weighted median	28	-0.0830127	0.170666	0.62668	-0.417518	0.251492	0.920339	0.65868	1.28594	0.951251
ebi-PL179-GCST90277299	ukb-saige-150	Cancer of esophagus || id:ukb-saige-150	Phosphatidylcholine (18:0_18:1) levels || id:ebi-PL179-GCST90277299	Weighted mode	28	-0.0569554	0.23038	0.806606	-0.508501	0.39459	0.944636	0.601396	1.48378	0.925528
ebi-PL179-GCST90277300	ukb-saige-150	Cancer of esophagus || id:ukb-saige-150	Phosphatidylcholine (18:0_18:2) levels || id:ebi-PL179-GCST90277300	Inverse variance weighted (multiplicative random effects)	31	-0.0690847	0.12387	0.577036	-0.31187	0.173701	0.933248	0.732077	1.1897	0.905862
ebi-PL179-GCST90277300	ukb-saige-150	Cancer of esophagus || id:ukb-saige-150	Phosphatidylcholine (18:0_18:2) levels || id:ebi-PL179-GCST90277300	MR Egger	31	-0.457964	0.272319	0.103364	-0.99171	0.0757822	0.63257	0.370942	1.07873	0.975097
ebi-PL179-GCST90277300	ukb-saige-150	Cancer of esophagus || id:ukb-saige-150	Phosphatidylcholine (18:0_18:2) levels || id:ebi-PL179-GCST90277300	Weighted median	31	-0.144348	0.159316	0.364911	-0.456608	0.167912	0.865586	0.633429	1.18283	0.90661
ebi-PL179-GCST90277300	ukb-saige-150	Cancer of esophagus || id:ukb-saige-150	Phosphatidylcholine (18:0_18:2) levels || id:ebi-PL179-GCST90277300	Weighted mode	31	-0.096862	0.177607	0.589529	-0.444971	0.251247	0.907681	0.640843	1.28563	0.870574
ebi-PL179-GCST90277304	ukb-saige-150	Cancer of esophagus || id:ukb-saige-150	Phosphatidylcholine (18:0_20:4) levels || id:ebi-PL179-GCST90277304	Inverse variance weighted	25	0.0195375	0.0773479	0.800583	-0.132064	0.171139	1.01973	0.876285	1.18666	0.912767
ebi-PL179-GCST90277304	ukb-saige-150	Cancer of esophagus || id:ukb-saige-150	Phosphatidylcholine (18:0_20:4) levels || id:ebi-PL179-GCST90277304	MR Egger	25	0.189502	0.100637	0.0724044	-0.00774568	0.38675	1.20865	0.992284	1.47219	0.975097
ebi-PL179-GCST90277304	ukb-saige-150	Cancer of esophagus || id:ukb-saige-150	Phosphatidylcholine (18:0_20:4) levels || id:ebi-PL179-GCST90277304	Weighted median	25	0.0664473	0.0772605	0.389766	-0.0849834	0.217878	1.0687	0.918528	1.24344	0.90661
ebi-PL179-GCST90277304	ukb-saige-150	Cancer of esophagus || id:ukb-saige-150	Phosphatidylcholine (18:0_20:4) levels || id:ebi-PL179-GCST90277304	Weighted mode	25	0.0775409	0.0757321	0.3161	-0.0708941	0.225976	1.08063	0.931561	1.25355	0.870574
ebi-PL179-GCST90277305	ukb-saige-150	Cancer of esophagus || id:ukb-saige-150	Phosphatidylcholine (18:0_20:5) levels || id:ebi-PL179-GCST90277305	Inverse variance weighted	23	0.0774922	0.0962161	0.42059	-0.111091	0.266076	1.08057	0.894857	1.30483	0.905862
ebi-PL179-GCST90277305	ukb-saige-150	Cancer of esophagus || id:ukb-saige-150	Phosphatidylcholine (18:0_20:5) levels || id:ebi-PL179-GCST90277305	MR Egger	23	0.0858295	0.154163	0.583588	-0.21633	0.387989	1.08962	0.805469	1.47401	0.997336
ebi-PL179-GCST90277305	ukb-saige-150	Cancer of esophagus || id:ukb-saige-150	Phosphatidylcholine (18:0_20:5) levels || id:ebi-PL179-GCST90277305	Weighted median	23	0.109865	0.122967	0.371618	-0.131151	0.350881	1.11613	0.877085	1.42032	0.90661
ebi-PL179-GCST90277305	ukb-saige-150	Cancer of esophagus || id:ukb-saige-150	Phosphatidylcholine (18:0_20:5) levels || id:ebi-PL179-GCST90277305	Weighted mode	23	0.110934	0.121907	0.372694	-0.128005	0.349872	1.11732	0.879849	1.41889	0.870574
ebi-PL179-GCST90277306	ukb-saige-150	Cancer of esophagus || id:ukb-saige-150	Phosphatidylcholine (18:0_22:5) levels || id:ebi-PL179-GCST90277306	Inverse variance weighted	26	0.14726	0.108881	0.176223	-0.0661481	0.360667	1.15865	0.935992	1.43429	0.905862
ebi-PL179-GCST90277306	ukb-saige-150	Cancer of esophagus || id:ukb-saige-150	Phosphatidylcholine (18:0_22:5) levels || id:ebi-PL179-GCST90277306	MR Egger	26	0.0464527	0.225498	0.838528	-0.395523	0.488428	1.04755	0.673328	1.62975	0.997336
ebi-PL179-GCST90277306	ukb-saige-150	Cancer of esophagus || id:ukb-saige-150	Phosphatidylcholine (18:0_22:5) levels || id:ebi-PL179-GCST90277306	Weighted median	26	0.190814	0.165719	0.249556	-0.133996	0.515624	1.21023	0.874594	1.67468	0.90661
ebi-PL179-GCST90277306	ukb-saige-150	Cancer of esophagus || id:ukb-saige-150	Phosphatidylcholine (18:0_22:5) levels || id:ebi-PL179-GCST90277306	Weighted mode	26	0.174602	0.177749	0.335367	-0.173787	0.52299	1.19077	0.840476	1.68706	0.870574
ebi-PL179-GCST90277311	ukb-saige-150	Cancer of esophagus || id:ukb-saige-150	Phosphatidylcholine (18:1_20:2) levels || id:ebi-PL179-GCST90277311	Inverse variance weighted	23	-0.11406	0.0845878	0.177524	-0.279852	0.0517324	0.892205	0.755896	1.05309	0.905862
ebi-PL179-GCST90277311	ukb-saige-150	Cancer of esophagus || id:ukb-saige-150	Phosphatidylcholine (18:1_20:2) levels || id:ebi-PL179-GCST90277311	MR Egger	23	-0.0412563	0.155764	0.793697	-0.346554	0.264042	0.959583	0.70712	1.30218	0.997336
ebi-PL179-GCST90277311	ukb-saige-150	Cancer of esophagus || id:ukb-saige-150	Phosphatidylcholine (18:1_20:2) levels || id:ebi-PL179-GCST90277311	Weighted median	23	-0.095144	0.119939	0.427619	-0.330224	0.139936	0.909242	0.718763	1.1502	0.90661
ebi-PL179-GCST90277311	ukb-saige-150	Cancer of esophagus || id:ukb-saige-150	Phosphatidylcholine (18:1_20:2) levels || id:ebi-PL179-GCST90277311	Weighted mode	23	-0.0989521	0.124554	0.435421	-0.343079	0.145174	0.905786	0.709582	1.15624	0.870574
ebi-PL179-GCST90277313	ukb-saige-150	Cancer of esophagus || id:ukb-saige-150	Phosphatidylcholine (18:1_20:4) levels || id:ebi-PL179-GCST90277313	Inverse variance weighted	29	0.00300935	0.0920062	0.973907	-0.177323	0.183342	1.00301	0.837509	1.20122	0.981794
ebi-PL179-GCST90277313	ukb-saige-150	Cancer of esophagus || id:ukb-saige-150	Phosphatidylcholine (18:1_20:4) levels || id:ebi-PL179-GCST90277313	MR Egger	29	0.093928	0.143547	0.518429	-0.187423	0.375279	1.09848	0.829093	1.4554	0.997015
ebi-PL179-GCST90277313	ukb-saige-150	Cancer of esophagus || id:ukb-saige-150	Phosphatidylcholine (18:1_20:4) levels || id:ebi-PL179-GCST90277313	Weighted median	29	0.122932	0.102984	0.232594	-0.0789161	0.32478	1.13081	0.924117	1.38373	0.90661
ebi-PL179-GCST90277313	ukb-saige-150	Cancer of esophagus || id:ukb-saige-150	Phosphatidylcholine (18:1_20:4) levels || id:ebi-PL179-GCST90277313	Weighted mode	29	0.0920984	0.11153	0.415914	-0.1265	0.310697	1.09647	0.881174	1.36438	0.870574
ebi-PL179-GCST90277314	ukb-saige-150	Cancer of esophagus || id:ukb-saige-150	Phosphatidylcholine (18:2_18:2) levels || id:ebi-PL179-GCST90277314	Inverse variance weighted	21	-0.183083	0.122223	0.134148	-0.422639	0.056474	0.832699	0.655315	1.0581	0.905862
ebi-PL179-GCST90277314	ukb-saige-150	Cancer of esophagus || id:ukb-saige-150	Phosphatidylcholine (18:2_18:2) levels || id:ebi-PL179-GCST90277314	MR Egger	21	-0.331025	0.270557	0.2361	-0.861317	0.199266	0.718187	0.422605	1.22051	0.975097
ebi-PL179-GCST90277314	ukb-saige-150	Cancer of esophagus || id:ukb-saige-150	Phosphatidylcholine (18:2_18:2) levels || id:ebi-PL179-GCST90277314	Weighted median	21	-0.259	0.194856	0.183788	-0.640918	0.122919	0.771823	0.526808	1.13079	0.90661
ebi-PL179-GCST90277314	ukb-saige-150	Cancer of esophagus || id:ukb-saige-150	Phosphatidylcholine (18:2_18:2) levels || id:ebi-PL179-GCST90277314	Weighted mode	21	-0.308698	0.214092	0.16481	-0.728319	0.110923	0.734403	0.48272	1.11731	0.870574
ebi-PL179-GCST90277315	ukb-saige-150	Cancer of esophagus || id:ukb-saige-150	Phosphatidylcholine (18:2_20:1) levels || id:ebi-PL179-GCST90277315	Inverse variance weighted	17	-0.0673336	0.111549	0.546095	-0.28597	0.151303	0.934883	0.751285	1.16335	0.905862
ebi-PL179-GCST90277315	ukb-saige-150	Cancer of esophagus || id:ukb-saige-150	Phosphatidylcholine (18:2_20:1) levels || id:ebi-PL179-GCST90277315	MR Egger	17	-0.0320745	0.217337	0.88464	-0.458055	0.393906	0.968434	0.632513	1.48276	0.997336
ebi-PL179-GCST90277315	ukb-saige-150	Cancer of esophagus || id:ukb-saige-150	Phosphatidylcholine (18:2_20:1) levels || id:ebi-PL179-GCST90277315	Weighted median	17	-0.1175	0.152354	0.440569	-0.416113	0.181113	0.889141	0.659606	1.19855	0.90661
ebi-PL179-GCST90277315	ukb-saige-150	Cancer of esophagus || id:ukb-saige-150	Phosphatidylcholine (18:2_20:1) levels || id:ebi-PL179-GCST90277315	Weighted mode	17	-0.100141	0.155845	0.529603	-0.405597	0.205315	0.904709	0.666578	1.22791	0.870574
ebi-PL179-GCST90277320	ukb-saige-150	Cancer of esophagus || id:ukb-saige-150	Phosphatidylcholine (O-16:0_18:1) levels || id:ebi-PL179-GCST90277320	Inverse variance weighted	22	-0.152643	0.12468	0.220845	-0.397015	0.0917288	0.858436	0.672324	1.09607	0.905862
ebi-PL179-GCST90277320	ukb-saige-150	Cancer of esophagus || id:ukb-saige-150	Phosphatidylcholine (O-16:0_18:1) levels || id:ebi-PL179-GCST90277320	MR Egger	22	-0.405964	0.318151	0.216573	-1.02954	0.217613	0.666334	0.357171	1.24311	0.975097
ebi-PL179-GCST90277320	ukb-saige-150	Cancer of esophagus || id:ukb-saige-150	Phosphatidylcholine (O-16:0_18:1) levels || id:ebi-PL179-GCST90277320	Weighted median	22	-0.229532	0.174304	0.187889	-0.571167	0.112103	0.794906	0.564866	1.11863	0.90661
ebi-PL179-GCST90277320	ukb-saige-150	Cancer of esophagus || id:ukb-saige-150	Phosphatidylcholine (O-16:0_18:1) levels || id:ebi-PL179-GCST90277320	Weighted mode	22	-0.341513	0.309722	0.282658	-0.948567	0.265542	0.710694	0.387295	1.30414	0.870574
ebi-PL179-GCST90277321	ukb-saige-150	Cancer of esophagus || id:ukb-saige-150	Phosphatidylcholine (O-16:0_18:2) levels || id:ebi-PL179-GCST90277321	Inverse variance weighted	20	-0.141905	0.121688	0.243559	-0.380414	0.0966038	0.867704	0.683578	1.10142	0.905862
ebi-PL179-GCST90277321	ukb-saige-150	Cancer of esophagus || id:ukb-saige-150	Phosphatidylcholine (O-16:0_18:2) levels || id:ebi-PL179-GCST90277321	MR Egger	20	-0.0916871	0.236588	0.702902	-0.5554	0.372026	0.912391	0.573843	1.45067	0.997336
ebi-PL179-GCST90277321	ukb-saige-150	Cancer of esophagus || id:ukb-saige-150	Phosphatidylcholine (O-16:0_18:2) levels || id:ebi-PL179-GCST90277321	Weighted median	20	-0.264702	0.17032	0.12015	-0.598529	0.0691256	0.767435	0.54962	1.07157	0.90661
ebi-PL179-GCST90277321	ukb-saige-150	Cancer of esophagus || id:ukb-saige-150	Phosphatidylcholine (O-16:0_18:2) levels || id:ebi-PL179-GCST90277321	Weighted mode	20	-0.259702	0.211647	0.234791	-0.674531	0.155126	0.771281	0.509395	1.16781	0.870574
ebi-PL179-GCST90277322	ukb-saige-150	Cancer of esophagus || id:ukb-saige-150	Phosphatidylcholine (O-16:0_20:3) levels || id:ebi-PL179-GCST90277322	Inverse variance weighted	16	-0.148256	0.122599	0.226556	-0.38855	0.0920376	0.86221	0.678039	1.09641	0.905862
ebi-PL179-GCST90277322	ukb-saige-150	Cancer of esophagus || id:ukb-saige-150	Phosphatidylcholine (O-16:0_20:3) levels || id:ebi-PL179-GCST90277322	MR Egger	16	-0.227754	0.245979	0.37018	-0.709872	0.254364	0.79632	0.491707	1.28964	0.975097
ebi-PL179-GCST90277322	ukb-saige-150	Cancer of esophagus || id:ukb-saige-150	Phosphatidylcholine (O-16:0_20:3) levels || id:ebi-PL179-GCST90277322	Weighted median	16	-0.236149	0.170579	0.166239	-0.570484	0.0981871	0.789663	0.565252	1.10317	0.90661
ebi-PL179-GCST90277322	ukb-saige-150	Cancer of esophagus || id:ukb-saige-150	Phosphatidylcholine (O-16:0_20:3) levels || id:ebi-PL179-GCST90277322	Weighted mode	16	-0.323454	0.204546	0.134656	-0.724365	0.0774566	0.723645	0.484632	1.08054	0.870574
ebi-PL179-GCST90277323	ukb-saige-150	Cancer of esophagus || id:ukb-saige-150	Phosphatidylcholine (O-16:0_20:4) levels || id:ebi-PL179-GCST90277323	Inverse variance weighted	28	0.123093	0.0928473	0.184921	-0.0588879	0.305073	1.13099	0.942812	1.35672	0.905862
ebi-PL179-GCST90277323	ukb-saige-150	Cancer of esophagus || id:ukb-saige-150	Phosphatidylcholine (O-16:0_20:4) levels || id:ebi-PL179-GCST90277323	MR Egger	28	0.276235	0.15861	0.0933988	-0.0346396	0.58711	1.31816	0.965954	1.79878	0.975097
ebi-PL179-GCST90277323	ukb-saige-150	Cancer of esophagus || id:ukb-saige-150	Phosphatidylcholine (O-16:0_20:4) levels || id:ebi-PL179-GCST90277323	Weighted median	28	0.155974	0.137457	0.256495	-0.113441	0.425389	1.1688	0.892757	1.53019	0.90661
ebi-PL179-GCST90277323	ukb-saige-150	Cancer of esophagus || id:ukb-saige-150	Phosphatidylcholine (O-16:0_20:4) levels || id:ebi-PL179-GCST90277323	Weighted mode	28	0.143552	0.140484	0.315925	-0.131796	0.4189	1.15437	0.87652	1.52029	0.870574
ebi-PL179-GCST90277325	ukb-saige-150	Cancer of esophagus || id:ukb-saige-150	Phosphatidylcholine (O-16:1_16:0) levels || id:ebi-PL179-GCST90277325	Inverse variance weighted	18	0.103739	0.127402	0.415493	-0.145969	0.353447	1.10931	0.864185	1.42397	0.905862
ebi-PL179-GCST90277325	ukb-saige-150	Cancer of esophagus || id:ukb-saige-150	Phosphatidylcholine (O-16:1_16:0) levels || id:ebi-PL179-GCST90277325	MR Egger	18	0.528229	0.267421	0.0657486	0.00408439	1.05237	1.69593	1.00409	2.86444	0.975097
ebi-PL179-GCST90277325	ukb-saige-150	Cancer of esophagus || id:ukb-saige-150	Phosphatidylcholine (O-16:1_16:0) levels || id:ebi-PL179-GCST90277325	Weighted median	18	0.236288	0.174832	0.176531	-0.106383	0.57896	1.26654	0.89908	1.78418	0.90661
ebi-PL179-GCST90277325	ukb-saige-150	Cancer of esophagus || id:ukb-saige-150	Phosphatidylcholine (O-16:1_16:0) levels || id:ebi-PL179-GCST90277325	Weighted mode	18	0.273564	0.229587	0.249807	-0.176426	0.723555	1.31464	0.838261	2.06175	0.870574
ebi-PL179-GCST90277330	ukb-saige-150	Cancer of esophagus || id:ukb-saige-150	Phosphatidylcholine (O-16:1_20:4) levels || id:ebi-PL179-GCST90277330	MR Egger	21	0.149838	0.171037	0.391939	-0.185394	0.485071	1.16165	0.830777	1.62429	0.975097
ebi-PL179-GCST90277330	ukb-saige-150	Cancer of esophagus || id:ukb-saige-150	Phosphatidylcholine (O-16:1_20:4) levels || id:ebi-PL179-GCST90277330	Weighted median	21	0.158736	0.124356	0.201791	-0.0850013	0.402473	1.17203	0.918511	1.49552	0.90661
ebi-PL179-GCST90277330	ukb-saige-150	Cancer of esophagus || id:ukb-saige-150	Phosphatidylcholine (O-16:1_20:4) levels || id:ebi-PL179-GCST90277330	Weighted mode	21	0.153313	0.118621	0.210933	-0.0791851	0.385811	1.16569	0.923869	1.47081	0.870574
ebi-PL179-GCST90277331	ukb-saige-150	Cancer of esophagus || id:ukb-saige-150	Phosphatidylcholine (O-16:2_18:0) levels || id:ebi-PL179-GCST90277331	Inverse variance weighted	12	-0.182965	0.148184	0.216936	-0.473406	0.107475	0.832797	0.622877	1.11346	0.905862
ebi-PL179-GCST90277331	ukb-saige-150	Cancer of esophagus || id:ukb-saige-150	Phosphatidylcholine (O-16:2_18:0) levels || id:ebi-PL179-GCST90277331	MR Egger	12	-0.0442291	0.317663	0.89203	-0.666849	0.578391	0.956735	0.513323	1.78317	0.997336
ebi-PL179-GCST90277331	ukb-saige-150	Cancer of esophagus || id:ukb-saige-150	Phosphatidylcholine (O-16:2_18:0) levels || id:ebi-PL179-GCST90277331	Weighted median	12	-0.197902	0.199702	0.321691	-0.589318	0.193513	0.82045	0.554706	1.21351	0.90661
ebi-PL179-GCST90277331	ukb-saige-150	Cancer of esophagus || id:ukb-saige-150	Phosphatidylcholine (O-16:2_18:0) levels || id:ebi-PL179-GCST90277331	Weighted mode	12	-0.218149	0.266339	0.430136	-0.740174	0.303875	0.804005	0.477031	1.3551	0.870574
ebi-PL179-GCST90277335	ukb-saige-150	Cancer of esophagus || id:ukb-saige-150	Phosphatidylcholine (O-18:0_16:1) levels || id:ebi-PL179-GCST90277335	Inverse variance weighted	15	0.140149	0.197515	0.477976	-0.24698	0.527278	1.15045	0.781156	1.69431	0.905862
ebi-PL179-GCST90277335	ukb-saige-150	Cancer of esophagus || id:ukb-saige-150	Phosphatidylcholine (O-18:0_16:1) levels || id:ebi-PL179-GCST90277335	MR Egger	15	0.459014	0.545683	0.415456	-0.610524	1.52855	1.58251	0.543066	4.61149	0.975097
ebi-PL179-GCST90277335	ukb-saige-150	Cancer of esophagus || id:ukb-saige-150	Phosphatidylcholine (O-18:0_16:1) levels || id:ebi-PL179-GCST90277335	Weighted median	15	0.500056	0.229536	0.0293651	0.0501652	0.949947	1.64881	1.05144	2.58557	0.90661
ebi-PL179-GCST90277335	ukb-saige-150	Cancer of esophagus || id:ukb-saige-150	Phosphatidylcholine (O-18:0_16:1) levels || id:ebi-PL179-GCST90277335	Weighted mode	15	0.637184	0.379019	0.1149	-0.105694	1.38006	1.89115	0.8997	3.97515	0.870574
ebi-PL179-GCST90277338	ukb-saige-150	Cancer of esophagus || id:ukb-saige-150	Phosphatidylcholine (O-18:1_18:2) levels || id:ebi-PL179-GCST90277338	Inverse variance weighted	22	0.0902076	0.129028	0.48447	-0.162687	0.343103	1.0944	0.849857	1.40931	0.905862
ebi-PL179-GCST90277338	ukb-saige-150	Cancer of esophagus || id:ukb-saige-150	Phosphatidylcholine (O-18:1_18:2) levels || id:ebi-PL179-GCST90277338	MR Egger	22	0.518748	0.263918	0.0633881	0.00146955	1.03603	1.67992	1.00147	2.818	0.975097
ebi-PL179-GCST90277338	ukb-saige-150	Cancer of esophagus || id:ukb-saige-150	Phosphatidylcholine (O-18:1_18:2) levels || id:ebi-PL179-GCST90277338	Weighted median	22	0.215234	0.177112	0.224274	-0.131905	0.562373	1.24015	0.876424	1.75483	0.90661
ebi-PL179-GCST90277338	ukb-saige-150	Cancer of esophagus || id:ukb-saige-150	Phosphatidylcholine (O-18:1_18:2) levels || id:ebi-PL179-GCST90277338	Weighted mode	22	0.263024	0.283453	0.363989	-0.292544	0.818592	1.30086	0.746362	2.26731	0.870574
ebi-PL179-GCST90277339	ukb-saige-150	Cancer of esophagus || id:ukb-saige-150	Phosphatidylcholine (O-18:1_20:3) levels || id:ebi-PL179-GCST90277339	Inverse variance weighted (multiplicative random effects)	20	-0.147829	0.160112	0.355858	-0.461648	0.16599	0.862579	0.630244	1.18056	0.905862
ebi-PL179-GCST90277339	ukb-saige-150	Cancer of esophagus || id:ukb-saige-150	Phosphatidylcholine (O-18:1_20:3) levels || id:ebi-PL179-GCST90277339	MR Egger	20	-0.0482715	0.363027	0.895693	-0.759805	0.663261	0.952875	0.467758	1.94111	0.997336
ebi-PL179-GCST90277339	ukb-saige-150	Cancer of esophagus || id:ukb-saige-150	Phosphatidylcholine (O-18:1_20:3) levels || id:ebi-PL179-GCST90277339	Weighted median	20	-0.15547	0.188844	0.410352	-0.525604	0.214664	0.856013	0.591198	1.23945	0.90661
ebi-PL179-GCST90277339	ukb-saige-150	Cancer of esophagus || id:ukb-saige-150	Phosphatidylcholine (O-18:1_20:3) levels || id:ebi-PL179-GCST90277339	Weighted mode	20	-0.20247	0.207449	0.341328	-0.60907	0.204129	0.816711	0.543857	1.22646	0.870574
ebi-PL179-GCST90277340	ukb-saige-150	Cancer of esophagus || id:ukb-saige-150	Phosphatidylcholine (O-18:1_20:4) levels || id:ebi-PL179-GCST90277340	Inverse variance weighted	22	0.0891066	0.127854	0.485841	-0.161488	0.339701	1.0932	0.850877	1.40453	0.905862
ebi-PL179-GCST90277340	ukb-saige-150	Cancer of esophagus || id:ukb-saige-150	Phosphatidylcholine (O-18:1_20:4) levels || id:ebi-PL179-GCST90277340	MR Egger	22	0.044473	0.253318	0.862403	-0.45203	0.540976	1.04548	0.636335	1.71768	0.997336
ebi-PL179-GCST90277340	ukb-saige-150	Cancer of esophagus || id:ukb-saige-150	Phosphatidylcholine (O-18:1_20:4) levels || id:ebi-PL179-GCST90277340	Weighted median	22	0.171492	0.168829	0.309739	-0.159413	0.502397	1.18707	0.852644	1.65268	0.90661
ebi-PL179-GCST90277340	ukb-saige-150	Cancer of esophagus || id:ukb-saige-150	Phosphatidylcholine (O-18:1_20:4) levels || id:ebi-PL179-GCST90277340	Weighted mode	22	0.134521	0.177464	0.456862	-0.213308	0.482349	1.14399	0.807908	1.61988	0.870574
ebi-PL179-GCST90277343	ukb-saige-150	Cancer of esophagus || id:ukb-saige-150	Phosphatidylcholine (O-18:2_18:2) levels || id:ebi-PL179-GCST90277343	Inverse variance weighted	17	-0.087187	0.148915	0.558223	-0.37906	0.204686	0.916506	0.684504	1.22714	0.905862
ebi-PL179-GCST90277343	ukb-saige-150	Cancer of esophagus || id:ukb-saige-150	Phosphatidylcholine (O-18:2_18:2) levels || id:ebi-PL179-GCST90277343	MR Egger	17	-0.599265	0.35954	0.116301	-1.30396	0.105433	0.549215	0.271454	1.11119	0.975097
ebi-PL179-GCST90277343	ukb-saige-150	Cancer of esophagus || id:ukb-saige-150	Phosphatidylcholine (O-18:2_18:2) levels || id:ebi-PL179-GCST90277343	Weighted median	17	-0.259532	0.207034	0.209999	-0.665319	0.146256	0.771413	0.51411	1.15749	0.90661
ebi-PL179-GCST90277343	ukb-saige-150	Cancer of esophagus || id:ukb-saige-150	Phosphatidylcholine (O-18:2_18:2) levels || id:ebi-PL179-GCST90277343	Weighted mode	17	-0.266517	0.251155	0.30437	-0.75878	0.225746	0.766043	0.468237	1.25326	0.870574
ebi-PL179-GCST90277344	ukb-saige-150	Cancer of esophagus || id:ukb-saige-150	Phosphatidylcholine (O-18:2_20:4) levels || id:ebi-PL179-GCST90277344	Inverse variance weighted	21	0.115663	0.128811	0.369226	-0.136807	0.368133	1.12262	0.872138	1.44503	0.905862
ebi-PL179-GCST90277344	ukb-saige-150	Cancer of esophagus || id:ukb-saige-150	Phosphatidylcholine (O-18:2_20:4) levels || id:ebi-PL179-GCST90277344	MR Egger	21	0.254394	0.267072	0.35279	-0.269068	0.777856	1.28968	0.764092	2.1768	0.975097
ebi-PL179-GCST90277344	ukb-saige-150	Cancer of esophagus || id:ukb-saige-150	Phosphatidylcholine (O-18:2_20:4) levels || id:ebi-PL179-GCST90277344	Weighted median	21	0.141993	0.165848	0.391909	-0.18307	0.467055	1.15257	0.83271	1.59529	0.90661
ebi-PL179-GCST90277344	ukb-saige-150	Cancer of esophagus || id:ukb-saige-150	Phosphatidylcholine (O-18:2_20:4) levels || id:ebi-PL179-GCST90277344	Weighted mode	21	0.199715	0.232496	0.400518	-0.255977	0.655407	1.22105	0.774159	1.92593	0.870574
ebi-PL179-GCST90277347	ukb-saige-150	Cancer of esophagus || id:ukb-saige-150	Phosphatidylethanolamine (18:0_18:2) levels || id:ebi-PL179-GCST90277347	Inverse variance weighted	28	-0.0229043	0.0834433	0.783708	-0.186453	0.140645	0.977356	0.829897	1.15102	0.910415
ebi-PL179-GCST90277347	ukb-saige-150	Cancer of esophagus || id:ukb-saige-150	Phosphatidylethanolamine (18:0_18:2) levels || id:ebi-PL179-GCST90277347	MR Egger	28	-0.0493585	0.165628	0.768065	-0.373989	0.275272	0.95184	0.687985	1.31689	0.997336
ebi-PL179-GCST90277347	ukb-saige-150	Cancer of esophagus || id:ukb-saige-150	Phosphatidylethanolamine (18:0_18:2) levels || id:ebi-PL179-GCST90277347	Weighted median	28	-0.128998	0.11808	0.27463	-0.360436	0.102439	0.878975	0.697372	1.10787	0.90661
ebi-PL179-GCST90277347	ukb-saige-150	Cancer of esophagus || id:ukb-saige-150	Phosphatidylethanolamine (18:0_18:2) levels || id:ebi-PL179-GCST90277347	Weighted mode	28	-0.0896514	0.117132	0.450679	-0.319229	0.139927	0.91425	0.726709	1.15019	0.870574
ebi-PL179-GCST90277348	ukb-saige-150	Cancer of esophagus || id:ukb-saige-150	Phosphatidylethanolamine (18:0_20:4) levels || id:ebi-PL179-GCST90277348	Inverse variance weighted	21	0.0961438	0.0927464	0.299908	-0.0856391	0.277927	1.10092	0.917925	1.32039	0.905862
ebi-PL179-GCST90277348	ukb-saige-150	Cancer of esophagus || id:ukb-saige-150	Phosphatidylethanolamine (18:0_20:4) levels || id:ebi-PL179-GCST90277348	MR Egger	21	0.0141408	0.204247	0.945527	-0.386183	0.414465	1.01424	0.679646	1.51356	0.997336
ebi-PL179-GCST90277348	ukb-saige-150	Cancer of esophagus || id:ukb-saige-150	Phosphatidylethanolamine (18:0_20:4) levels || id:ebi-PL179-GCST90277348	Weighted median	21	0.1688	0.128609	0.18935	-0.0832736	0.420873	1.18388	0.920099	1.52329	0.90661
ebi-PL179-GCST90277348	ukb-saige-150	Cancer of esophagus || id:ukb-saige-150	Phosphatidylethanolamine (18:0_20:4) levels || id:ebi-PL179-GCST90277348	Weighted mode	21	0.0885018	0.13309	0.513661	-0.172355	0.349358	1.09254	0.841681	1.41816	0.870574
ebi-PL179-GCST90277349	ukb-saige-150	Cancer of esophagus || id:ukb-saige-150	Phosphatidylethanolamine (18:1_18:1) levels || id:ebi-PL179-GCST90277349	Inverse variance weighted	22	-0.00892986	0.110758	0.93574	-0.226015	0.208156	0.99111	0.797706	1.2314	0.964049
ebi-PL179-GCST90277349	ukb-saige-150	Cancer of esophagus || id:ukb-saige-150	Phosphatidylethanolamine (18:1_18:1) levels || id:ebi-PL179-GCST90277349	MR Egger	22	-0.102657	0.233793	0.665302	-0.560891	0.355578	0.902437	0.5707	1.427	0.997336
ebi-PL179-GCST90277349	ukb-saige-150	Cancer of esophagus || id:ukb-saige-150	Phosphatidylethanolamine (18:1_18:1) levels || id:ebi-PL179-GCST90277349	Weighted median	22	-0.0742857	0.147501	0.614523	-0.363388	0.214816	0.928406	0.695317	1.23963	0.951251
ebi-PL179-GCST90277349	ukb-saige-150	Cancer of esophagus || id:ukb-saige-150	Phosphatidylethanolamine (18:1_18:1) levels || id:ebi-PL179-GCST90277349	Weighted mode	22	-0.102546	0.176351	0.5671	-0.448194	0.243101	0.902536	0.638781	1.2752	0.870574
ebi-PL179-GCST90277351	ukb-saige-150	Cancer of esophagus || id:ukb-saige-150	Phosphatidylethanolamine (O-16:1_20:4) levels || id:ebi-PL179-GCST90277351	Inverse variance weighted	23	0.100636	0.138908	0.468771	-0.171623	0.372896	1.10587	0.842296	1.45193	0.905862
ebi-PL179-GCST90277351	ukb-saige-150	Cancer of esophagus || id:ukb-saige-150	Phosphatidylethanolamine (O-16:1_20:4) levels || id:ebi-PL179-GCST90277351	MR Egger	23	0.082974	0.389919	0.833537	-0.681268	0.847216	1.08651	0.505975	2.33314	0.997336
ebi-PL179-GCST90277351	ukb-saige-150	Cancer of esophagus || id:ukb-saige-150	Phosphatidylethanolamine (O-16:1_20:4) levels || id:ebi-PL179-GCST90277351	Weighted median	23	0.144462	0.192613	0.453245	-0.233058	0.521983	1.15542	0.792107	1.68537	0.911583
ebi-PL179-GCST90277351	ukb-saige-150	Cancer of esophagus || id:ukb-saige-150	Phosphatidylethanolamine (O-16:1_20:4) levels || id:ebi-PL179-GCST90277351	Weighted mode	23	0.13325	0.228742	0.566129	-0.315083	0.581583	1.14254	0.729728	1.78887	0.870574
ebi-PL179-GCST90277352	ukb-saige-150	Cancer of esophagus || id:ukb-saige-150	Phosphatidylethanolamine (O-16:1_22:5) levels || id:ebi-PL179-GCST90277352	Inverse variance weighted	17	0.0747463	0.122251	0.540923	-0.164865	0.314358	1.07761	0.848008	1.36938	0.905862
ebi-PL179-GCST90277352	ukb-saige-150	Cancer of esophagus || id:ukb-saige-150	Phosphatidylethanolamine (O-16:1_22:5) levels || id:ebi-PL179-GCST90277352	MR Egger	17	0.2214	0.212719	0.314451	-0.19553	0.63833	1.24782	0.822399	1.89332	0.975097
ebi-PL179-GCST90277352	ukb-saige-150	Cancer of esophagus || id:ukb-saige-150	Phosphatidylethanolamine (O-16:1_22:5) levels || id:ebi-PL179-GCST90277352	Weighted median	17	0.173001	0.170649	0.310686	-0.16147	0.507472	1.18887	0.850892	1.66109	0.90661
ebi-PL179-GCST90277352	ukb-saige-150	Cancer of esophagus || id:ukb-saige-150	Phosphatidylethanolamine (O-16:1_22:5) levels || id:ebi-PL179-GCST90277352	Weighted mode	17	0.356673	0.283858	0.226964	-0.199689	0.913035	1.42857	0.818985	2.49187	0.870574
ebi-PL179-GCST90277353	ukb-saige-150	Cancer of esophagus || id:ukb-saige-150	Phosphatidylethanolamine (O-18:1_18:2) levels || id:ebi-PL179-GCST90277353	Inverse variance weighted	26	-0.17095	0.114333	0.134864	-0.395043	0.0531428	0.842864	0.673651	1.05458	0.905862
ebi-PL179-GCST90277353	ukb-saige-150	Cancer of esophagus || id:ukb-saige-150	Phosphatidylethanolamine (O-18:1_18:2) levels || id:ebi-PL179-GCST90277353	MR Egger	26	-0.465082	0.236625	0.0610329	-0.928867	-0.00129672	0.628084	0.395001	0.998704	0.975097
ebi-PL179-GCST90277353	ukb-saige-150	Cancer of esophagus || id:ukb-saige-150	Phosphatidylethanolamine (O-18:1_18:2) levels || id:ebi-PL179-GCST90277353	Weighted median	26	-0.244135	0.169298	0.14929	-0.575958	0.0876888	0.783382	0.562166	1.09165	0.90661
ebi-PL179-GCST90277353	ukb-saige-150	Cancer of esophagus || id:ukb-saige-150	Phosphatidylethanolamine (O-18:1_18:2) levels || id:ebi-PL179-GCST90277353	Weighted mode	26	-0.266095	0.243827	0.285536	-0.743996	0.211806	0.766366	0.475211	1.23591	0.870574
ebi-PL179-GCST90277354	ukb-saige-150	Cancer of esophagus || id:ukb-saige-150	Phosphatidylethanolamine (O-18:1_20:4) levels || id:ebi-PL179-GCST90277354	Inverse variance weighted	25	0.0666909	0.113241	0.555909	-0.155261	0.288643	1.06896	0.856191	1.33462	0.905862
ebi-PL179-GCST90277354	ukb-saige-150	Cancer of esophagus || id:ukb-saige-150	Phosphatidylethanolamine (O-18:1_20:4) levels || id:ebi-PL179-GCST90277354	MR Egger	25	0.159493	0.240347	0.513547	-0.311587	0.630572	1.17292	0.732284	1.87868	0.997015
ebi-PL179-GCST90277354	ukb-saige-150	Cancer of esophagus || id:ukb-saige-150	Phosphatidylethanolamine (O-18:1_20:4) levels || id:ebi-PL179-GCST90277354	Weighted median	25	0.0978307	0.173502	0.572851	-0.242234	0.437895	1.10278	0.784873	1.54944	0.936366
ebi-PL179-GCST90277354	ukb-saige-150	Cancer of esophagus || id:ukb-saige-150	Phosphatidylethanolamine (O-18:1_20:4) levels || id:ebi-PL179-GCST90277354	Weighted mode	25	0.109161	0.193799	0.578475	-0.270684	0.489007	1.11534	0.762857	1.6307	0.870574
ebi-PL179-GCST90277357	ukb-saige-150	Cancer of esophagus || id:ukb-saige-150	Phosphatidylethanolamine (O-18:2_20:4) levels || id:ebi-PL179-GCST90277357	Inverse variance weighted (multiplicative random effects)	24	-0.0111391	0.153901	0.942301	-0.312785	0.290507	0.988923	0.731407	1.33711	0.964049
ebi-PL179-GCST90277357	ukb-saige-150	Cancer of esophagus || id:ukb-saige-150	Phosphatidylethanolamine (O-18:2_20:4) levels || id:ebi-PL179-GCST90277357	MR Egger	24	-0.361997	0.323331	0.274965	-0.995726	0.271732	0.696284	0.369455	1.31223	0.975097
ebi-PL179-GCST90277357	ukb-saige-150	Cancer of esophagus || id:ukb-saige-150	Phosphatidylethanolamine (O-18:2_20:4) levels || id:ebi-PL179-GCST90277357	Weighted median	24	-0.0157766	0.192162	0.934567	-0.392414	0.360861	0.984347	0.675424	1.43456	0.990891
ebi-PL179-GCST90277357	ukb-saige-150	Cancer of esophagus || id:ukb-saige-150	Phosphatidylethanolamine (O-18:2_20:4) levels || id:ebi-PL179-GCST90277357	Weighted mode	24	-0.0256203	0.282511	0.928526	-0.579342	0.528101	0.974705	0.560267	1.69571	0.966315
ebi-PL179-GCST90277359	ukb-saige-150	Cancer of esophagus || id:ukb-saige-150	Phosphatidylinositol (16:0_18:2) levels || id:ebi-PL179-GCST90277359	Inverse variance weighted	22	0.0769764	0.127115	0.544802	-0.172168	0.326121	1.08002	0.841838	1.38558	0.905862
ebi-PL179-GCST90277359	ukb-saige-150	Cancer of esophagus || id:ukb-saige-150	Phosphatidylinositol (16:0_18:2) levels || id:ebi-PL179-GCST90277359	MR Egger	22	0.163129	0.310022	0.604545	-0.444513	0.770772	1.17719	0.641136	2.16143	0.997336
ebi-PL179-GCST90277359	ukb-saige-150	Cancer of esophagus || id:ukb-saige-150	Phosphatidylinositol (16:0_18:2) levels || id:ebi-PL179-GCST90277359	Weighted median	22	0.00369976	0.166344	0.982255	-0.322335	0.329734	1.00371	0.724456	1.3906	0.990891
ebi-PL179-GCST90277359	ukb-saige-150	Cancer of esophagus || id:ukb-saige-150	Phosphatidylinositol (16:0_18:2) levels || id:ebi-PL179-GCST90277359	Weighted mode	22	0.223993	0.202503	0.281186	-0.172914	0.620899	1.25106	0.84121	1.8606	0.870574
ebi-PL179-GCST90277361	ukb-saige-150	Cancer of esophagus || id:ukb-saige-150	Phosphatidylinositol (18:0_18:1) levels || id:ebi-PL179-GCST90277361	MR Egger	23	0.613293	0.278113	0.0387238	0.0681919	1.15839	1.8465	1.07057	3.18482	0.975097
ebi-PL179-GCST90277361	ukb-saige-150	Cancer of esophagus || id:ukb-saige-150	Phosphatidylinositol (18:0_18:1) levels || id:ebi-PL179-GCST90277361	Weighted median	23	0.246123	0.151997	0.105392	-0.0517918	0.544037	1.27906	0.949526	1.72295	0.90661
ebi-PL179-GCST90277361	ukb-saige-150	Cancer of esophagus || id:ukb-saige-150	Phosphatidylinositol (18:0_18:1) levels || id:ebi-PL179-GCST90277361	Weighted mode	23	0.245853	0.204162	0.241307	-0.154305	0.646011	1.27871	0.85701	1.90792	0.870574
ebi-PL179-GCST90277362	ukb-saige-150	Cancer of esophagus || id:ukb-saige-150	Phosphatidylinositol (18:0_18:2) levels || id:ebi-PL179-GCST90277362	Inverse variance weighted (multiplicative random effects)	34	0.0793984	0.0869275	0.361039	-0.0909794	0.249776	1.08264	0.913036	1.28374	0.905862
ebi-PL179-GCST90277362	ukb-saige-150	Cancer of esophagus || id:ukb-saige-150	Phosphatidylinositol (18:0_18:2) levels || id:ebi-PL179-GCST90277362	MR Egger	34	0.0735214	0.150921	0.629471	-0.222284	0.369327	1.07629	0.800688	1.44676	0.997336
ebi-PL179-GCST90277362	ukb-saige-150	Cancer of esophagus || id:ukb-saige-150	Phosphatidylinositol (18:0_18:2) levels || id:ebi-PL179-GCST90277362	Weighted median	34	0.11975	0.112069	0.285279	-0.0999057	0.339406	1.12722	0.904923	1.40411	0.90661
ebi-PL179-GCST90277362	ukb-saige-150	Cancer of esophagus || id:ukb-saige-150	Phosphatidylinositol (18:0_18:2) levels || id:ebi-PL179-GCST90277362	Weighted mode	34	0.103416	0.112487	0.364578	-0.117058	0.323891	1.10895	0.889533	1.3825	0.870574
ebi-PL179-GCST90277364	ukb-saige-150	Cancer of esophagus || id:ukb-saige-150	Phosphatidylinositol (18:0_20:4) levels || id:ebi-PL179-GCST90277364	Inverse variance weighted	30	0.094025	0.096831	0.331538	-0.0957638	0.283814	1.09859	0.908679	1.32819	0.905862
ebi-PL179-GCST90277364	ukb-saige-150	Cancer of esophagus || id:ukb-saige-150	Phosphatidylinositol (18:0_20:4) levels || id:ebi-PL179-GCST90277364	MR Egger	30	0.335156	0.20324	0.11031	-0.063194	0.733506	1.39816	0.938761	2.08237	0.975097
ebi-PL179-GCST90277364	ukb-saige-150	Cancer of esophagus || id:ukb-saige-150	Phosphatidylinositol (18:0_20:4) levels || id:ebi-PL179-GCST90277364	Weighted median	30	0.191059	0.137471	0.164586	-0.0783845	0.460502	1.21053	0.924609	1.58487	0.90661
ebi-PL179-GCST90277364	ukb-saige-150	Cancer of esophagus || id:ukb-saige-150	Phosphatidylinositol (18:0_20:4) levels || id:ebi-PL179-GCST90277364	Weighted mode	30	0.200221	0.172266	0.254598	-0.13742	0.537862	1.22167	0.871604	1.71234	0.870574
ebi-PL179-GCST90277366	ukb-saige-150	Cancer of esophagus || id:ukb-saige-150	Phosphatidylinositol (18:1_18:2) levels || id:ebi-PL179-GCST90277366	MR Egger	26	0.0372699	0.299702	0.902069	-0.550146	0.624686	1.03797	0.576866	1.86766	0.997336
ebi-PL179-GCST90277366	ukb-saige-150	Cancer of esophagus || id:ukb-saige-150	Phosphatidylinositol (18:1_18:2) levels || id:ebi-PL179-GCST90277366	Weighted median	26	0.276447	0.157629	0.0794679	-0.032506	0.585401	1.31844	0.968017	1.79571	0.90661
ebi-PL179-GCST90277366	ukb-saige-150	Cancer of esophagus || id:ukb-saige-150	Phosphatidylinositol (18:1_18:2) levels || id:ebi-PL179-GCST90277366	Weighted mode	26	0.417847	0.328535	0.21513	-0.226081	1.06177	1.51869	0.797654	2.8915	0.870574
ebi-PL179-GCST90277367	ukb-saige-150	Cancer of esophagus || id:ukb-saige-150	Phosphatidylinositol (18:1_20:4) levels || id:ebi-PL179-GCST90277367	Inverse variance weighted	25	0.212231	0.1213	0.0801816	-0.0255175	0.449978	1.23643	0.974805	1.56828	0.905862
ebi-PL179-GCST90277367	ukb-saige-150	Cancer of esophagus || id:ukb-saige-150	Phosphatidylinositol (18:1_20:4) levels || id:ebi-PL179-GCST90277367	MR Egger	25	0.470269	0.242305	0.0646345	-0.00464981	0.945187	1.60042	0.995361	2.57329	0.975097
ebi-PL179-GCST90277367	ukb-saige-150	Cancer of esophagus || id:ukb-saige-150	Phosphatidylinositol (18:1_20:4) levels || id:ebi-PL179-GCST90277367	Weighted median	25	0.277412	0.165353	0.0934056	-0.0466791	0.601504	1.31971	0.954394	1.82486	0.90661
ebi-PL179-GCST90277367	ukb-saige-150	Cancer of esophagus || id:ukb-saige-150	Phosphatidylinositol (18:1_20:4) levels || id:ebi-PL179-GCST90277367	Weighted mode	25	0.279107	0.245924	0.267612	-0.202904	0.761118	1.32195	0.816357	2.14067	0.870574
ebi-PL179-GCST90277370	ukb-saige-150	Cancer of esophagus || id:ukb-saige-150	Sphingomyelin (d34:1) levels || id:ebi-PL179-GCST90277370	Inverse variance weighted	31	-0.109843	0.117057	0.348052	-0.339274	0.119588	0.895975	0.712287	1.12703	0.905862
ebi-PL179-GCST90277370	ukb-saige-150	Cancer of esophagus || id:ukb-saige-150	Sphingomyelin (d34:1) levels || id:ebi-PL179-GCST90277370	MR Egger	31	-0.317416	0.218523	0.157084	-0.745721	0.110889	0.728028	0.474392	1.11727	0.975097
ebi-PL179-GCST90277370	ukb-saige-150	Cancer of esophagus || id:ukb-saige-150	Sphingomyelin (d34:1) levels || id:ebi-PL179-GCST90277370	Weighted median	31	-0.0693893	0.168529	0.680533	-0.399706	0.260927	0.932963	0.670517	1.29813	0.959432
ebi-PL179-GCST90277370	ukb-saige-150	Cancer of esophagus || id:ukb-saige-150	Sphingomyelin (d34:1) levels || id:ebi-PL179-GCST90277370	Weighted mode	31	-0.0166437	0.261444	0.949663	-0.529074	0.495786	0.983494	0.58915	1.64179	0.971369
ebi-PL179-GCST90277373	ukb-saige-150	Cancer of esophagus || id:ukb-saige-150	Sphingomyelin (d36:2) levels || id:ebi-PL179-GCST90277373	Inverse variance weighted	24	0.0194237	0.116826	0.867951	-0.209555	0.248402	1.01961	0.810945	1.28198	0.935923
ebi-PL179-GCST90277373	ukb-saige-150	Cancer of esophagus || id:ukb-saige-150	Sphingomyelin (d36:2) levels || id:ebi-PL179-GCST90277373	MR Egger	24	0.0590732	0.23614	0.804783	-0.40376	0.521907	1.06085	0.667804	1.68524	0.997336
ebi-PL179-GCST90277373	ukb-saige-150	Cancer of esophagus || id:ukb-saige-150	Sphingomyelin (d36:2) levels || id:ebi-PL179-GCST90277373	Weighted median	24	0.166179	0.160072	0.2992	-0.147562	0.479919	1.18078	0.862809	1.61594	0.90661
ebi-PL179-GCST90277373	ukb-saige-150	Cancer of esophagus || id:ukb-saige-150	Sphingomyelin (d36:2) levels || id:ebi-PL179-GCST90277373	Weighted mode	24	0.190527	0.196831	0.343126	-0.195261	0.576316	1.20989	0.82262	1.77947	0.870574
ebi-PL179-GCST90277375	ukb-saige-150	Cancer of esophagus || id:ukb-saige-150	Sphingomyelin (d38:2) levels || id:ebi-PL179-GCST90277375	Inverse variance weighted	30	0.138072	0.0999314	0.167074	-0.0577936	0.333937	1.14806	0.943845	1.39646	0.905862
ebi-PL179-GCST90277375	ukb-saige-150	Cancer of esophagus || id:ukb-saige-150	Sphingomyelin (d38:2) levels || id:ebi-PL179-GCST90277375	MR Egger	30	0.15858	0.172902	0.366888	-0.180308	0.497467	1.17185	0.835013	1.64455	0.975097
ebi-PL179-GCST90277375	ukb-saige-150	Cancer of esophagus || id:ukb-saige-150	Sphingomyelin (d38:2) levels || id:ebi-PL179-GCST90277375	Weighted median	30	0.237666	0.144434	0.0998672	-0.0454249	0.520758	1.26829	0.955591	1.6833	0.90661
ebi-PL179-GCST90277375	ukb-saige-150	Cancer of esophagus || id:ukb-saige-150	Sphingomyelin (d38:2) levels || id:ebi-PL179-GCST90277375	Weighted mode	30	0.216454	0.179963	0.238793	-0.136273	0.569182	1.24167	0.872604	1.76682	0.870574
ebi-PL179-GCST90277376	ukb-saige-150	Cancer of esophagus || id:ukb-saige-150	Sphingomyelin (d40:1) levels || id:ebi-PL179-GCST90277376	Inverse variance weighted	40	-0.190014	0.0990846	0.0551498	-0.38422	0.00419185	0.826948	0.680982	1.0042	0.905862
ebi-PL179-GCST90277376	ukb-saige-150	Cancer of esophagus || id:ukb-saige-150	Sphingomyelin (d40:1) levels || id:ebi-PL179-GCST90277376	MR Egger	40	-0.10813	0.183696	0.559591	-0.468174	0.251915	0.897511	0.626144	1.28649	0.997336
ebi-PL179-GCST90277376	ukb-saige-150	Cancer of esophagus || id:ukb-saige-150	Sphingomyelin (d40:1) levels || id:ebi-PL179-GCST90277376	Weighted median	40	-0.347024	0.139497	0.0128578	-0.620437	-0.0736102	0.706789	0.537709	0.929034	0.90661
ebi-PL179-GCST90277376	ukb-saige-150	Cancer of esophagus || id:ukb-saige-150	Sphingomyelin (d40:1) levels || id:ebi-PL179-GCST90277376	Weighted mode	40	-0.42219	0.25446	0.105106	-0.920931	0.076552	0.65561	0.398148	1.07956	0.870574
ebi-PL179-GCST90277377	ukb-saige-150	Cancer of esophagus || id:ukb-saige-150	Sphingomyelin (d40:2) levels || id:ebi-PL179-GCST90277377	Inverse variance weighted	35	0.068668	0.100898	0.496147	-0.129093	0.266429	1.07108	0.878892	1.30529	0.905862
ebi-PL179-GCST90277377	ukb-saige-150	Cancer of esophagus || id:ukb-saige-150	Sphingomyelin (d40:2) levels || id:ebi-PL179-GCST90277377	MR Egger	35	0.0284132	0.200617	0.888234	-0.364796	0.421623	1.02882	0.694338	1.52443	0.997336
ebi-PL179-GCST90277377	ukb-saige-150	Cancer of esophagus || id:ukb-saige-150	Sphingomyelin (d40:2) levels || id:ebi-PL179-GCST90277377	Weighted median	35	0.143288	0.166584	0.389704	-0.183217	0.469793	1.15406	0.832588	1.59966	0.90661
ebi-PL179-GCST90277377	ukb-saige-150	Cancer of esophagus || id:ukb-saige-150	Sphingomyelin (d40:2) levels || id:ebi-PL179-GCST90277377	Weighted mode	35	0.162905	0.18389	0.381905	-0.19752	0.523329	1.17692	0.820764	1.68764	0.870574
ebi-PL179-GCST90277379	ukb-saige-150	Cancer of esophagus || id:ukb-saige-150	Triacylglycerol (46:1) levels || id:ebi-PL179-GCST90277379	Inverse variance weighted	20	0.141935	0.133087	0.286207	-0.118916	0.402786	1.1525	0.887882	1.49599	0.905862
ebi-PL179-GCST90277379	ukb-saige-150	Cancer of esophagus || id:ukb-saige-150	Triacylglycerol (46:1) levels || id:ebi-PL179-GCST90277379	MR Egger	20	0.511733	0.248613	0.0543323	0.0244509	0.999014	1.66818	1.02475	2.7156	0.975097
ebi-PL179-GCST90277379	ukb-saige-150	Cancer of esophagus || id:ukb-saige-150	Triacylglycerol (46:1) levels || id:ebi-PL179-GCST90277379	Weighted median	20	0.268658	0.191867	0.161445	-0.107402	0.644718	1.30821	0.898164	1.90545	0.90661
ebi-PL179-GCST90277379	ukb-saige-150	Cancer of esophagus || id:ukb-saige-150	Triacylglycerol (46:1) levels || id:ebi-PL179-GCST90277379	Weighted mode	20	0.42118	0.269051	0.133987	-0.106161	0.948521	1.52376	0.89928	2.58189	0.870574
ebi-PL179-GCST90277380	ukb-saige-150	Cancer of esophagus || id:ukb-saige-150	Triacylglycerol (46:2) levels || id:ebi-PL179-GCST90277380	Inverse variance weighted	21	-0.243127	0.131124	0.0637146	-0.500131	0.0138767	0.784172	0.606451	1.01397	0.905862
ebi-PL179-GCST90277380	ukb-saige-150	Cancer of esophagus || id:ukb-saige-150	Triacylglycerol (46:2) levels || id:ebi-PL179-GCST90277380	MR Egger	21	-0.279631	0.262961	0.300934	-0.795035	0.235773	0.756063	0.451566	1.26589	0.975097
ebi-PL179-GCST90277380	ukb-saige-150	Cancer of esophagus || id:ukb-saige-150	Triacylglycerol (46:2) levels || id:ebi-PL179-GCST90277380	Weighted median	21	-0.264636	0.174703	0.12983	-0.607054	0.077783	0.767486	0.544954	1.08089	0.90661
ebi-PL179-GCST90277380	ukb-saige-150	Cancer of esophagus || id:ukb-saige-150	Triacylglycerol (46:2) levels || id:ebi-PL179-GCST90277380	Weighted mode	21	-0.33791	0.257724	0.204668	-0.843048	0.167229	0.71326	0.430396	1.18203	0.870574
ebi-PL179-GCST90277385	ukb-saige-150	Cancer of esophagus || id:ukb-saige-150	Triacylglycerol (49:1) levels || id:ebi-PL179-GCST90277385	Inverse variance weighted	26	0.0925952	0.122123	0.448324	-0.146766	0.331957	1.09702	0.863496	1.39369	0.905862
ebi-PL179-GCST90277385	ukb-saige-150	Cancer of esophagus || id:ukb-saige-150	Triacylglycerol (49:1) levels || id:ebi-PL179-GCST90277385	MR Egger	26	0.584713	0.239465	0.0223618	0.115362	1.05406	1.79448	1.12228	2.86929	0.975097
ebi-PL179-GCST90277385	ukb-saige-150	Cancer of esophagus || id:ukb-saige-150	Triacylglycerol (49:1) levels || id:ebi-PL179-GCST90277385	Weighted median	26	0.196182	0.177426	0.268851	-0.151573	0.543938	1.21675	0.859355	1.72278	0.90661
ebi-PL179-GCST90277385	ukb-saige-150	Cancer of esophagus || id:ukb-saige-150	Triacylglycerol (49:1) levels || id:ebi-PL179-GCST90277385	Weighted mode	26	0.54534	0.340969	0.122299	-0.12296	1.21364	1.72519	0.884299	3.36571	0.870574
ebi-PL179-GCST90277386	ukb-saige-150	Cancer of esophagus || id:ukb-saige-150	Triacylglycerol (49:2) levels || id:ebi-PL179-GCST90277386	Inverse variance weighted	15	0.0125743	0.141482	0.92918	-0.26473	0.289879	1.01265	0.767413	1.33627	0.964049
ebi-PL179-GCST90277386	ukb-saige-150	Cancer of esophagus || id:ukb-saige-150	Triacylglycerol (49:2) levels || id:ebi-PL179-GCST90277386	MR Egger	15	0.122028	0.255935	0.641425	-0.379605	0.623662	1.12979	0.684131	1.86575	0.997336
ebi-PL179-GCST90277386	ukb-saige-150	Cancer of esophagus || id:ukb-saige-150	Triacylglycerol (49:2) levels || id:ebi-PL179-GCST90277386	Weighted median	15	0.0967677	0.194868	0.619485	-0.285174	0.47871	1.1016	0.751883	1.61399	0.951251
ebi-PL179-GCST90277386	ukb-saige-150	Cancer of esophagus || id:ukb-saige-150	Triacylglycerol (49:2) levels || id:ebi-PL179-GCST90277386	Weighted mode	15	0.0952477	0.267301	0.726906	-0.428663	0.619158	1.09993	0.65138	1.85736	0.897352
ebi-PL179-GCST90277387	ukb-saige-150	Cancer of esophagus || id:ukb-saige-150	Triacylglycerol (50:1) levels || id:ebi-PL179-GCST90277387	Inverse variance weighted	24	0.131266	0.125655	0.296185	-0.115018	0.37755	1.14027	0.89135	1.45871	0.905862
ebi-PL179-GCST90277387	ukb-saige-150	Cancer of esophagus || id:ukb-saige-150	Triacylglycerol (50:1) levels || id:ebi-PL179-GCST90277387	MR Egger	24	0.0531213	0.219133	0.810704	-0.37638	0.482623	1.05456	0.686341	1.62032	0.997336
ebi-PL179-GCST90277387	ukb-saige-150	Cancer of esophagus || id:ukb-saige-150	Triacylglycerol (50:1) levels || id:ebi-PL179-GCST90277387	Weighted median	24	0.235576	0.169522	0.164634	-0.0966857	0.567839	1.26564	0.907841	1.76445	0.90661
ebi-PL179-GCST90277387	ukb-saige-150	Cancer of esophagus || id:ukb-saige-150	Triacylglycerol (50:1) levels || id:ebi-PL179-GCST90277387	Weighted mode	24	0.328065	0.228695	0.164885	-0.120177	0.776307	1.38828	0.886763	2.17343	0.870574
ebi-PL179-GCST90277388	ukb-saige-150	Cancer of esophagus || id:ukb-saige-150	Triacylglycerol (50:2) levels || id:ebi-PL179-GCST90277388	Inverse variance weighted	19	0.12052	0.153466	0.432268	-0.180275	0.421314	1.12808	0.835041	1.52396	0.905862
ebi-PL179-GCST90277388	ukb-saige-150	Cancer of esophagus || id:ukb-saige-150	Triacylglycerol (50:2) levels || id:ebi-PL179-GCST90277388	MR Egger	19	0.0525925	0.306859	0.865941	-0.548851	0.654036	1.054	0.577613	1.92329	0.997336
ebi-PL179-GCST90277388	ukb-saige-150	Cancer of esophagus || id:ukb-saige-150	Triacylglycerol (50:2) levels || id:ebi-PL179-GCST90277388	Weighted median	19	0.222199	0.19383	0.251646	-0.157708	0.602107	1.24882	0.854099	1.82596	0.90661
ebi-PL179-GCST90277388	ukb-saige-150	Cancer of esophagus || id:ukb-saige-150	Triacylglycerol (50:2) levels || id:ebi-PL179-GCST90277388	Weighted mode	19	0.216196	0.272129	0.437276	-0.317177	0.74957	1.24135	0.728202	2.11609	0.870574
ebi-PL179-GCST90277390	ukb-saige-150	Cancer of esophagus || id:ukb-saige-150	Triacylglycerol (50:4) levels || id:ebi-PL179-GCST90277390	Inverse variance weighted	32	0.190875	0.113759	0.0933675	-0.0320919	0.413842	1.21031	0.968418	1.51262	0.905862
ebi-PL179-GCST90277390	ukb-saige-150	Cancer of esophagus || id:ukb-saige-150	Triacylglycerol (50:4) levels || id:ebi-PL179-GCST90277390	MR Egger	32	0.251815	0.305402	0.416142	-0.346773	0.850403	1.28636	0.706966	2.34059	0.975097
ebi-PL179-GCST90277390	ukb-saige-150	Cancer of esophagus || id:ukb-saige-150	Triacylglycerol (50:4) levels || id:ebi-PL179-GCST90277390	Weighted median	32	0.11038	0.163073	0.498483	-0.209242	0.430003	1.1167	0.811199	1.53726	0.920166
ebi-PL179-GCST90277390	ukb-saige-150	Cancer of esophagus || id:ukb-saige-150	Triacylglycerol (50:4) levels || id:ebi-PL179-GCST90277390	Weighted mode	32	0.128699	0.245361	0.603641	-0.352208	0.609607	1.13735	0.703134	1.83971	0.870574
ebi-PL179-GCST90277391	ukb-saige-150	Cancer of esophagus || id:ukb-saige-150	Triacylglycerol (50:5) levels || id:ebi-PL179-GCST90277391	Inverse variance weighted	25	-0.0753571	0.0876744	0.390059	-0.247199	0.0964848	0.927412	0.780985	1.10129	0.905862
ebi-PL179-GCST90277391	ukb-saige-150	Cancer of esophagus || id:ukb-saige-150	Triacylglycerol (50:5) levels || id:ebi-PL179-GCST90277391	MR Egger	25	-0.0104273	0.137141	0.94005	-0.279224	0.258369	0.989627	0.75637	1.29482	0.997336
ebi-PL179-GCST90277391	ukb-saige-150	Cancer of esophagus || id:ukb-saige-150	Triacylglycerol (50:5) levels || id:ebi-PL179-GCST90277391	Weighted median	25	-0.0810024	0.12483	0.516401	-0.325669	0.163664	0.922191	0.722044	1.17782	0.920166
ebi-PL179-GCST90277391	ukb-saige-150	Cancer of esophagus || id:ukb-saige-150	Triacylglycerol (50:5) levels || id:ebi-PL179-GCST90277391	Weighted mode	25	-0.0890165	0.172471	0.610491	-0.42706	0.249027	0.914831	0.652424	1.28278	0.870574
ebi-PL179-GCST90277392	ukb-saige-150	Cancer of esophagus || id:ukb-saige-150	Triacylglycerol (51:1) levels || id:ebi-PL179-GCST90277392	Inverse variance weighted (multiplicative random effects)	20	0.052848	0.15841	0.73867	-0.257636	0.363332	1.05427	0.772877	1.43811	0.905862
ebi-PL179-GCST90277392	ukb-saige-150	Cancer of esophagus || id:ukb-saige-150	Triacylglycerol (51:1) levels || id:ebi-PL179-GCST90277392	MR Egger	20	0.596699	0.31715	0.0761871	-0.0249153	1.21831	1.81611	0.975392	3.38148	0.975097
ebi-PL179-GCST90277392	ukb-saige-150	Cancer of esophagus || id:ukb-saige-150	Triacylglycerol (51:1) levels || id:ebi-PL179-GCST90277392	Weighted median	20	0.0718087	0.176762	0.684562	-0.274644	0.418261	1.07445	0.759843	1.51932	0.959432
ebi-PL179-GCST90277392	ukb-saige-150	Cancer of esophagus || id:ukb-saige-150	Triacylglycerol (51:1) levels || id:ebi-PL179-GCST90277392	Weighted mode	20	0.449149	0.264204	0.105442	-0.0686912	0.96699	1.56698	0.933615	2.63002	0.870574
ebi-PL179-GCST90277393	ukb-saige-150	Cancer of esophagus || id:ukb-saige-150	Triacylglycerol (51:2) levels || id:ebi-PL179-GCST90277393	Inverse variance weighted	21	0.0426296	0.123787	0.730562	-0.199993	0.285253	1.04355	0.818736	1.3301	0.905862
ebi-PL179-GCST90277393	ukb-saige-150	Cancer of esophagus || id:ukb-saige-150	Triacylglycerol (51:2) levels || id:ebi-PL179-GCST90277393	MR Egger	21	0.205847	0.242817	0.407134	-0.270075	0.681769	1.22857	0.763322	1.97737	0.975097
ebi-PL179-GCST90277393	ukb-saige-150	Cancer of esophagus || id:ukb-saige-150	Triacylglycerol (51:2) levels || id:ebi-PL179-GCST90277393	Weighted median	21	0.147217	0.190916	0.440643	-0.226978	0.521411	1.1586	0.796938	1.6844	0.90661
ebi-PL179-GCST90277393	ukb-saige-150	Cancer of esophagus || id:ukb-saige-150	Triacylglycerol (51:2) levels || id:ebi-PL179-GCST90277393	Weighted mode	21	0.354651	0.364016	0.341559	-0.358821	1.06812	1.42568	0.698499	2.90991	0.870574
ebi-PL179-GCST90277396	ukb-saige-150	Cancer of esophagus || id:ukb-saige-150	Triacylglycerol (52:2) levels || id:ebi-PL179-GCST90277396	Inverse variance weighted	24	0.11359	0.123912	0.3593	-0.129278	0.356458	1.12029	0.87873	1.42826	0.905862
ebi-PL179-GCST90277396	ukb-saige-150	Cancer of esophagus || id:ukb-saige-150	Triacylglycerol (52:2) levels || id:ebi-PL179-GCST90277396	MR Egger	24	0.315852	0.259069	0.235687	-0.191924	0.823628	1.37143	0.82537	2.27875	0.975097
ebi-PL179-GCST90277396	ukb-saige-150	Cancer of esophagus || id:ukb-saige-150	Triacylglycerol (52:2) levels || id:ebi-PL179-GCST90277396	Weighted median	24	0.190365	0.176635	0.281153	-0.155839	0.53657	1.20969	0.855697	1.71013	0.90661
ebi-PL179-GCST90277396	ukb-saige-150	Cancer of esophagus || id:ukb-saige-150	Triacylglycerol (52:2) levels || id:ebi-PL179-GCST90277396	Weighted mode	24	0.242166	0.251969	0.346501	-0.251694	0.736026	1.27401	0.777483	2.08762	0.870574
ebi-PL179-GCST90277399	ukb-saige-150	Cancer of esophagus || id:ukb-saige-150	Triacylglycerol (52:5) levels || id:ebi-PL179-GCST90277399	Inverse variance weighted	27	0.211871	0.124697	0.0893028	-0.032535	0.456276	1.23599	0.967989	1.57819	0.905862
ebi-PL179-GCST90277399	ukb-saige-150	Cancer of esophagus || id:ukb-saige-150	Triacylglycerol (52:5) levels || id:ebi-PL179-GCST90277399	MR Egger	27	0.0819068	0.341768	0.812551	-0.587958	0.751771	1.08535	0.55546	2.12075	0.997336
ebi-PL179-GCST90277399	ukb-saige-150	Cancer of esophagus || id:ukb-saige-150	Triacylglycerol (52:5) levels || id:ebi-PL179-GCST90277399	Weighted median	27	0.250182	0.176902	0.157292	-0.0965465	0.596911	1.28426	0.907968	1.8165	0.90661
ebi-PL179-GCST90277399	ukb-saige-150	Cancer of esophagus || id:ukb-saige-150	Triacylglycerol (52:5) levels || id:ebi-PL179-GCST90277399	Weighted mode	27	0.0801533	0.27915	0.776286	-0.46698	0.627286	1.08345	0.626893	1.87252	0.920233
ebi-PL179-GCST90277401	ukb-saige-150	Cancer of esophagus || id:ukb-saige-150	Triacylglycerol (53:2) levels || id:ebi-PL179-GCST90277401	Inverse variance weighted	22	0.173015	0.129016	0.17991	-0.0798569	0.425887	1.18888	0.923248	1.53095	0.905862
ebi-PL179-GCST90277401	ukb-saige-150	Cancer of esophagus || id:ukb-saige-150	Triacylglycerol (53:2) levels || id:ebi-PL179-GCST90277401	MR Egger	22	0.232468	0.390543	0.558358	-0.532997	0.997932	1.26171	0.586844	2.71267	0.997336
ebi-PL179-GCST90277401	ukb-saige-150	Cancer of esophagus || id:ukb-saige-150	Triacylglycerol (53:2) levels || id:ebi-PL179-GCST90277401	Weighted median	22	0.281291	0.185142	0.12868	-0.0815872	0.64417	1.32484	0.921652	1.90441	0.90661
ebi-PL179-GCST90277401	ukb-saige-150	Cancer of esophagus || id:ukb-saige-150	Triacylglycerol (53:2) levels || id:ebi-PL179-GCST90277401	Weighted mode	22	0.358074	0.287746	0.227058	-0.205908	0.922057	1.43057	0.813908	2.51446	0.870574
ebi-PL179-GCST90277402	ukb-saige-150	Cancer of esophagus || id:ukb-saige-150	Triacylglycerol (53:3) levels || id:ebi-PL179-GCST90277402	Inverse variance weighted	24	0.0878955	0.118527	0.458353	-0.144418	0.320209	1.09187	0.865526	1.37742	0.905862
ebi-PL179-GCST90277402	ukb-saige-150	Cancer of esophagus || id:ukb-saige-150	Triacylglycerol (53:3) levels || id:ebi-PL179-GCST90277402	MR Egger	24	0.501104	0.288843	0.0967554	-0.0650295	1.06724	1.65054	0.93704	2.90733	0.975097
ebi-PL179-GCST90277402	ukb-saige-150	Cancer of esophagus || id:ukb-saige-150	Triacylglycerol (53:3) levels || id:ebi-PL179-GCST90277402	Weighted median	24	0.266621	0.178363	0.13496	-0.0829701	0.616213	1.30555	0.920379	1.8519	0.90661
ebi-PL179-GCST90277402	ukb-saige-150	Cancer of esophagus || id:ukb-saige-150	Triacylglycerol (53:3) levels || id:ebi-PL179-GCST90277402	Weighted mode	24	0.367529	0.27455	0.193763	-0.170588	0.905647	1.44416	0.843169	2.47353	0.870574
ebi-PL179-GCST90277404	ukb-saige-150	Cancer of esophagus || id:ukb-saige-150	Triacylglycerol (54:3) levels || id:ebi-PL179-GCST90277404	Inverse variance weighted (multiplicative random effects)	29	0.0530099	0.141507	0.707951	-0.224344	0.330364	1.05444	0.79904	1.39147	0.905862
ebi-PL179-GCST90277404	ukb-saige-150	Cancer of esophagus || id:ukb-saige-150	Triacylglycerol (54:3) levels || id:ebi-PL179-GCST90277404	MR Egger	29	0.532746	0.344582	0.133731	-0.142634	1.20813	1.7036	0.867071	3.34721	0.975097
ebi-PL179-GCST90277404	ukb-saige-150	Cancer of esophagus || id:ukb-saige-150	Triacylglycerol (54:3) levels || id:ebi-PL179-GCST90277404	Weighted median	29	0.110049	0.170894	0.519603	-0.224904	0.445001	1.11633	0.798593	1.56049	0.920166
ebi-PL179-GCST90277404	ukb-saige-150	Cancer of esophagus || id:ukb-saige-150	Triacylglycerol (54:3) levels || id:ebi-PL179-GCST90277404	Weighted mode	29	0.120385	0.252424	0.637124	-0.374366	0.615135	1.12793	0.687725	1.84991	0.870574
ebi-PL179-GCST90277406	ukb-saige-150	Cancer of esophagus || id:ukb-saige-150	Triacylglycerol (54:5) levels || id:ebi-PL179-GCST90277406	Inverse variance weighted	25	0.118989	0.137939	0.388346	-0.151372	0.38935	1.12636	0.859528	1.47602	0.905862
ebi-PL179-GCST90277406	ukb-saige-150	Cancer of esophagus || id:ukb-saige-150	Triacylglycerol (54:5) levels || id:ebi-PL179-GCST90277406	MR Egger	25	0.31309	0.28744	0.287332	-0.250293	0.876472	1.36764	0.778573	2.40241	0.975097
ebi-PL179-GCST90277406	ukb-saige-150	Cancer of esophagus || id:ukb-saige-150	Triacylglycerol (54:5) levels || id:ebi-PL179-GCST90277406	Weighted median	25	0.224609	0.174034	0.196841	-0.116497	0.565716	1.25183	0.890032	1.76071	0.90661
ebi-PL179-GCST90277406	ukb-saige-150	Cancer of esophagus || id:ukb-saige-150	Triacylglycerol (54:5) levels || id:ebi-PL179-GCST90277406	Weighted mode	25	0.309431	0.22977	0.190657	-0.140918	0.75978	1.36265	0.868561	2.13781	0.870574
ebi-PL179-GCST90277408	ukb-saige-150	Cancer of esophagus || id:ukb-saige-150	Triacylglycerol (54:7) levels || id:ebi-PL179-GCST90277408	Inverse variance weighted	23	0.16009	0.123749	0.195779	-0.0824572	0.402637	1.17362	0.920851	1.49576	0.905862
ebi-PL179-GCST90277408	ukb-saige-150	Cancer of esophagus || id:ukb-saige-150	Triacylglycerol (54:7) levels || id:ebi-PL179-GCST90277408	MR Egger	23	0.097384	0.255378	0.706787	-0.403157	0.597925	1.10228	0.668207	1.81834	0.997336
ebi-PL179-GCST90277408	ukb-saige-150	Cancer of esophagus || id:ukb-saige-150	Triacylglycerol (54:7) levels || id:ebi-PL179-GCST90277408	Weighted median	23	0.240387	0.163207	0.140779	-0.0794987	0.560273	1.27174	0.923579	1.75115	0.90661
ebi-PL179-GCST90277408	ukb-saige-150	Cancer of esophagus || id:ukb-saige-150	Triacylglycerol (54:7) levels || id:ebi-PL179-GCST90277408	Weighted mode	23	0.342041	0.262763	0.206482	-0.172975	0.857057	1.40782	0.841159	2.35622	0.870574
ebi-PL179-GCST90277409	ukb-saige-150	Cancer of esophagus || id:ukb-saige-150	Triacylglycerol (56:3) levels || id:ebi-PL179-GCST90277409	Inverse variance weighted	24	0.151	0.118645	0.203124	-0.0815446	0.383545	1.163	0.921692	1.46748	0.905862
ebi-PL179-GCST90277409	ukb-saige-150	Cancer of esophagus || id:ukb-saige-150	Triacylglycerol (56:3) levels || id:ebi-PL179-GCST90277409	MR Egger	24	0.442259	0.239713	0.0785503	-0.0275788	0.912097	1.55622	0.972798	2.48954	0.975097
ebi-PL179-GCST90277409	ukb-saige-150	Cancer of esophagus || id:ukb-saige-150	Triacylglycerol (56:3) levels || id:ebi-PL179-GCST90277409	Weighted median	24	0.280417	0.157889	0.0757272	-0.0290462	0.589881	1.32368	0.971372	1.80377	0.90661
ebi-PL179-GCST90277409	ukb-saige-150	Cancer of esophagus || id:ukb-saige-150	Triacylglycerol (56:3) levels || id:ebi-PL179-GCST90277409	Weighted mode	24	0.367027	0.232459	0.128018	-0.0885936	0.822647	1.44344	0.915217	2.27652	0.870574
ebi-PL179-GCST90277411	ukb-saige-150	Cancer of esophagus || id:ukb-saige-150	Triacylglycerol (56:5) levels || id:ebi-PL179-GCST90277411	Inverse variance weighted	23	0.18574	0.105234	0.0775615	-0.0205193	0.392	1.20411	0.97969	1.47994	0.905862
ebi-PL179-GCST90277411	ukb-saige-150	Cancer of esophagus || id:ukb-saige-150	Triacylglycerol (56:5) levels || id:ebi-PL179-GCST90277411	MR Egger	23	0.124444	0.24923	0.622749	-0.364046	0.612934	1.13252	0.694859	1.84584	0.997336
ebi-PL179-GCST90277411	ukb-saige-150	Cancer of esophagus || id:ukb-saige-150	Triacylglycerol (56:5) levels || id:ebi-PL179-GCST90277411	Weighted median	23	0.10562	0.151793	0.486542	-0.191894	0.403135	1.1114	0.825395	1.49651	0.920166
ebi-PL179-GCST90277411	ukb-saige-150	Cancer of esophagus || id:ukb-saige-150	Triacylglycerol (56:5) levels || id:ebi-PL179-GCST90277411	Weighted mode	23	0.108265	0.222903	0.631978	-0.328624	0.545154	1.11434	0.719914	1.72487	0.870574
ebi-PL179-GCST90277412	ukb-saige-150	Cancer of esophagus || id:ukb-saige-150	Triacylglycerol (56:6) levels || id:ebi-PL179-GCST90277412	Inverse variance weighted	26	0.170042	0.112277	0.129901	-0.0500201	0.390105	1.18536	0.95121	1.47714	0.905862
ebi-PL179-GCST90277412	ukb-saige-150	Cancer of esophagus || id:ukb-saige-150	Triacylglycerol (56:6) levels || id:ebi-PL179-GCST90277412	MR Egger	26	0.436276	0.256666	0.102098	-0.0667891	0.939341	1.54694	0.935392	2.55829	0.975097
ebi-PL179-GCST90277412	ukb-saige-150	Cancer of esophagus || id:ukb-saige-150	Triacylglycerol (56:6) levels || id:ebi-PL179-GCST90277412	Weighted median	26	0.255469	0.154183	0.0975357	-0.0467299	0.557669	1.29107	0.954345	1.7466	0.90661
ebi-PL179-GCST90277412	ukb-saige-150	Cancer of esophagus || id:ukb-saige-150	Triacylglycerol (56:6) levels || id:ebi-PL179-GCST90277412	Weighted mode	26	0.299918	0.184969	0.117467	-0.0626214	0.662457	1.34975	0.939299	1.93955	0.870574
ebi-PL179-GCST90277413	ukb-saige-150	Cancer of esophagus || id:ukb-saige-150	Triacylglycerol (56:7) levels || id:ebi-PL179-GCST90277413	Inverse variance weighted	33	0.141166	0.12016	0.240069	-0.0943478	0.37668	1.15162	0.909966	1.45744	0.905862
ebi-PL179-GCST90277413	ukb-saige-150	Cancer of esophagus || id:ukb-saige-150	Triacylglycerol (56:7) levels || id:ebi-PL179-GCST90277413	MR Egger	33	0.152703	0.275421	0.583259	-0.387122	0.692529	1.16498	0.679008	1.99876	0.997336
ebi-PL179-GCST90277413	ukb-saige-150	Cancer of esophagus || id:ukb-saige-150	Triacylglycerol (56:7) levels || id:ebi-PL179-GCST90277413	Weighted median	33	0.335395	0.155342	0.0308441	0.0309251	0.639865	1.39849	1.03141	1.89622	0.90661
ebi-PL179-GCST90277413	ukb-saige-150	Cancer of esophagus || id:ukb-saige-150	Triacylglycerol (56:7) levels || id:ebi-PL179-GCST90277413	Weighted mode	33	0.435234	0.218123	0.054576	0.00771372	0.862755	1.54533	1.00774	2.36968	0.870574
ebi-PL179-GCST90277414	ukb-saige-150	Cancer of esophagus || id:ukb-saige-150	Triacylglycerol (56:8) levels || id:ebi-PL179-GCST90277414	Inverse variance weighted	32	0.0594383	0.117063	0.611632	-0.170006	0.288883	1.06124	0.84366	1.33493	0.905862
ebi-PL179-GCST90277414	ukb-saige-150	Cancer of esophagus || id:ukb-saige-150	Triacylglycerol (56:8) levels || id:ebi-PL179-GCST90277414	MR Egger	32	0.271108	0.239512	0.266635	-0.198335	0.740552	1.31142	0.820095	2.09709	0.975097
ebi-PL179-GCST90277414	ukb-saige-150	Cancer of esophagus || id:ukb-saige-150	Triacylglycerol (56:8) levels || id:ebi-PL179-GCST90277414	Weighted median	32	0.15114	0.15718	0.336266	-0.156934	0.459213	1.16316	0.854761	1.58283	0.90661
ebi-PL179-GCST90277414	ukb-saige-150	Cancer of esophagus || id:ukb-saige-150	Triacylglycerol (56:8) levels || id:ebi-PL179-GCST90277414	Weighted mode	32	0.328364	0.224268	0.153219	-0.111202	0.76793	1.38869	0.894758	2.1553	0.870574

## Sheet: strict MR
id.exposure	id.outcome	outcome	exposure	method	nsnp	b	se	pval	lo_ci	up_ci	or	or_lci95	or_uci95	p_fdr
ebi-PL179-GCST90277295	ukb-saige-150	Cancer of esophagus || id:ukb-saige-150	Phosphatidylcholine (16:1_20:4) levels || id:ebi-PL179-GCST90277295	Inverse variance weighted	15	0.2683	0.117066	0.021913	0.038851	0.497749	1.30774	1.03962	1.64501	0.021913
ebi-PL179-GCST90277295	ukb-saige-150	Cancer of esophagus || id:ukb-saige-150	Phosphatidylcholine (16:1_20:4) levels || id:ebi-PL179-GCST90277295	Contamination mixture method	15	0.311691	0.158163	0.0202249	0.00169106	0.621691	1.36573	1.00169	1.86207	0.0202249
ebi-PL179-GCST90277295	ukb-saige-150	Cancer of esophagus || id:ukb-saige-150	Phosphatidylcholine (16:1_20:4) levels || id:ebi-PL179-GCST90277295	Robust adjusted profile score (RAPS)	15	0.27536	0.124523	0.0270146	0.0312936	0.519426	1.317	1.03179	1.68106	0.0270146
ebi-PL179-GCST90277295	ukb-saige-150	Cancer of esophagus || id:ukb-saige-150	Phosphatidylcholine (16:1_20:4) levels || id:ebi-PL179-GCST90277295	Debiased inverse-variance weighted method	15	0.275319	0.120726	0.0225768	0.0386953	0.511942	1.31695	1.03945	1.66853	0.0225768
ebi-PL179-GCST90277295	ukb-saige-150	Cancer of esophagus || id:ukb-saige-150	Phosphatidylcholine (16:1_20:4) levels || id:ebi-PL179-GCST90277295	Constrained maximum likelihood	15	0.278741	0.12893	0.0306216	0.0260381	0.531444	1.32147	1.02638	1.70139	0.0306216
ebi-PL179-GCST90277330	ukb-saige-150	Cancer of esophagus || id:ukb-saige-150	Phosphatidylcholine (O-16:1_20:4) levels || id:ebi-PL179-GCST90277330	Inverse variance weighted	21	0.204093	0.0928362	0.0279191	0.0221341	0.386052	1.22641	1.02238	1.47116	0.0279191
ebi-PL179-GCST90277330	ukb-saige-150	Cancer of esophagus || id:ukb-saige-150	Phosphatidylcholine (O-16:1_20:4) levels || id:ebi-PL179-GCST90277330	Contamination mixture method	21	0.211698	0.140306	0.0401533	-0.0633017	0.486698	1.23578	0.93866	1.62694	0.0401533
ebi-PL179-GCST90277330	ukb-saige-150	Cancer of esophagus || id:ukb-saige-150	Phosphatidylcholine (O-16:1_20:4) levels || id:ebi-PL179-GCST90277330	Robust adjusted profile score (RAPS)	21	0.206037	0.0981431	0.0357862	0.0136761	0.398397	1.2288	1.01377	1.48944	0.0357862
ebi-PL179-GCST90277330	ukb-saige-150	Cancer of esophagus || id:ukb-saige-150	Phosphatidylcholine (O-16:1_20:4) levels || id:ebi-PL179-GCST90277330	Debiased inverse-variance weighted method	21	0.208463	0.0950756	0.0283363	0.0221145	0.394811	1.23178	1.02236	1.4841	0.0283363
ebi-PL179-GCST90277330	ukb-saige-150	Cancer of esophagus || id:ukb-saige-150	Phosphatidylcholine (O-16:1_20:4) levels || id:ebi-PL179-GCST90277330	Constrained maximum likelihood	21	0.196787	0.106574	0.0648221	-0.012098	0.405673	1.21749	0.987975	1.50031	0.0648221
ebi-PL179-GCST90277361	ukb-saige-150	Cancer of esophagus || id:ukb-saige-150	Phosphatidylinositol (18:0_18:1) levels || id:ebi-PL179-GCST90277361	Inverse variance weighted	23	0.222249	0.111696	0.0466158	0.00332562	0.441173	1.24888	1.00333	1.55453	0.0466158
ebi-PL179-GCST90277361	ukb-saige-150	Cancer of esophagus || id:ukb-saige-150	Phosphatidylinositol (18:0_18:1) levels || id:ebi-PL179-GCST90277361	Contamination mixture method	23	0.220308	0.178571	0.186409	-0.129692	0.570308	1.24646	0.878366	1.76881	0.186409
ebi-PL179-GCST90277361	ukb-saige-150	Cancer of esophagus || id:ukb-saige-150	Phosphatidylinositol (18:0_18:1) levels || id:ebi-PL179-GCST90277361	Robust adjusted profile score (RAPS)	23	0.231528	0.110444	0.036053	0.0150568	0.447999	1.26052	1.01517	1.56518	0.036053
ebi-PL179-GCST90277361	ukb-saige-150	Cancer of esophagus || id:ukb-saige-150	Phosphatidylinositol (18:0_18:1) levels || id:ebi-PL179-GCST90277361	Debiased inverse-variance weighted method	23	0.228319	0.112871	0.0430908	0.00709157	0.449546	1.25649	1.00712	1.5676	0.0430908
ebi-PL179-GCST90277361	ukb-saige-150	Cancer of esophagus || id:ukb-saige-150	Phosphatidylinositol (18:0_18:1) levels || id:ebi-PL179-GCST90277361	Constrained maximum likelihood	23	0.200862	0.132651	0.129972	-0.0591342	0.460858	1.22246	0.94258	1.58543	0.129972
ebi-PL179-GCST90277366	ukb-saige-150	Cancer of esophagus || id:ukb-saige-150	Phosphatidylinositol (18:1_18:2) levels || id:ebi-PL179-GCST90277366	Inverse variance weighted	26	0.242092	0.113349	0.0326945	0.0199284	0.464256	1.27391	1.02013	1.59083	0.0326945
ebi-PL179-GCST90277366	ukb-saige-150	Cancer of esophagus || id:ukb-saige-150	Phosphatidylinositol (18:1_18:2) levels || id:ebi-PL179-GCST90277366	Contamination mixture method	26	0.435478	0.196429	0.0248267	0.0504785	0.820478	1.5457	1.05177	2.27159	0.0248267
ebi-PL179-GCST90277366	ukb-saige-150	Cancer of esophagus || id:ukb-saige-150	Phosphatidylinositol (18:1_18:2) levels || id:ebi-PL179-GCST90277366	Robust adjusted profile score (RAPS)	26	0.25675	0.122899	0.0366979	0.0158674	0.497633	1.29272	1.01599	1.64482	0.0366979
ebi-PL179-GCST90277366	ukb-saige-150	Cancer of esophagus || id:ukb-saige-150	Phosphatidylinositol (18:1_18:2) levels || id:ebi-PL179-GCST90277366	Debiased inverse-variance weighted method	26	0.251876	0.118444	0.0334584	0.0197256	0.484027	1.28644	1.01992	1.6226	0.0334584
ebi-PL179-GCST90277366	ukb-saige-150	Cancer of esophagus || id:ukb-saige-150	Phosphatidylinositol (18:1_18:2) levels || id:ebi-PL179-GCST90277366	Constrained maximum likelihood	26	0.251324	0.130193	0.0535584	-0.00385493	0.506502	1.28573	0.996152	1.65948	0.0535584

## Sheet: bidirectional MR
id.exposure	id.outcome	outcome	exposure	method	nsnp	b	se	pval	lo_ci	up_ci	or	or_lci95	or_uci95	p_fdr
ukb-saige-150	ebi-PL179-GCST90277295	Phosphatidylcholine (16:1_20:4) levels || id:ebi-PL179-GCST90277295	Cancer of esophagus || id:ukb-saige-150	Inverse variance weighted	23	-0.00199109	0.0149332	0.89393	-0.0312602	0.027278	0.998011	0.969223	1.02765	0.89393
ukb-saige-150	ebi-PL179-GCST90277295	Phosphatidylcholine (16:1_20:4) levels || id:ebi-PL179-GCST90277295	Cancer of esophagus || id:ukb-saige-150	MR Egger	23	-0.000881247	0.0266975	0.973979	-0.0532083	0.0514458	0.999119	0.948183	1.05279	0.973979
ukb-saige-150	ebi-PL179-GCST90277295	Phosphatidylcholine (16:1_20:4) levels || id:ebi-PL179-GCST90277295	Cancer of esophagus || id:ukb-saige-150	Weighted median	23	-0.000277606	0.0191776	0.988451	-0.0378656	0.0373104	0.999722	0.962842	1.03802	0.988451
ukb-saige-150	ebi-PL179-GCST90277295	Phosphatidylcholine (16:1_20:4) levels || id:ebi-PL179-GCST90277295	Cancer of esophagus || id:ukb-saige-150	Weighted mode	23	0.00227541	0.0272789	0.934278	-0.0511913	0.0557421	1.00228	0.950097	1.05732	0.934278
ukb-saige-150	ebi-PL179-GCST90277330	Phosphatidylcholine (O-16:1_20:4) levels || id:ebi-PL179-GCST90277330	Cancer of esophagus || id:ukb-saige-150	Inverse variance weighted	23	-0.00246465	0.011711	0.833312	-0.0254182	0.0204889	0.997538	0.974902	1.0207	0.833312
ukb-saige-150	ebi-PL179-GCST90277330	Phosphatidylcholine (O-16:1_20:4) levels || id:ebi-PL179-GCST90277330	Cancer of esophagus || id:ukb-saige-150	MR Egger	23	-0.00924224	0.0161325	0.572798	-0.0408618	0.0223774	0.9908	0.959962	1.02263	0.572798
ukb-saige-150	ebi-PL179-GCST90277330	Phosphatidylcholine (O-16:1_20:4) levels || id:ebi-PL179-GCST90277330	Cancer of esophagus || id:ukb-saige-150	Weighted median	23	-0.00564355	0.0175148	0.747288	-0.0399725	0.0286854	0.994372	0.960816	1.0291	0.747288
ukb-saige-150	ebi-PL179-GCST90277330	Phosphatidylcholine (O-16:1_20:4) levels || id:ebi-PL179-GCST90277330	Cancer of esophagus || id:ukb-saige-150	Weighted mode	23	-0.00909855	0.0164793	0.586432	-0.041398	0.0232009	0.990943	0.959447	1.02347	0.586432
ukb-saige-150	ebi-PL179-GCST90277361	Phosphatidylinositol (18:0_18:1) levels || id:ebi-PL179-GCST90277361	Cancer of esophagus || id:ukb-saige-150	Inverse variance weighted	34	-0.00218209	0.0118683	0.854124	-0.0254439	0.0210797	0.99782	0.974877	1.0213	0.854124
ukb-saige-150	ebi-PL179-GCST90277361	Phosphatidylinositol (18:0_18:1) levels || id:ebi-PL179-GCST90277361	Cancer of esophagus || id:ukb-saige-150	MR Egger	34	-0.00322958	0.0229299	0.888875	-0.0481722	0.0417131	0.996776	0.95297	1.0426	0.888875
ukb-saige-150	ebi-PL179-GCST90277361	Phosphatidylinositol (18:0_18:1) levels || id:ebi-PL179-GCST90277361	Cancer of esophagus || id:ukb-saige-150	Weighted median	34	-0.00569296	0.0156098	0.715332	-0.0362881	0.0249022	0.994323	0.964362	1.02521	0.715332
ukb-saige-150	ebi-PL179-GCST90277361	Phosphatidylinositol (18:0_18:1) levels || id:ebi-PL179-GCST90277361	Cancer of esophagus || id:ukb-saige-150	Weighted mode	34	-0.0109767	0.0237712	0.647281	-0.0575683	0.0356149	0.989083	0.944057	1.03626	0.647281
ukb-saige-150	ebi-PL179-GCST90277366	Phosphatidylinositol (18:1_18:2) levels || id:ebi-PL179-GCST90277366	Cancer of esophagus || id:ukb-saige-150	Inverse variance weighted	34	0.000697146	0.0108316	0.948682	-0.0205327	0.021927	1.0007	0.979677	1.02217	0.948682
ukb-saige-150	ebi-PL179-GCST90277366	Phosphatidylinositol (18:1_18:2) levels || id:ebi-PL179-GCST90277366	Cancer of esophagus || id:ukb-saige-150	MR Egger	34	0.00154644	0.0179039	0.931707	-0.0335452	0.036638	1.00155	0.967011	1.03732	0.931707
ukb-saige-150	ebi-PL179-GCST90277366	Phosphatidylinositol (18:1_18:2) levels || id:ebi-PL179-GCST90277366	Cancer of esophagus || id:ukb-saige-150	Weighted median	34	0.00384728	0.014483	0.790517	-0.0245395	0.0322341	1.00385	0.975759	1.03276	0.790517
ukb-saige-150	ebi-PL179-GCST90277366	Phosphatidylinositol (18:1_18:2) levels || id:ebi-PL179-GCST90277366	Cancer of esophagus || id:ukb-saige-150	Weighted mode	34	0.00259961	0.0205848	0.90027	-0.0377466	0.0429458	1.0026	0.962957	1.04388	0.90027

## Sheet: LDSC
trait1	trait2	rg	rg_se	rg_p	gcov_int
GCST90277330	150	-0.0474961	0.346963	0.891117	-0.00131197
GCST90277361	150	0.858829	0.479739	0.0734218	-0.00135436
GCST90277366	150	0.469965	1.30152	0.718034	0.000576413

## Sheet: MVMR
Exposure	nSNPs	beta	se	lo_ci	up_ci	p-value	or	or_lci95	or_uci95
ebi-PL179-GCST90277295	8	0.277203	0.491828	-0.686762	1.24117	0.573014	1.31943	0.503203	3.45965
ebi-PL179-GCST90277330	8	0.0407986	0.380667	-0.705295	0.786893	0.914649	1.04164	0.493963	2.19656
ebi-PL179-GCST90277361	8	0.296933	0.334447	-0.35857	0.952436	0.37463	1.34573	0.698675	2.59202
ebi-PL179-GCST90277366	8	0.121807	0.510898	-0.879534	1.12315	0.811557	1.12954	0.414976	3.07452
