# Supplementary material for: Deciphering the lipid–cancer nexus: comprehensive Mendelian randomization analysis of the associations between lipid profiles and digestive system cancer susceptibility
Source: Lipids Health Dis. 2024 Jun 27;23:202. doi: 10.1186/s12944-024-02191-0 (PMC11209958; doi:10.1186/s12944-024-02191-0)
Supplement: Supplementary file 3 — Supplementary Material 3: Table 3. Results of the main MR, strict MR, bidirectional MR, LDSC and MVMR analyses in colorectal cancer. [file 12944_2024_2191_MOESM3_ESM.xlsx]

## Sheet: main MR
id.exposure	id.outcome	outcome	exposure	method	nsnp	b	se	pval	lo_ci	up_ci	or	or_lci95	or_uci95	p_fdr	Power
ebi-PL179-GCST90277305	ukb-saige-153	Colorectal cancer || id:ukb-saige-153	Phosphatidylcholine (18:0_20:5) levels || id:ebi-PL179-GCST90277305	Inverse variance weighted	23	0.0986587	0.0368265	0.00738385	0.0264789	0.170839	1.10369	1.02683	1.1863	0.596062	0.749
ebi-PL179-GCST90277267	ukb-saige-153	Colorectal cancer || id:ukb-saige-153	Phosphatidylcholine (18:2_0:0) levels || id:ebi-PL179-GCST90277267	Inverse variance weighted	16	-0.153878	0.0733889	0.0360154	-0.297721	-0.0100362	0.857376	0.742509	0.990014	0.596062	0.709
ebi-PL179-GCST90277284	ukb-saige-153	Colorectal cancer || id:ukb-saige-153	Phosphatidylcholine (16:0_20:1) levels || id:ebi-PL179-GCST90277284	Inverse variance weighted	12	-0.177949	0.0815588	0.0291211	-0.337804	-0.0180933	0.836985	0.713335	0.982069	0.596062	0.7
ebi-PL179-GCST90277249	ukb-saige-153	Colorectal cancer || id:ukb-saige-153	Sterol ester (27:1/20:3) levels || id:ebi-PL179-GCST90277249	Inverse variance weighted	27	0.104189	0.0459664	0.0234125	0.0140949	0.194283	1.10981	1.01419	1.21444	0.596062	0.692
ebi-PL179-GCST90277288	ukb-saige-153	Colorectal cancer || id:ukb-saige-153	Phosphatidylcholine (16:0_20:5) levels || id:ebi-PL179-GCST90277288	Inverse variance weighted	24	0.0940855	0.0412214	0.0224633	0.0132915	0.17488	1.09865	1.01338	1.1911	0.596062	0.653
ebi-PL179-GCST90277395	ukb-saige-153	Colorectal cancer || id:ukb-saige-153	Triacylglycerol (51:4) levels || id:ebi-PL179-GCST90277395	Inverse variance weighted	20	-0.0916488	0.0421814	0.0298005	-0.174324	-0.00897331	0.912426	0.840024	0.991067	0.596062	0.5
ebi-PL179-GCST90277243	ukb-saige-153	Colorectal cancer || id:ukb-saige-153	Sterol ester (27:1/17:1) levels || id:ebi-PL179-GCST90277243	Inverse variance weighted	17	0.119102	0.0567475	0.0358344	0.00787662	0.230327	1.12648	1.00791	1.25901	0.596062	0.466
ebi-PL179-GCST90277238	ukb-saige-153	Colorectal cancer || id:ukb-saige-153	Sterol ester (27:1/14:0) levels || id:ebi-PL179-GCST90277238	Inverse variance weighted	20	0.101908	0.0531717	0.0552903	-0.0023083	0.206125	1.10728	0.997694	1.22891	0.596062
ebi-PL179-GCST90277238	ukb-saige-153	Colorectal cancer || id:ukb-saige-153	Sterol ester (27:1/14:0) levels || id:ebi-PL179-GCST90277238	MR Egger	20	0.111922	0.0962695	0.260177	-0.0767659	0.300611	1.11843	0.926107	1.35068	0.8586
ebi-PL179-GCST90277238	ukb-saige-153	Colorectal cancer || id:ukb-saige-153	Sterol ester (27:1/14:0) levels || id:ebi-PL179-GCST90277238	Weighted median	20	0.0592755	0.0904963	0.512465	-0.118097	0.236648	1.06107	0.88861	1.267	0.853153
ebi-PL179-GCST90277238	ukb-saige-153	Colorectal cancer || id:ukb-saige-153	Sterol ester (27:1/14:0) levels || id:ebi-PL179-GCST90277238	Weighted mode	20	0.0445622	0.0947938	0.643637	-0.141234	0.230358	1.04557	0.868286	1.25905	0.875003
ebi-PL179-GCST90277239	ukb-saige-153	Colorectal cancer || id:ukb-saige-153	Sterol ester (27:1/15:0) levels || id:ebi-PL179-GCST90277239	Inverse variance weighted	19	0.0282511	0.058086	0.626707	-0.0855974	0.1421	1.02865	0.917964	1.15269	0.873984
ebi-PL179-GCST90277239	ukb-saige-153	Colorectal cancer || id:ukb-saige-153	Sterol ester (27:1/15:0) levels || id:ebi-PL179-GCST90277239	MR Egger	19	0.0727868	0.0932935	0.446006	-0.110069	0.255642	1.0755	0.895773	1.29129	0.907217
ebi-PL179-GCST90277239	ukb-saige-153	Colorectal cancer || id:ukb-saige-153	Sterol ester (27:1/15:0) levels || id:ebi-PL179-GCST90277239	Weighted median	19	0.067241	0.0765708	0.37986	-0.0828378	0.21732	1.06955	0.9205	1.24274	0.8395
ebi-PL179-GCST90277239	ukb-saige-153	Colorectal cancer || id:ukb-saige-153	Sterol ester (27:1/15:0) levels || id:ebi-PL179-GCST90277239	Weighted mode	19	0.0635439	0.0807876	0.441776	-0.0947998	0.221888	1.06561	0.909555	1.24843	0.836169
ebi-PL179-GCST90277240	ukb-saige-153	Colorectal cancer || id:ukb-saige-153	Sterol ester (27:1/16:0) levels || id:ebi-PL179-GCST90277240	Inverse variance weighted	33	0.0432877	0.0392582	0.270183	-0.0336584	0.120234	1.04424	0.966902	1.12776	0.736211
ebi-PL179-GCST90277240	ukb-saige-153	Colorectal cancer || id:ukb-saige-153	Sterol ester (27:1/16:0) levels || id:ebi-PL179-GCST90277240	MR Egger	33	0.0983055	0.0710894	0.176594	-0.0410298	0.237641	1.1033	0.959801	1.26825	0.8586
ebi-PL179-GCST90277240	ukb-saige-153	Colorectal cancer || id:ukb-saige-153	Sterol ester (27:1/16:0) levels || id:ebi-PL179-GCST90277240	Weighted median	33	0.0652652	0.0558964	0.242964	-0.0442918	0.174822	1.06744	0.956675	1.19103	0.805382
ebi-PL179-GCST90277240	ukb-saige-153	Colorectal cancer || id:ukb-saige-153	Sterol ester (27:1/16:0) levels || id:ebi-PL179-GCST90277240	Weighted mode	33	0.128658	0.0787679	0.112191	-0.0257271	0.283043	1.1373	0.974601	1.32716	0.608552
ebi-PL179-GCST90277243	ukb-saige-153	Colorectal cancer || id:ukb-saige-153	Sterol ester (27:1/17:1) levels || id:ebi-PL179-GCST90277243	MR Egger	17	0.0852334	0.0897468	0.357312	-0.0906703	0.261137	1.08897	0.913319	1.29841	0.8586
ebi-PL179-GCST90277243	ukb-saige-153	Colorectal cancer || id:ukb-saige-153	Sterol ester (27:1/17:1) levels || id:ebi-PL179-GCST90277243	Weighted median	17	0.122902	0.0844009	0.145348	-0.0425243	0.288327	1.13077	0.958367	1.33419	0.670564
ebi-PL179-GCST90277243	ukb-saige-153	Colorectal cancer || id:ukb-saige-153	Sterol ester (27:1/17:1) levels || id:ebi-PL179-GCST90277243	Weighted mode	17	0.131573	0.109309	0.246218	-0.0826715	0.345818	1.14062	0.920654	1.41315	0.707111
ebi-PL179-GCST90277246	ukb-saige-153	Colorectal cancer || id:ukb-saige-153	Sterol ester (27:1/18:2) levels || id:ebi-PL179-GCST90277246	Inverse variance weighted (multiplicative random effects)	23	0.00603084	0.0580696	0.917284	-0.107786	0.119847	1.00605	0.89782	1.12732	0.967791
ebi-PL179-GCST90277246	ukb-saige-153	Colorectal cancer || id:ukb-saige-153	Sterol ester (27:1/18:2) levels || id:ebi-PL179-GCST90277246	MR Egger	23	0.0390886	0.0979341	0.693826	-0.152862	0.231039	1.03986	0.858248	1.25991	0.965672
ebi-PL179-GCST90277246	ukb-saige-153	Colorectal cancer || id:ukb-saige-153	Sterol ester (27:1/18:2) levels || id:ebi-PL179-GCST90277246	Weighted median	23	0.12338	0.0638075	0.0531584	-0.00168248	0.248443	1.13131	0.998319	1.28203	0.413711
ebi-PL179-GCST90277246	ukb-saige-153	Colorectal cancer || id:ukb-saige-153	Sterol ester (27:1/18:2) levels || id:ebi-PL179-GCST90277246	Weighted mode	23	0.116562	0.0726623	0.122939	-0.0258559	0.25898	1.12363	0.974476	1.29561	0.616194
ebi-PL179-GCST90277247	ukb-saige-153	Colorectal cancer || id:ukb-saige-153	Sterol ester (27:1/18:3) levels || id:ebi-PL179-GCST90277247	Inverse variance weighted	19	0.109025	0.0579127	0.0597581	-0.00448396	0.222534	1.11519	0.995526	1.24924	0.596062
ebi-PL179-GCST90277247	ukb-saige-153	Colorectal cancer || id:ukb-saige-153	Sterol ester (27:1/18:3) levels || id:ebi-PL179-GCST90277247	MR Egger	19	0.161139	0.126708	0.22059	-0.0872082	0.409485	1.17485	0.916486	1.50604	0.8586
ebi-PL179-GCST90277247	ukb-saige-153	Colorectal cancer || id:ukb-saige-153	Sterol ester (27:1/18:3) levels || id:ebi-PL179-GCST90277247	Weighted median	19	0.195516	0.0724049	0.00692738	0.0536024	0.33743	1.21594	1.05507	1.40134	0.351115
ebi-PL179-GCST90277247	ukb-saige-153	Colorectal cancer || id:ukb-saige-153	Sterol ester (27:1/18:3) levels || id:ebi-PL179-GCST90277247	Weighted mode	19	0.222701	0.0975821	0.0348607	0.03144	0.413962	1.24945	1.03194	1.5128	0.581361
ebi-PL179-GCST90277249	ukb-saige-153	Colorectal cancer || id:ukb-saige-153	Sterol ester (27:1/20:3) levels || id:ebi-PL179-GCST90277249	MR Egger	27	0.0815005	0.0940014	0.394181	-0.102742	0.265743	1.08491	0.902359	1.3044	0.902167
ebi-PL179-GCST90277249	ukb-saige-153	Colorectal cancer || id:ukb-saige-153	Sterol ester (27:1/20:3) levels || id:ebi-PL179-GCST90277249	Weighted median	27	0.10099	0.0683879	0.139749	-0.03305	0.23503	1.10627	0.96749	1.26495	0.670564
ebi-PL179-GCST90277249	ukb-saige-153	Colorectal cancer || id:ukb-saige-153	Sterol ester (27:1/20:3) levels || id:ebi-PL179-GCST90277249	Weighted mode	27	0.0764485	0.082877	0.364784	-0.0859905	0.238888	1.07945	0.917603	1.26984	0.786703
ebi-PL179-GCST90277250	ukb-saige-153	Colorectal cancer || id:ukb-saige-153	Sterol ester (27:1/20:4) levels || id:ebi-PL179-GCST90277250	Inverse variance weighted	29	0.0517381	0.0307815	0.0927979	-0.00859358	0.11207	1.0531	0.991443	1.11859	0.597573
ebi-PL179-GCST90277250	ukb-saige-153	Colorectal cancer || id:ukb-saige-153	Sterol ester (27:1/20:4) levels || id:ebi-PL179-GCST90277250	MR Egger	29	0.0673461	0.0450035	0.146132	-0.0208608	0.155553	1.06967	0.979355	1.1683	0.8586
ebi-PL179-GCST90277250	ukb-saige-153	Colorectal cancer || id:ukb-saige-153	Sterol ester (27:1/20:4) levels || id:ebi-PL179-GCST90277250	Weighted median	29	0.0588694	0.0319583	0.0654644	-0.00376873	0.121508	1.06064	0.996238	1.1292	0.488255
ebi-PL179-GCST90277250	ukb-saige-153	Colorectal cancer || id:ukb-saige-153	Sterol ester (27:1/20:4) levels || id:ebi-PL179-GCST90277250	Weighted mode	29	0.0649004	0.0314923	0.0487174	0.00317547	0.126625	1.06705	1.00318	1.13499	0.581361
ebi-PL179-GCST90277251	ukb-saige-153	Colorectal cancer || id:ukb-saige-153	Sterol ester (27:1/20:5) levels || id:ebi-PL179-GCST90277251	Inverse variance weighted	24	0.0660744	0.0401417	0.0997578	-0.0126033	0.144752	1.06831	0.987476	1.15575	0.597573
ebi-PL179-GCST90277251	ukb-saige-153	Colorectal cancer || id:ukb-saige-153	Sterol ester (27:1/20:5) levels || id:ebi-PL179-GCST90277251	MR Egger	24	0.170265	0.0705754	0.0246233	0.031937	0.308592	1.18562	1.03245	1.36151	0.819403
ebi-PL179-GCST90277251	ukb-saige-153	Colorectal cancer || id:ukb-saige-153	Sterol ester (27:1/20:5) levels || id:ebi-PL179-GCST90277251	Weighted median	24	0.122246	0.0513964	0.0173832	0.0215094	0.222983	1.13003	1.02174	1.2498	0.38895
ebi-PL179-GCST90277251	ukb-saige-153	Colorectal cancer || id:ukb-saige-153	Sterol ester (27:1/20:5) levels || id:ebi-PL179-GCST90277251	Weighted mode	24	0.119604	0.0516886	0.029955	0.0182943	0.220914	1.12705	1.01846	1.24722	0.581361
ebi-PL179-GCST90277256	ukb-saige-153	Colorectal cancer || id:ukb-saige-153	Ceramide (d42:2) levels || id:ebi-PL179-GCST90277256	Inverse variance weighted	30	-0.0551806	0.0490231	0.260333	-0.151266	0.0409046	0.946314	0.859619	1.04175	0.736211
ebi-PL179-GCST90277256	ukb-saige-153	Colorectal cancer || id:ukb-saige-153	Ceramide (d42:2) levels || id:ebi-PL179-GCST90277256	MR Egger	30	-0.00612538	0.129133	0.962504	-0.259227	0.246976	0.993893	0.771648	1.28015	0.990162
ebi-PL179-GCST90277256	ukb-saige-153	Colorectal cancer || id:ukb-saige-153	Ceramide (d42:2) levels || id:ebi-PL179-GCST90277256	Weighted median	30	-0.0259361	0.0649793	0.689787	-0.153295	0.101423	0.974397	0.857876	1.10675	0.857444
ebi-PL179-GCST90277256	ukb-saige-153	Colorectal cancer || id:ukb-saige-153	Ceramide (d42:2) levels || id:ebi-PL179-GCST90277256	Weighted mode	30	-0.0357432	0.0683923	0.605208	-0.169792	0.0983056	0.964888	0.84384	1.1033	0.875003
ebi-PL179-GCST90277257	ukb-saige-153	Colorectal cancer || id:ukb-saige-153	Cholesterol levels || id:ebi-PL179-GCST90277257	Inverse variance weighted	30	-0.0722795	0.0570318	0.205029	-0.184062	0.0395028	0.930271	0.831884	1.04029	0.706955
ebi-PL179-GCST90277257	ukb-saige-153	Colorectal cancer || id:ukb-saige-153	Cholesterol levels || id:ebi-PL179-GCST90277257	MR Egger	30	-0.134009	0.129149	0.308323	-0.387141	0.119124	0.874583	0.678995	1.12651	0.8586
ebi-PL179-GCST90277257	ukb-saige-153	Colorectal cancer || id:ukb-saige-153	Cholesterol levels || id:ebi-PL179-GCST90277257	Weighted median	30	-0.119562	0.073818	0.105298	-0.264246	0.0251208	0.887309	0.767785	1.02544	0.649945
ebi-PL179-GCST90277257	ukb-saige-153	Colorectal cancer || id:ukb-saige-153	Cholesterol levels || id:ebi-PL179-GCST90277257	Weighted mode	30	-0.166818	0.148613	0.270858	-0.4581	0.124463	0.846354	0.632484	1.13254	0.712993
ebi-PL179-GCST90277258	ukb-saige-153	Colorectal cancer || id:ukb-saige-153	Diacylglycerol (16:0_18:1) levels || id:ebi-PL179-GCST90277258	Inverse variance weighted	20	0.0689985	0.0545322	0.205772	-0.0378847	0.175882	1.07143	0.962824	1.1923	0.706955
ebi-PL179-GCST90277258	ukb-saige-153	Colorectal cancer || id:ukb-saige-153	Diacylglycerol (16:0_18:1) levels || id:ebi-PL179-GCST90277258	MR Egger	20	0.120978	0.104231	0.26094	-0.0833153	0.32527	1.1286	0.920061	1.3844	0.8586
ebi-PL179-GCST90277258	ukb-saige-153	Colorectal cancer || id:ukb-saige-153	Diacylglycerol (16:0_18:1) levels || id:ebi-PL179-GCST90277258	Weighted median	20	0.0977445	0.0744242	0.189068	-0.048127	0.243616	1.10268	0.953013	1.27585	0.696504
ebi-PL179-GCST90277258	ukb-saige-153	Colorectal cancer || id:ukb-saige-153	Diacylglycerol (16:0_18:1) levels || id:ebi-PL179-GCST90277258	Weighted mode	20	0.14381	0.121626	0.251635	-0.0945766	0.382196	1.15466	0.909758	1.4655	0.707111
ebi-PL179-GCST90277265	ukb-saige-153	Colorectal cancer || id:ukb-saige-153	Phosphatidylcholine (18:0_0:0) levels || id:ebi-PL179-GCST90277265	Inverse variance weighted	24	-0.0526735	0.0522361	0.313275	-0.155056	0.0497092	0.94869	0.856367	1.05097	0.774961
ebi-PL179-GCST90277265	ukb-saige-153	Colorectal cancer || id:ukb-saige-153	Phosphatidylcholine (18:0_0:0) levels || id:ebi-PL179-GCST90277265	MR Egger	24	-0.0310083	0.105967	0.772553	-0.238704	0.176687	0.969467	0.787648	1.19326	0.972504
ebi-PL179-GCST90277265	ukb-saige-153	Colorectal cancer || id:ukb-saige-153	Phosphatidylcholine (18:0_0:0) levels || id:ebi-PL179-GCST90277265	Weighted median	24	-0.0485503	0.0707299	0.492449	-0.187181	0.0900802	0.952609	0.829294	1.09426	0.853153
ebi-PL179-GCST90277265	ukb-saige-153	Colorectal cancer || id:ukb-saige-153	Phosphatidylcholine (18:0_0:0) levels || id:ebi-PL179-GCST90277265	Weighted mode	24	-0.0412358	0.124347	0.74318	-0.284956	0.202485	0.959603	0.752047	1.22444	0.880988
ebi-PL179-GCST90277266	ukb-saige-153	Colorectal cancer || id:ukb-saige-153	Phosphatidylcholine (18:1_0:0) levels || id:ebi-PL179-GCST90277266	Inverse variance weighted	19	-0.0519737	0.0632769	0.411436	-0.175996	0.072049	0.949354	0.838621	1.07471	0.873984
ebi-PL179-GCST90277266	ukb-saige-153	Colorectal cancer || id:ukb-saige-153	Phosphatidylcholine (18:1_0:0) levels || id:ebi-PL179-GCST90277266	MR Egger	19	-0.0553417	0.15985	0.733432	-0.368648	0.257964	0.946162	0.691669	1.29429	0.965672
ebi-PL179-GCST90277266	ukb-saige-153	Colorectal cancer || id:ukb-saige-153	Phosphatidylcholine (18:1_0:0) levels || id:ebi-PL179-GCST90277266	Weighted median	19	-0.0570394	0.0840222	0.497226	-0.221723	0.107644	0.944557	0.801137	1.11365	0.853153
ebi-PL179-GCST90277266	ukb-saige-153	Colorectal cancer || id:ukb-saige-153	Phosphatidylcholine (18:1_0:0) levels || id:ebi-PL179-GCST90277266	Weighted mode	19	-0.0451846	0.12594	0.723934	-0.292027	0.201658	0.955821	0.746749	1.22343	0.875003
ebi-PL179-GCST90277267	ukb-saige-153	Colorectal cancer || id:ukb-saige-153	Phosphatidylcholine (18:2_0:0) levels || id:ebi-PL179-GCST90277267	MR Egger	16	-0.161428	0.18681	0.402081	-0.527576	0.20472	0.850928	0.590034	1.22718	0.902167
ebi-PL179-GCST90277267	ukb-saige-153	Colorectal cancer || id:ukb-saige-153	Phosphatidylcholine (18:2_0:0) levels || id:ebi-PL179-GCST90277267	Weighted median	16	-0.196906	0.0942921	0.0367749	-0.381718	-0.0120933	0.821268	0.682687	0.987979	0.413711
ebi-PL179-GCST90277267	ukb-saige-153	Colorectal cancer || id:ukb-saige-153	Phosphatidylcholine (18:2_0:0) levels || id:ebi-PL179-GCST90277267	Weighted mode	16	-0.238531	0.136036	0.0999311	-0.505162	0.0280996	0.787784	0.603408	1.0285	0.608552
ebi-PL179-GCST90277268	ukb-saige-153	Colorectal cancer || id:ukb-saige-153	Phosphatidylcholine (20:4_0:0) levels || id:ebi-PL179-GCST90277268	Inverse variance weighted	25	0.0534708	0.0302724	0.0773422	-0.00586318	0.112805	1.05493	0.994154	1.11941	0.596062
ebi-PL179-GCST90277268	ukb-saige-153	Colorectal cancer || id:ukb-saige-153	Phosphatidylcholine (20:4_0:0) levels || id:ebi-PL179-GCST90277268	MR Egger	25	0.05886	0.0463269	0.216595	-0.0319407	0.149661	1.06063	0.968564	1.16144	0.8586
ebi-PL179-GCST90277268	ukb-saige-153	Colorectal cancer || id:ukb-saige-153	Phosphatidylcholine (20:4_0:0) levels || id:ebi-PL179-GCST90277268	Weighted median	25	0.0780676	0.0380381	0.0401358	0.00351278	0.152622	1.0812	1.00352	1.16488	0.413711
ebi-PL179-GCST90277268	ukb-saige-153	Colorectal cancer || id:ukb-saige-153	Phosphatidylcholine (20:4_0:0) levels || id:ebi-PL179-GCST90277268	Weighted mode	25	0.0887071	0.0375538	0.0266209	0.0151018	0.162312	1.09276	1.01522	1.17623	0.581361
ebi-PL179-GCST90277270	ukb-saige-153	Colorectal cancer || id:ukb-saige-153	Phosphatidylethanolamine (18:1_0:0) levels || id:ebi-PL179-GCST90277270	Inverse variance weighted	16	-0.0625552	0.051621	0.225583	-0.163732	0.0386221	0.939361	0.848969	1.03938	0.710005
ebi-PL179-GCST90277270	ukb-saige-153	Colorectal cancer || id:ukb-saige-153	Phosphatidylethanolamine (18:1_0:0) levels || id:ebi-PL179-GCST90277270	MR Egger	16	-0.146367	0.0976271	0.15602	-0.337716	0.0449824	0.863841	0.713398	1.04601	0.8586
ebi-PL179-GCST90277270	ukb-saige-153	Colorectal cancer || id:ukb-saige-153	Phosphatidylethanolamine (18:1_0:0) levels || id:ebi-PL179-GCST90277270	Weighted median	16	-0.0266942	0.0715662	0.709148	-0.166964	0.113576	0.973659	0.84623	1.12028	0.863521
ebi-PL179-GCST90277270	ukb-saige-153	Colorectal cancer || id:ukb-saige-153	Phosphatidylethanolamine (18:1_0:0) levels || id:ebi-PL179-GCST90277270	Weighted mode	16	-0.0103282	0.103839	0.922088	-0.213853	0.193197	0.989725	0.807467	1.21312	0.978455
ebi-PL179-GCST90277271	ukb-saige-153	Colorectal cancer || id:ukb-saige-153	Phosphatidylethanolamine (18:2_0:0) levels || id:ebi-PL179-GCST90277271	Inverse variance weighted	26	-0.0209464	0.0421146	0.618931	-0.103491	0.0615983	0.979271	0.901684	1.06354	0.873984
ebi-PL179-GCST90277271	ukb-saige-153	Colorectal cancer || id:ukb-saige-153	Phosphatidylethanolamine (18:2_0:0) levels || id:ebi-PL179-GCST90277271	MR Egger	26	-0.0788942	0.0782937	0.323665	-0.23235	0.0745613	0.924138	0.792669	1.07741	0.8586
ebi-PL179-GCST90277271	ukb-saige-153	Colorectal cancer || id:ukb-saige-153	Phosphatidylethanolamine (18:2_0:0) levels || id:ebi-PL179-GCST90277271	Weighted median	26	-0.0926918	0.0534329	0.0827879	-0.19742	0.0120366	0.911474	0.820846	1.01211	0.555289
ebi-PL179-GCST90277271	ukb-saige-153	Colorectal cancer || id:ukb-saige-153	Phosphatidylethanolamine (18:2_0:0) levels || id:ebi-PL179-GCST90277271	Weighted mode	26	-0.0971597	0.0603143	0.119759	-0.215376	0.0210563	0.907411	0.806239	1.02128	0.616194
ebi-PL179-GCST90277272	ukb-saige-153	Colorectal cancer || id:ukb-saige-153	Phosphatidylcholine (14:0_16:0) levels || id:ebi-PL179-GCST90277272	Inverse variance weighted	18	-0.0238078	0.0529444	0.652944	-0.127579	0.0799631	0.976473	0.880224	1.08325	0.884495
ebi-PL179-GCST90277272	ukb-saige-153	Colorectal cancer || id:ukb-saige-153	Phosphatidylcholine (14:0_16:0) levels || id:ebi-PL179-GCST90277272	MR Egger	18	-0.136085	0.115561	0.256174	-0.362585	0.0904141	0.872768	0.695875	1.09463	0.8586
ebi-PL179-GCST90277272	ukb-saige-153	Colorectal cancer || id:ukb-saige-153	Phosphatidylcholine (14:0_16:0) levels || id:ebi-PL179-GCST90277272	Weighted median	18	-0.000598688	0.0684677	0.993023	-0.134795	0.133598	0.999401	0.873895	1.14293	0.998602
ebi-PL179-GCST90277272	ukb-saige-153	Colorectal cancer || id:ukb-saige-153	Phosphatidylcholine (14:0_16:0) levels || id:ebi-PL179-GCST90277272	Weighted mode	18	-0.00384332	0.102473	0.970519	-0.20469	0.197003	0.996164	0.8149	1.21775	0.992702
ebi-PL179-GCST90277273	ukb-saige-153	Colorectal cancer || id:ukb-saige-153	Phosphatidylcholine (14:0_18:1) levels || id:ebi-PL179-GCST90277273	Inverse variance weighted	18	-0.0109941	0.0603641	0.855481	-0.129308	0.10732	0.989066	0.878704	1.11329	0.963089
ebi-PL179-GCST90277273	ukb-saige-153	Colorectal cancer || id:ukb-saige-153	Phosphatidylcholine (14:0_18:1) levels || id:ebi-PL179-GCST90277273	MR Egger	18	-0.154691	0.119107	0.212435	-0.388142	0.078759	0.85668	0.678316	1.08194	0.8586
ebi-PL179-GCST90277273	ukb-saige-153	Colorectal cancer || id:ukb-saige-153	Phosphatidylcholine (14:0_18:1) levels || id:ebi-PL179-GCST90277273	Weighted median	18	-0.0436331	0.0835928	0.60169	-0.207475	0.120209	0.957305	0.812633	1.12773	0.857444
ebi-PL179-GCST90277273	ukb-saige-153	Colorectal cancer || id:ukb-saige-153	Phosphatidylcholine (14:0_18:1) levels || id:ebi-PL179-GCST90277273	Weighted mode	18	-0.0837451	0.11485	0.475824	-0.308851	0.14136	0.919666	0.734291	1.15184	0.836169
ebi-PL179-GCST90277276	ukb-saige-153	Colorectal cancer || id:ukb-saige-153	Phosphatidylcholine (15:0_18:2) levels || id:ebi-PL179-GCST90277276	Inverse variance weighted	39	-0.0401084	0.0369937	0.278279	-0.112616	0.0323993	0.960685	0.893494	1.03293	0.743461
ebi-PL179-GCST90277276	ukb-saige-153	Colorectal cancer || id:ukb-saige-153	Phosphatidylcholine (15:0_18:2) levels || id:ebi-PL179-GCST90277276	MR Egger	39	-0.00983787	0.0757016	0.897305	-0.158213	0.138537	0.99021	0.853668	1.14859	0.982449
ebi-PL179-GCST90277276	ukb-saige-153	Colorectal cancer || id:ukb-saige-153	Phosphatidylcholine (15:0_18:2) levels || id:ebi-PL179-GCST90277276	Weighted median	39	-0.068347	0.0511896	0.18182	-0.168679	0.0319846	0.933936	0.84478	1.0325	0.692462
ebi-PL179-GCST90277276	ukb-saige-153	Colorectal cancer || id:ukb-saige-153	Phosphatidylcholine (15:0_18:2) levels || id:ebi-PL179-GCST90277276	Weighted mode	39	-0.114466	0.0680292	0.100654	-0.247803	0.0188717	0.891843	0.780514	1.01905	0.608552
ebi-PL179-GCST90277277	ukb-saige-153	Colorectal cancer || id:ukb-saige-153	Phosphatidylcholine (16:0_16:0) levels || id:ebi-PL179-GCST90277277	Inverse variance weighted	25	0.0406721	0.0518182	0.432513	-0.0608916	0.142236	1.04151	0.940925	1.15285	0.873984
ebi-PL179-GCST90277277	ukb-saige-153	Colorectal cancer || id:ukb-saige-153	Phosphatidylcholine (16:0_16:0) levels || id:ebi-PL179-GCST90277277	MR Egger	25	0.0855809	0.122754	0.492682	-0.155017	0.326179	1.08935	0.8564	1.38566	0.926982
ebi-PL179-GCST90277277	ukb-saige-153	Colorectal cancer || id:ukb-saige-153	Phosphatidylcholine (16:0_16:0) levels || id:ebi-PL179-GCST90277277	Weighted median	25	0.0525547	0.0728163	0.470452	-0.0901652	0.195275	1.05396	0.91378	1.21564	0.853153
ebi-PL179-GCST90277277	ukb-saige-153	Colorectal cancer || id:ukb-saige-153	Phosphatidylcholine (16:0_16:0) levels || id:ebi-PL179-GCST90277277	Weighted mode	25	0.273872	0.17986	0.140903	-0.0786534	0.626397	1.31505	0.92436	1.87086	0.65116
ebi-PL179-GCST90277279	ukb-saige-153	Colorectal cancer || id:ukb-saige-153	Phosphatidylcholine (16:0_17:1) levels || id:ebi-PL179-GCST90277279	Inverse variance weighted	21	0.0426791	0.0611292	0.485066	-0.0771342	0.162492	1.0436	0.925766	1.17644	0.873984
ebi-PL179-GCST90277279	ukb-saige-153	Colorectal cancer || id:ukb-saige-153	Phosphatidylcholine (16:0_17:1) levels || id:ebi-PL179-GCST90277279	MR Egger	21	0.00959833	0.140435	0.946223	-0.265654	0.284851	1.00964	0.766704	1.32956	0.990162
ebi-PL179-GCST90277279	ukb-saige-153	Colorectal cancer || id:ukb-saige-153	Phosphatidylcholine (16:0_17:1) levels || id:ebi-PL179-GCST90277279	Weighted median	21	0.0597969	0.0844203	0.478744	-0.105667	0.225261	1.06162	0.899724	1.25265	0.853153
ebi-PL179-GCST90277279	ukb-saige-153	Colorectal cancer || id:ukb-saige-153	Phosphatidylcholine (16:0_17:1) levels || id:ebi-PL179-GCST90277279	Weighted mode	21	0.0665613	0.141996	0.644313	-0.211751	0.344873	1.06883	0.809167	1.41181	0.875003
ebi-PL179-GCST90277281	ukb-saige-153	Colorectal cancer || id:ukb-saige-153	Phosphatidylcholine (16:0_18:1) levels || id:ebi-PL179-GCST90277281	Inverse variance weighted	19	0.0270598	0.0647896	0.676198	-0.0999278	0.154047	1.02743	0.904903	1.16655	0.887795
ebi-PL179-GCST90277281	ukb-saige-153	Colorectal cancer || id:ukb-saige-153	Phosphatidylcholine (16:0_18:1) levels || id:ebi-PL179-GCST90277281	MR Egger	19	0.194337	0.157523	0.234099	-0.114408	0.503082	1.21451	0.891894	1.65381	0.8586
ebi-PL179-GCST90277281	ukb-saige-153	Colorectal cancer || id:ukb-saige-153	Phosphatidylcholine (16:0_18:1) levels || id:ebi-PL179-GCST90277281	Weighted median	19	0.0548317	0.0862654	0.525026	-0.114249	0.223912	1.05636	0.892036	1.25096	0.853153
ebi-PL179-GCST90277281	ukb-saige-153	Colorectal cancer || id:ukb-saige-153	Phosphatidylcholine (16:0_18:1) levels || id:ebi-PL179-GCST90277281	Weighted mode	19	0.152031	0.152291	0.331368	-0.146459	0.450522	1.1642	0.863761	1.56913	0.732283
ebi-PL179-GCST90277282	ukb-saige-153	Colorectal cancer || id:ukb-saige-153	Phosphatidylcholine (16:0_18:2) levels || id:ebi-PL179-GCST90277282	Inverse variance weighted	35	-0.0258409	0.0369478	0.484309	-0.0982586	0.0465768	0.97449	0.906414	1.04768	0.873984
ebi-PL179-GCST90277282	ukb-saige-153	Colorectal cancer || id:ukb-saige-153	Phosphatidylcholine (16:0_18:2) levels || id:ebi-PL179-GCST90277282	MR Egger	35	-0.0991702	0.0697214	0.1643	-0.235824	0.0374836	0.905589	0.78992	1.0382	0.8586
ebi-PL179-GCST90277282	ukb-saige-153	Colorectal cancer || id:ukb-saige-153	Phosphatidylcholine (16:0_18:2) levels || id:ebi-PL179-GCST90277282	Weighted median	35	-0.0524839	0.0533904	0.325596	-0.157129	0.0521612	0.94887	0.854594	1.05355	0.809469
ebi-PL179-GCST90277282	ukb-saige-153	Colorectal cancer || id:ukb-saige-153	Phosphatidylcholine (16:0_18:2) levels || id:ebi-PL179-GCST90277282	Weighted mode	35	-0.0856054	0.0524918	0.112156	-0.188489	0.0172785	0.917956	0.828209	1.01743	0.608552
ebi-PL179-GCST90277284	ukb-saige-153	Colorectal cancer || id:ukb-saige-153	Phosphatidylcholine (16:0_20:1) levels || id:ebi-PL179-GCST90277284	MR Egger	12	-0.401585	0.233539	0.116254	-0.859322	0.0561519	0.669259	0.423449	1.05776	0.844469
ebi-PL179-GCST90277284	ukb-saige-153	Colorectal cancer || id:ukb-saige-153	Phosphatidylcholine (16:0_20:1) levels || id:ebi-PL179-GCST90277284	Weighted median	12	-0.220153	0.109615	0.044598	-0.434997	-0.00530821	0.802396	0.647266	0.994706	0.413711
ebi-PL179-GCST90277284	ukb-saige-153	Colorectal cancer || id:ukb-saige-153	Phosphatidylcholine (16:0_20:1) levels || id:ebi-PL179-GCST90277284	Weighted mode	12	-0.260836	0.141813	0.0929939	-0.538789	0.0171167	0.770407	0.583454	1.01726	0.608552
ebi-PL179-GCST90277286	ukb-saige-153	Colorectal cancer || id:ukb-saige-153	Phosphatidylcholine (16:0_20:3) levels || id:ebi-PL179-GCST90277286	Inverse variance weighted (multiplicative random effects)	18	0.0114388	0.0677367	0.865898	-0.121325	0.144203	1.0115	0.885746	1.15512	0.967791
ebi-PL179-GCST90277286	ukb-saige-153	Colorectal cancer || id:ukb-saige-153	Phosphatidylcholine (16:0_20:3) levels || id:ebi-PL179-GCST90277286	MR Egger	18	0.0531409	0.13029	0.688778	-0.202228	0.30851	1.05458	0.816908	1.3614	0.965672
ebi-PL179-GCST90277286	ukb-saige-153	Colorectal cancer || id:ukb-saige-153	Phosphatidylcholine (16:0_20:3) levels || id:ebi-PL179-GCST90277286	Weighted median	18	0.076765	0.0745561	0.303186	-0.0693651	0.222895	1.07979	0.932986	1.24969	0.809469
ebi-PL179-GCST90277286	ukb-saige-153	Colorectal cancer || id:ukb-saige-153	Phosphatidylcholine (16:0_20:3) levels || id:ebi-PL179-GCST90277286	Weighted mode	18	0.0833732	0.0806769	0.315885	-0.0747535	0.2415	1.08695	0.927972	1.27316	0.72598
ebi-PL179-GCST90277287	ukb-saige-153	Colorectal cancer || id:ukb-saige-153	Phosphatidylcholine (16:0_20:4) levels || id:ebi-PL179-GCST90277287	Inverse variance weighted	25	0.030612	0.0304666	0.315006	-0.0291025	0.0903265	1.03109	0.971317	1.09453	0.774961
ebi-PL179-GCST90277287	ukb-saige-153	Colorectal cancer || id:ukb-saige-153	Phosphatidylcholine (16:0_20:4) levels || id:ebi-PL179-GCST90277287	MR Egger	25	0.0826615	0.0459841	0.0853811	-0.00746729	0.17279	1.08617	0.992561	1.18862	0.819403
ebi-PL179-GCST90277287	ukb-saige-153	Colorectal cancer || id:ukb-saige-153	Phosphatidylcholine (16:0_20:4) levels || id:ebi-PL179-GCST90277287	Weighted median	25	0.0500118	0.035492	0.158806	-0.0195526	0.119576	1.05128	0.980637	1.12702	0.676188
ebi-PL179-GCST90277287	ukb-saige-153	Colorectal cancer || id:ukb-saige-153	Phosphatidylcholine (16:0_20:4) levels || id:ebi-PL179-GCST90277287	Weighted mode	25	0.0537181	0.0374308	0.164154	-0.0196462	0.127082	1.05519	0.980546	1.13551	0.667809
ebi-PL179-GCST90277288	ukb-saige-153	Colorectal cancer || id:ukb-saige-153	Phosphatidylcholine (16:0_20:5) levels || id:ebi-PL179-GCST90277288	MR Egger	24	0.133166	0.0728495	0.081149	-0.00961862	0.275951	1.14244	0.990427	1.31778	0.819403
ebi-PL179-GCST90277288	ukb-saige-153	Colorectal cancer || id:ukb-saige-153	Phosphatidylcholine (16:0_20:5) levels || id:ebi-PL179-GCST90277288	Weighted median	24	0.12357	0.055896	0.0270555	0.0140141	0.233127	1.13153	1.01411	1.26254	0.407437
ebi-PL179-GCST90277288	ukb-saige-153	Colorectal cancer || id:ukb-saige-153	Phosphatidylcholine (16:0_20:5) levels || id:ebi-PL179-GCST90277288	Weighted mode	24	0.114732	0.0500827	0.0314677	0.0165696	0.212894	1.12157	1.01671	1.23725	0.581361
ebi-PL179-GCST90277289	ukb-saige-153	Colorectal cancer || id:ukb-saige-153	Phosphatidylcholine (16:0_22:4) levels || id:ebi-PL179-GCST90277289	Inverse variance weighted	25	0.0312147	0.0601055	0.60353	-0.0865921	0.149021	1.03171	0.917051	1.1607	0.873984
ebi-PL179-GCST90277289	ukb-saige-153	Colorectal cancer || id:ukb-saige-153	Phosphatidylcholine (16:0_22:4) levels || id:ebi-PL179-GCST90277289	MR Egger	25	0.122192	0.12782	0.349028	-0.128335	0.372719	1.12997	0.879559	1.45168	0.8586
ebi-PL179-GCST90277289	ukb-saige-153	Colorectal cancer || id:ukb-saige-153	Phosphatidylcholine (16:0_22:4) levels || id:ebi-PL179-GCST90277289	Weighted median	25	0.0820872	0.076529	0.283438	-0.0679096	0.232084	1.08555	0.934345	1.26123	0.809469
ebi-PL179-GCST90277289	ukb-saige-153	Colorectal cancer || id:ukb-saige-153	Phosphatidylcholine (16:0_22:4) levels || id:ebi-PL179-GCST90277289	Weighted mode	25	0.121613	0.10326	0.250452	-0.0807778	0.324003	1.12932	0.922399	1.38265	0.707111
ebi-PL179-GCST90277290	ukb-saige-153	Colorectal cancer || id:ukb-saige-153	Phosphatidylcholine (16:0_22:5) levels || id:ebi-PL179-GCST90277290	Inverse variance weighted	29	0.0474777	0.0362747	0.19059	-0.0236208	0.118576	1.04862	0.976656	1.12589	0.706955
ebi-PL179-GCST90277290	ukb-saige-153	Colorectal cancer || id:ukb-saige-153	Phosphatidylcholine (16:0_22:5) levels || id:ebi-PL179-GCST90277290	MR Egger	29	0.125882	0.0628886	0.0554633	0.00261981	0.249143	1.13415	1.00262	1.28293	0.819403
ebi-PL179-GCST90277290	ukb-saige-153	Colorectal cancer || id:ukb-saige-153	Phosphatidylcholine (16:0_22:5) levels || id:ebi-PL179-GCST90277290	Weighted median	29	0.099878	0.0509835	0.0501099	-4.97154e-05	0.199806	1.10504	0.99995	1.22117	0.413711
ebi-PL179-GCST90277290	ukb-saige-153	Colorectal cancer || id:ukb-saige-153	Phosphatidylcholine (16:0_22:5) levels || id:ebi-PL179-GCST90277290	Weighted mode	29	0.110723	0.0494352	0.0332275	0.0138305	0.207616	1.11709	1.01393	1.23074	0.581361
ebi-PL179-GCST90277291	ukb-saige-153	Colorectal cancer || id:ukb-saige-153	Phosphatidylcholine (16:0_22:6) levels || id:ebi-PL179-GCST90277291	Inverse variance weighted	23	0.00849679	0.0462862	0.85435	-0.0822241	0.0992177	1.00853	0.921065	1.10431	0.963089
ebi-PL179-GCST90277291	ukb-saige-153	Colorectal cancer || id:ukb-saige-153	Phosphatidylcholine (16:0_22:6) levels || id:ebi-PL179-GCST90277291	MR Egger	23	0.0487787	0.0826714	0.561466	-0.113257	0.210815	1.04999	0.892921	1.23468	0.930577
ebi-PL179-GCST90277291	ukb-saige-153	Colorectal cancer || id:ukb-saige-153	Phosphatidylcholine (16:0_22:6) levels || id:ebi-PL179-GCST90277291	Weighted median	23	0.0381743	0.0692291	0.581346	-0.0975147	0.173863	1.03891	0.907089	1.18989	0.857444
ebi-PL179-GCST90277291	ukb-saige-153	Colorectal cancer || id:ukb-saige-153	Phosphatidylcholine (16:0_22:6) levels || id:ebi-PL179-GCST90277291	Weighted mode	23	0.0555879	0.0871119	0.529982	-0.115151	0.226327	1.05716	0.891231	1.25399	0.836169
ebi-PL179-GCST90277292	ukb-saige-153	Colorectal cancer || id:ukb-saige-153	Phosphatidylcholine (16:1_18:0) levels || id:ebi-PL179-GCST90277292	Inverse variance weighted	19	-0.101311	0.0567487	0.0742203	-0.212538	0.00991666	0.903652	0.808529	1.00997	0.596062
ebi-PL179-GCST90277292	ukb-saige-153	Colorectal cancer || id:ukb-saige-153	Phosphatidylcholine (16:1_18:0) levels || id:ebi-PL179-GCST90277292	MR Egger	19	-0.178435	0.124823	0.17098	-0.423087	0.0662181	0.836579	0.655021	1.06846	0.8586
ebi-PL179-GCST90277292	ukb-saige-153	Colorectal cancer || id:ukb-saige-153	Phosphatidylcholine (16:1_18:0) levels || id:ebi-PL179-GCST90277292	Weighted median	19	-0.120597	0.07808	0.12246	-0.273634	0.0324398	0.886391	0.760611	1.03297	0.670564
ebi-PL179-GCST90277292	ukb-saige-153	Colorectal cancer || id:ukb-saige-153	Phosphatidylcholine (16:1_18:0) levels || id:ebi-PL179-GCST90277292	Weighted mode	19	-0.160675	0.126805	0.221267	-0.409213	0.0878622	0.851569	0.664173	1.09184	0.707111
ebi-PL179-GCST90277294	ukb-saige-153	Colorectal cancer || id:ukb-saige-153	Phosphatidylcholine (16:1_18:2) levels || id:ebi-PL179-GCST90277294	Inverse variance weighted	23	-0.075658	0.0397766	0.0571614	-0.15362	0.00230409	0.927133	0.857598	1.00231	0.596062
ebi-PL179-GCST90277294	ukb-saige-153	Colorectal cancer || id:ukb-saige-153	Phosphatidylcholine (16:1_18:2) levels || id:ebi-PL179-GCST90277294	MR Egger	23	-0.152247	0.0784693	0.0659012	-0.306047	0.00155321	0.858776	0.736352	1.00155	0.819403
ebi-PL179-GCST90277294	ukb-saige-153	Colorectal cancer || id:ukb-saige-153	Phosphatidylcholine (16:1_18:2) levels || id:ebi-PL179-GCST90277294	Weighted median	23	-0.140049	0.0554375	0.0115288	-0.248706	-0.0313914	0.869316	0.779809	0.969096	0.351115
ebi-PL179-GCST90277294	ukb-saige-153	Colorectal cancer || id:ukb-saige-153	Phosphatidylcholine (16:1_18:2) levels || id:ebi-PL179-GCST90277294	Weighted mode	23	-0.133703	0.0565237	0.0272424	-0.244489	-0.0229164	0.87485	0.783104	0.977344	0.581361
ebi-PL179-GCST90277295	ukb-saige-153	Colorectal cancer || id:ukb-saige-153	Phosphatidylcholine (16:1_20:4) levels || id:ebi-PL179-GCST90277295	Inverse variance weighted	15	0.065506	0.0527885	0.214637	-0.0379594	0.168971	1.0677	0.962752	1.18409	0.706955
ebi-PL179-GCST90277295	ukb-saige-153	Colorectal cancer || id:ukb-saige-153	Phosphatidylcholine (16:1_20:4) levels || id:ebi-PL179-GCST90277295	MR Egger	15	0.167559	0.104279	0.132096	-0.0368271	0.371946	1.18242	0.963843	1.45055	0.844469
ebi-PL179-GCST90277295	ukb-saige-153	Colorectal cancer || id:ukb-saige-153	Phosphatidylcholine (16:1_20:4) levels || id:ebi-PL179-GCST90277295	Weighted median	15	0.126462	0.0610087	0.0381864	0.00688474	0.246039	1.13481	1.00691	1.27895	0.413711
ebi-PL179-GCST90277295	ukb-saige-153	Colorectal cancer || id:ukb-saige-153	Phosphatidylcholine (16:1_20:4) levels || id:ebi-PL179-GCST90277295	Weighted mode	15	0.132169	0.0608632	0.0475633	0.0128776	0.251461	1.1413	1.01296	1.2859	0.581361
ebi-PL179-GCST90277296	ukb-saige-153	Colorectal cancer || id:ukb-saige-153	Phosphatidylcholine (17:0_18:1) levels || id:ebi-PL179-GCST90277296	Inverse variance weighted	19	-0.0083417	0.0534315	0.875939	-0.113067	0.096384	0.991693	0.89309	1.10118	0.967791
ebi-PL179-GCST90277296	ukb-saige-153	Colorectal cancer || id:ukb-saige-153	Phosphatidylcholine (17:0_18:1) levels || id:ebi-PL179-GCST90277296	MR Egger	19	-0.0503488	0.0890744	0.579292	-0.224935	0.124237	0.950898	0.798568	1.13228	0.934173
ebi-PL179-GCST90277296	ukb-saige-153	Colorectal cancer || id:ukb-saige-153	Phosphatidylcholine (17:0_18:1) levels || id:ebi-PL179-GCST90277296	Weighted median	19	-0.0659392	0.0745782	0.376609	-0.212113	0.0802341	0.936188	0.808874	1.08354	0.8395
ebi-PL179-GCST90277296	ukb-saige-153	Colorectal cancer || id:ukb-saige-153	Phosphatidylcholine (17:0_18:1) levels || id:ebi-PL179-GCST90277296	Weighted mode	19	-0.0643893	0.0941304	0.50266	-0.248885	0.120106	0.93764	0.77967	1.12762	0.836169
ebi-PL179-GCST90277297	ukb-saige-153	Colorectal cancer || id:ukb-saige-153	Phosphatidylcholine (17:0_18:2) levels || id:ebi-PL179-GCST90277297	Inverse variance weighted (multiplicative random effects)	24	-0.00798655	0.0594802	0.893187	-0.124568	0.108595	0.992045	0.882878	1.11471	0.967791
ebi-PL179-GCST90277297	ukb-saige-153	Colorectal cancer || id:ukb-saige-153	Phosphatidylcholine (17:0_18:2) levels || id:ebi-PL179-GCST90277297	MR Egger	24	-0.13326	0.14689	0.374126	-0.421166	0.154645	0.875237	0.656281	1.16724	0.881166
ebi-PL179-GCST90277297	ukb-saige-153	Colorectal cancer || id:ukb-saige-153	Phosphatidylcholine (17:0_18:2) levels || id:ebi-PL179-GCST90277297	Weighted median	24	-0.102893	0.0690721	0.136316	-0.238274	0.032488	0.902223	0.787986	1.03302	0.670564
ebi-PL179-GCST90277297	ukb-saige-153	Colorectal cancer || id:ukb-saige-153	Phosphatidylcholine (17:0_18:2) levels || id:ebi-PL179-GCST90277297	Weighted mode	24	-0.139668	0.0775826	0.0849523	-0.29173	0.0123939	0.869647	0.74697	1.01247	0.608552
ebi-PL179-GCST90277298	ukb-saige-153	Colorectal cancer || id:ukb-saige-153	Phosphatidylcholine (17:0_20:4) levels || id:ebi-PL179-GCST90277298	Inverse variance weighted	31	0.0452701	0.0315483	0.151302	-0.0165645	0.107105	1.04631	0.983572	1.11305	0.706955
ebi-PL179-GCST90277298	ukb-saige-153	Colorectal cancer || id:ukb-saige-153	Phosphatidylcholine (17:0_20:4) levels || id:ebi-PL179-GCST90277298	MR Egger	31	0.0262496	0.0486068	0.593292	-0.0690196	0.121519	1.0266	0.933308	1.12921	0.9372
ebi-PL179-GCST90277298	ukb-saige-153	Colorectal cancer || id:ukb-saige-153	Phosphatidylcholine (17:0_20:4) levels || id:ebi-PL179-GCST90277298	Weighted median	31	0.0693648	0.0386895	0.0729957	-0.00646665	0.145196	1.07183	0.993554	1.15627	0.522649
ebi-PL179-GCST90277298	ukb-saige-153	Colorectal cancer || id:ukb-saige-153	Phosphatidylcholine (17:0_20:4) levels || id:ebi-PL179-GCST90277298	Weighted mode	31	0.0673719	0.0388089	0.0928274	-0.00869361	0.143437	1.06969	0.991344	1.15423	0.608552
ebi-PL179-GCST90277301	ukb-saige-153	Colorectal cancer || id:ukb-saige-153	Phosphatidylcholine (18:0_18:3) levels || id:ebi-PL179-GCST90277301	Inverse variance weighted	22	-0.0741756	0.0455578	0.10349	-0.163469	0.0151177	0.928509	0.849193	1.01523	0.597573
ebi-PL179-GCST90277301	ukb-saige-153	Colorectal cancer || id:ukb-saige-153	Phosphatidylcholine (18:0_18:3) levels || id:ebi-PL179-GCST90277301	MR Egger	22	-0.138318	0.0778537	0.0908435	-0.290911	0.0142758	0.870822	0.747582	1.01438	0.819403
ebi-PL179-GCST90277301	ukb-saige-153	Colorectal cancer || id:ukb-saige-153	Phosphatidylcholine (18:0_18:3) levels || id:ebi-PL179-GCST90277301	Weighted median	22	-0.106343	0.0614953	0.0837587	-0.226873	0.0141881	0.899116	0.797022	1.01429	0.555289
ebi-PL179-GCST90277301	ukb-saige-153	Colorectal cancer || id:ukb-saige-153	Phosphatidylcholine (18:0_18:3) levels || id:ebi-PL179-GCST90277301	Weighted mode	22	-0.084447	0.093135	0.374844	-0.266992	0.0980975	0.91902	0.76568	1.10307	0.796094
ebi-PL179-GCST90277302	ukb-saige-153	Colorectal cancer || id:ukb-saige-153	Phosphatidylcholine (18:0_20:2) levels || id:ebi-PL179-GCST90277302	Inverse variance weighted	16	-0.0570385	0.0483152	0.237782	-0.151736	0.0376593	0.944558	0.859215	1.03838	0.721406
ebi-PL179-GCST90277302	ukb-saige-153	Colorectal cancer || id:ukb-saige-153	Phosphatidylcholine (18:0_20:2) levels || id:ebi-PL179-GCST90277302	MR Egger	16	-0.230064	0.105391	0.046563	-0.436631	-0.0234974	0.794483	0.64621	0.976777	0.819403
ebi-PL179-GCST90277302	ukb-saige-153	Colorectal cancer || id:ukb-saige-153	Phosphatidylcholine (18:0_20:2) levels || id:ebi-PL179-GCST90277302	Weighted median	16	-0.166048	0.063846	0.00930183	-0.291186	-0.0409098	0.847006	0.747376	0.959916	0.351115
ebi-PL179-GCST90277302	ukb-saige-153	Colorectal cancer || id:ukb-saige-153	Phosphatidylcholine (18:0_20:2) levels || id:ebi-PL179-GCST90277302	Weighted mode	16	-0.155218	0.068711	0.039204	-0.289892	-0.0205445	0.856228	0.748345	0.979665	0.581361
ebi-PL179-GCST90277303	ukb-saige-153	Colorectal cancer || id:ukb-saige-153	Phosphatidylcholine (18:0_20:3) levels || id:ebi-PL179-GCST90277303	Inverse variance weighted	25	0.00334523	0.0466049	0.942778	-0.0880003	0.0946908	1.00335	0.915761	1.09932	0.967791
ebi-PL179-GCST90277303	ukb-saige-153	Colorectal cancer || id:ukb-saige-153	Phosphatidylcholine (18:0_20:3) levels || id:ebi-PL179-GCST90277303	MR Egger	25	0.144863	0.112647	0.211244	-0.0759256	0.365652	1.15588	0.926885	1.44145	0.8586
ebi-PL179-GCST90277303	ukb-saige-153	Colorectal cancer || id:ukb-saige-153	Phosphatidylcholine (18:0_20:3) levels || id:ebi-PL179-GCST90277303	Weighted median	25	0.0597626	0.0676342	0.376904	-0.0728004	0.192326	1.06158	0.929786	1.21207	0.8395
ebi-PL179-GCST90277303	ukb-saige-153	Colorectal cancer || id:ukb-saige-153	Phosphatidylcholine (18:0_20:3) levels || id:ebi-PL179-GCST90277303	Weighted mode	25	0.0817096	0.079281	0.312988	-0.0736812	0.2371	1.08514	0.928968	1.26757	0.72598
ebi-PL179-GCST90277304	ukb-saige-153	Colorectal cancer || id:ukb-saige-153	Phosphatidylcholine (18:0_20:4) levels || id:ebi-PL179-GCST90277304	Inverse variance weighted	25	0.0317956	0.0279491	0.255276	-0.0229846	0.0865758	1.03231	0.977278	1.09043	0.736211
ebi-PL179-GCST90277304	ukb-saige-153	Colorectal cancer || id:ukb-saige-153	Phosphatidylcholine (18:0_20:4) levels || id:ebi-PL179-GCST90277304	MR Egger	25	0.0712229	0.0396124	0.0853182	-0.00641729	0.148863	1.07382	0.993603	1.16051	0.819403
ebi-PL179-GCST90277304	ukb-saige-153	Colorectal cancer || id:ukb-saige-153	Phosphatidylcholine (18:0_20:4) levels || id:ebi-PL179-GCST90277304	Weighted median	25	0.0479397	0.0319707	0.133747	-0.0147229	0.110602	1.04911	0.985385	1.11695	0.670564
ebi-PL179-GCST90277304	ukb-saige-153	Colorectal cancer || id:ukb-saige-153	Phosphatidylcholine (18:0_20:4) levels || id:ebi-PL179-GCST90277304	Weighted mode	25	0.0543733	0.0319412	0.10162	-0.00823141	0.116978	1.05588	0.991802	1.12409	0.608552
ebi-PL179-GCST90277305	ukb-saige-153	Colorectal cancer || id:ukb-saige-153	Phosphatidylcholine (18:0_20:5) levels || id:ebi-PL179-GCST90277305	MR Egger	23	0.168473	0.0576464	0.00813814	0.0554866	0.28146	1.1835	1.05705	1.32506	0.819403
ebi-PL179-GCST90277305	ukb-saige-153	Colorectal cancer || id:ukb-saige-153	Phosphatidylcholine (18:0_20:5) levels || id:ebi-PL179-GCST90277305	Weighted median	23	0.114597	0.0458633	0.0124661	0.0247051	0.204489	1.12142	1.02501	1.2269	0.351115
ebi-PL179-GCST90277305	ukb-saige-153	Colorectal cancer || id:ukb-saige-153	Phosphatidylcholine (18:0_20:5) levels || id:ebi-PL179-GCST90277305	Weighted mode	23	0.116532	0.0499517	0.0291993	0.0186268	0.214437	1.12359	1.0188	1.23916	0.581361
ebi-PL179-GCST90277306	ukb-saige-153	Colorectal cancer || id:ukb-saige-153	Phosphatidylcholine (18:0_22:5) levels || id:ebi-PL179-GCST90277306	Inverse variance weighted	26	0.0227399	0.0451575	0.614564	-0.0657687	0.111249	1.023	0.936347	1.11767	0.873984
ebi-PL179-GCST90277306	ukb-saige-153	Colorectal cancer || id:ukb-saige-153	Phosphatidylcholine (18:0_22:5) levels || id:ebi-PL179-GCST90277306	MR Egger	26	0.119576	0.0926681	0.209217	-0.0620535	0.301205	1.12702	0.939833	1.35149	0.8586
ebi-PL179-GCST90277306	ukb-saige-153	Colorectal cancer || id:ukb-saige-153	Phosphatidylcholine (18:0_22:5) levels || id:ebi-PL179-GCST90277306	Weighted median	26	0.0690002	0.0611786	0.259384	-0.0509099	0.18891	1.07144	0.950364	1.20793	0.806881
ebi-PL179-GCST90277306	ukb-saige-153	Colorectal cancer || id:ukb-saige-153	Phosphatidylcholine (18:0_22:5) levels || id:ebi-PL179-GCST90277306	Weighted mode	26	0.141227	0.073243	0.0652616	-0.00232909	0.284783	1.15169	0.997674	1.32947	0.608552
ebi-PL179-GCST90277308	ukb-saige-153	Colorectal cancer || id:ukb-saige-153	Phosphatidylcholine (18:1_18:1) levels || id:ebi-PL179-GCST90277308	Inverse variance weighted (multiplicative random effects)	22	-0.00347688	0.0636154	0.956414	-0.128163	0.121209	0.996529	0.87971	1.12886	0.967791
ebi-PL179-GCST90277308	ukb-saige-153	Colorectal cancer || id:ukb-saige-153	Phosphatidylcholine (18:1_18:1) levels || id:ebi-PL179-GCST90277308	MR Egger	22	-0.1267	0.142974	0.386055	-0.406928	0.153528	0.880998	0.665692	1.16594	0.897452
ebi-PL179-GCST90277308	ukb-saige-153	Colorectal cancer || id:ukb-saige-153	Phosphatidylcholine (18:1_18:1) levels || id:ebi-PL179-GCST90277308	Weighted median	22	-0.0638925	0.0763488	0.402677	-0.213536	0.0857511	0.938106	0.807723	1.08954	0.846371
ebi-PL179-GCST90277308	ukb-saige-153	Colorectal cancer || id:ukb-saige-153	Phosphatidylcholine (18:1_18:1) levels || id:ebi-PL179-GCST90277308	Weighted mode	22	-0.158531	0.0994924	0.126011	-0.353536	0.0364737	0.853396	0.7022	1.03715	0.616194
ebi-PL179-GCST90277309	ukb-saige-153	Colorectal cancer || id:ukb-saige-153	Phosphatidylcholine (18:1_18:2) levels || id:ebi-PL179-GCST90277309	Inverse variance weighted	22	-0.0162113	0.0480255	0.735698	-0.110341	0.0779188	0.983919	0.895528	1.08103	0.913038
ebi-PL179-GCST90277309	ukb-saige-153	Colorectal cancer || id:ukb-saige-153	Phosphatidylcholine (18:1_18:2) levels || id:ebi-PL179-GCST90277309	MR Egger	22	-0.13712	0.0822369	0.111022	-0.298305	0.0240641	0.871865	0.742075	1.02436	0.844469
ebi-PL179-GCST90277309	ukb-saige-153	Colorectal cancer || id:ukb-saige-153	Phosphatidylcholine (18:1_18:2) levels || id:ebi-PL179-GCST90277309	Weighted median	22	-0.108016	0.0548932	0.049097	-0.215607	-0.000425326	0.897613	0.806052	0.999575	0.413711
ebi-PL179-GCST90277309	ukb-saige-153	Colorectal cancer || id:ukb-saige-153	Phosphatidylcholine (18:1_18:2) levels || id:ebi-PL179-GCST90277309	Weighted mode	22	-0.116988	0.058563	0.0588746	-0.231771	-0.00220397	0.889596	0.793128	0.997798	0.608552
ebi-PL179-GCST90277310	ukb-saige-153	Colorectal cancer || id:ukb-saige-153	Phosphatidylcholine (18:1_18:3) levels || id:ebi-PL179-GCST90277310	Inverse variance weighted	17	0.0246969	0.0606784	0.683998	-0.0942327	0.143627	1.025	0.910071	1.15445	0.887795
ebi-PL179-GCST90277310	ukb-saige-153	Colorectal cancer || id:ukb-saige-153	Phosphatidylcholine (18:1_18:3) levels || id:ebi-PL179-GCST90277310	MR Egger	17	0.0973655	0.116437	0.416162	-0.130852	0.325583	1.10226	0.877348	1.38484	0.902167
ebi-PL179-GCST90277310	ukb-saige-153	Colorectal cancer || id:ukb-saige-153	Phosphatidylcholine (18:1_18:3) levels || id:ebi-PL179-GCST90277310	Weighted median	17	0.057764	0.0858453	0.501021	-0.110493	0.226021	1.05946	0.895393	1.2536	0.853153
ebi-PL179-GCST90277310	ukb-saige-153	Colorectal cancer || id:ukb-saige-153	Phosphatidylcholine (18:1_18:3) levels || id:ebi-PL179-GCST90277310	Weighted mode	17	0.0518046	0.149713	0.733831	-0.241633	0.345242	1.05317	0.785344	1.41233	0.875705
ebi-PL179-GCST90277311	ukb-saige-153	Colorectal cancer || id:ukb-saige-153	Phosphatidylcholine (18:1_20:2) levels || id:ebi-PL179-GCST90277311	Inverse variance weighted	23	-0.046473	0.0421708	0.270453	-0.129128	0.0361817	0.95459	0.878862	1.03684	0.736211
ebi-PL179-GCST90277311	ukb-saige-153	Colorectal cancer || id:ukb-saige-153	Phosphatidylcholine (18:1_20:2) levels || id:ebi-PL179-GCST90277311	MR Egger	23	-0.0895227	0.0784679	0.266763	-0.24332	0.0642744	0.914368	0.784021	1.06638	0.8586
ebi-PL179-GCST90277311	ukb-saige-153	Colorectal cancer || id:ukb-saige-153	Phosphatidylcholine (18:1_20:2) levels || id:ebi-PL179-GCST90277311	Weighted median	23	-0.103545	0.0487318	0.0336037	-0.199059	-0.00803075	0.901635	0.819501	0.992001	0.413711
ebi-PL179-GCST90277311	ukb-saige-153	Colorectal cancer || id:ukb-saige-153	Phosphatidylcholine (18:1_20:2) levels || id:ebi-PL179-GCST90277311	Weighted mode	23	-0.112747	0.0463246	0.0235151	-0.203544	-0.0219513	0.893376	0.815835	0.978288	0.581361
ebi-PL179-GCST90277313	ukb-saige-153	Colorectal cancer || id:ukb-saige-153	Phosphatidylcholine (18:1_20:4) levels || id:ebi-PL179-GCST90277313	Inverse variance weighted	29	0.0165303	0.0330447	0.616906	-0.0482374	0.081298	1.01667	0.952908	1.08469	0.873984
ebi-PL179-GCST90277313	ukb-saige-153	Colorectal cancer || id:ukb-saige-153	Phosphatidylcholine (18:1_20:4) levels || id:ebi-PL179-GCST90277313	MR Egger	29	0.0408719	0.0517312	0.436364	-0.0605213	0.142265	1.04172	0.941274	1.15288	0.907217
ebi-PL179-GCST90277313	ukb-saige-153	Colorectal cancer || id:ukb-saige-153	Phosphatidylcholine (18:1_20:4) levels || id:ebi-PL179-GCST90277313	Weighted median	29	0.0684526	0.0419302	0.102566	-0.0137306	0.150636	1.07085	0.986363	1.16257	0.649945
ebi-PL179-GCST90277313	ukb-saige-153	Colorectal cancer || id:ukb-saige-153	Phosphatidylcholine (18:1_20:4) levels || id:ebi-PL179-GCST90277313	Weighted mode	29	0.0619674	0.04259	0.156797	-0.0215091	0.145444	1.06393	0.978721	1.15655	0.652711
ebi-PL179-GCST90277314	ukb-saige-153	Colorectal cancer || id:ukb-saige-153	Phosphatidylcholine (18:2_18:2) levels || id:ebi-PL179-GCST90277314	Inverse variance weighted	21	-0.06394	0.0532739	0.230057	-0.168357	0.0404769	0.938061	0.845052	1.04131	0.710005
ebi-PL179-GCST90277314	ukb-saige-153	Colorectal cancer || id:ukb-saige-153	Phosphatidylcholine (18:2_18:2) levels || id:ebi-PL179-GCST90277314	MR Egger	21	-0.0346977	0.120729	0.776917	-0.271327	0.201932	0.965897	0.762367	1.22376	0.972504
ebi-PL179-GCST90277314	ukb-saige-153	Colorectal cancer || id:ukb-saige-153	Phosphatidylcholine (18:2_18:2) levels || id:ebi-PL179-GCST90277314	Weighted median	21	-0.101663	0.0736449	0.16745	-0.246007	0.0426813	0.903334	0.781917	1.04361	0.676188
ebi-PL179-GCST90277314	ukb-saige-153	Colorectal cancer || id:ukb-saige-153	Phosphatidylcholine (18:2_18:2) levels || id:ebi-PL179-GCST90277314	Weighted mode	21	-0.174301	0.101992	0.10293	-0.374206	0.0256031	0.840044	0.687835	1.02593	0.608552
ebi-PL179-GCST90277315	ukb-saige-153	Colorectal cancer || id:ukb-saige-153	Phosphatidylcholine (18:2_20:1) levels || id:ebi-PL179-GCST90277315	Inverse variance weighted	17	-0.071549	0.0448986	0.111032	-0.15955	0.0164521	0.930951	0.852527	1.01659	0.597573
ebi-PL179-GCST90277315	ukb-saige-153	Colorectal cancer || id:ukb-saige-153	Phosphatidylcholine (18:2_20:1) levels || id:ebi-PL179-GCST90277315	MR Egger	17	-0.167084	0.0873573	0.0750805	-0.338305	0.00413611	0.846128	0.712978	1.00414	0.819403
ebi-PL179-GCST90277315	ukb-saige-153	Colorectal cancer || id:ukb-saige-153	Phosphatidylcholine (18:2_20:1) levels || id:ebi-PL179-GCST90277315	Weighted median	17	-0.0968297	0.0623721	0.120554	-0.219079	0.0254195	0.907711	0.803258	1.02575	0.670564
ebi-PL179-GCST90277315	ukb-saige-153	Colorectal cancer || id:ukb-saige-153	Phosphatidylcholine (18:2_20:1) levels || id:ebi-PL179-GCST90277315	Weighted mode	17	-0.0992671	0.0650531	0.146549	-0.226771	0.028237	0.905501	0.797103	1.02864	0.65116
ebi-PL179-GCST90277316	ukb-saige-153	Colorectal cancer || id:ukb-saige-153	Phosphatidylcholine (18:2_20:3) levels || id:ebi-PL179-GCST90277316	Inverse variance weighted	19	-0.0487725	0.0552846	0.377664	-0.15713	0.0595853	0.952398	0.854593	1.0614	0.834591
ebi-PL179-GCST90277316	ukb-saige-153	Colorectal cancer || id:ukb-saige-153	Phosphatidylcholine (18:2_20:3) levels || id:ebi-PL179-GCST90277316	MR Egger	19	-0.221194	0.105491	0.0512758	-0.427956	-0.0144318	0.801561	0.65184	0.985672	0.819403
ebi-PL179-GCST90277316	ukb-saige-153	Colorectal cancer || id:ukb-saige-153	Phosphatidylcholine (18:2_20:3) levels || id:ebi-PL179-GCST90277316	Weighted median	19	-0.103333	0.0726757	0.155074	-0.245777	0.0391115	0.901827	0.782096	1.03989	0.676188
ebi-PL179-GCST90277316	ukb-saige-153	Colorectal cancer || id:ukb-saige-153	Phosphatidylcholine (18:2_20:3) levels || id:ebi-PL179-GCST90277316	Weighted mode	19	-0.141988	0.083326	0.105581	-0.305307	0.021331	0.867632	0.736897	1.02156	0.608552
ebi-PL179-GCST90277318	ukb-saige-153	Colorectal cancer || id:ukb-saige-153	Phosphatidylcholine (O-16:0_16:0) levels || id:ebi-PL179-GCST90277318	Inverse variance weighted	20	0.0263926	0.0517565	0.610096	-0.0750502	0.127835	1.02674	0.927697	1.13637	0.873984
ebi-PL179-GCST90277318	ukb-saige-153	Colorectal cancer || id:ukb-saige-153	Phosphatidylcholine (O-16:0_16:0) levels || id:ebi-PL179-GCST90277318	MR Egger	20	0.00933778	0.0987977	0.925745	-0.184306	0.202981	1.00938	0.831681	1.22505	0.986359
ebi-PL179-GCST90277318	ukb-saige-153	Colorectal cancer || id:ukb-saige-153	Phosphatidylcholine (O-16:0_16:0) levels || id:ebi-PL179-GCST90277318	Weighted median	20	0.0438612	0.0741128	0.553973	-0.1014	0.189122	1.04484	0.903572	1.20819	0.853153
ebi-PL179-GCST90277318	ukb-saige-153	Colorectal cancer || id:ukb-saige-153	Phosphatidylcholine (O-16:0_16:0) levels || id:ebi-PL179-GCST90277318	Weighted mode	20	0.0532042	0.090679	0.564291	-0.124527	0.230935	1.05464	0.882915	1.25978	0.848808
ebi-PL179-GCST90277319	ukb-saige-153	Colorectal cancer || id:ukb-saige-153	Phosphatidylcholine (O-16:0_16:1) levels || id:ebi-PL179-GCST90277319	Inverse variance weighted	17	-0.0340557	0.0528164	0.519061	-0.137576	0.0694645	0.966518	0.871468	1.07193	0.873984
ebi-PL179-GCST90277319	ukb-saige-153	Colorectal cancer || id:ukb-saige-153	Phosphatidylcholine (O-16:0_16:1) levels || id:ebi-PL179-GCST90277319	MR Egger	17	-0.114879	0.118849	0.349073	-0.347824	0.118066	0.891474	0.706223	1.12532	0.8586
ebi-PL179-GCST90277319	ukb-saige-153	Colorectal cancer || id:ukb-saige-153	Phosphatidylcholine (O-16:0_16:1) levels || id:ebi-PL179-GCST90277319	Weighted median	17	-0.0324649	0.0753056	0.66639	-0.180064	0.115134	0.968056	0.835217	1.12202	0.857444
ebi-PL179-GCST90277319	ukb-saige-153	Colorectal cancer || id:ukb-saige-153	Phosphatidylcholine (O-16:0_16:1) levels || id:ebi-PL179-GCST90277319	Weighted mode	17	-0.0856323	0.138096	0.543928	-0.3563	0.185036	0.917932	0.700262	1.20326	0.839337
ebi-PL179-GCST90277320	ukb-saige-153	Colorectal cancer || id:ukb-saige-153	Phosphatidylcholine (O-16:0_18:1) levels || id:ebi-PL179-GCST90277320	Inverse variance weighted	22	0.0794929	0.0502283	0.113506	-0.0189546	0.17794	1.08274	0.981224	1.19475	0.597573
ebi-PL179-GCST90277320	ukb-saige-153	Colorectal cancer || id:ukb-saige-153	Phosphatidylcholine (O-16:0_18:1) levels || id:ebi-PL179-GCST90277320	MR Egger	22	0.0802042	0.127504	0.536446	-0.169703	0.330112	1.08351	0.843915	1.39112	0.926982
ebi-PL179-GCST90277320	ukb-saige-153	Colorectal cancer || id:ukb-saige-153	Phosphatidylcholine (O-16:0_18:1) levels || id:ebi-PL179-GCST90277320	Weighted median	22	0.0787665	0.0699071	0.259856	-0.0582515	0.215784	1.08195	0.943413	1.24083	0.806881
ebi-PL179-GCST90277320	ukb-saige-153	Colorectal cancer || id:ukb-saige-153	Phosphatidylcholine (O-16:0_18:1) levels || id:ebi-PL179-GCST90277320	Weighted mode	22	0.0619272	0.128778	0.635572	-0.190478	0.314332	1.06388	0.826564	1.36934	0.875003
ebi-PL179-GCST90277321	ukb-saige-153	Colorectal cancer || id:ukb-saige-153	Phosphatidylcholine (O-16:0_18:2) levels || id:ebi-PL179-GCST90277321	Inverse variance weighted	20	-0.0428269	0.0564015	0.44766	-0.153374	0.0677201	0.958077	0.857809	1.07007	0.873984
ebi-PL179-GCST90277321	ukb-saige-153	Colorectal cancer || id:ukb-saige-153	Phosphatidylcholine (O-16:0_18:2) levels || id:ebi-PL179-GCST90277321	MR Egger	20	-0.0919792	0.11104	0.418323	-0.309617	0.125658	0.912124	0.733728	1.13389	0.902167
ebi-PL179-GCST90277321	ukb-saige-153	Colorectal cancer || id:ukb-saige-153	Phosphatidylcholine (O-16:0_18:2) levels || id:ebi-PL179-GCST90277321	Weighted median	20	-0.106469	0.0725278	0.142112	-0.248623	0.0356858	0.899003	0.779874	1.03633	0.670564
ebi-PL179-GCST90277321	ukb-saige-153	Colorectal cancer || id:ukb-saige-153	Phosphatidylcholine (O-16:0_18:2) levels || id:ebi-PL179-GCST90277321	Weighted mode	20	-0.14046	0.099994	0.176252	-0.336449	0.055528	0.868958	0.714303	1.0571	0.685852
ebi-PL179-GCST90277322	ukb-saige-153	Colorectal cancer || id:ukb-saige-153	Phosphatidylcholine (O-16:0_20:3) levels || id:ebi-PL179-GCST90277322	Inverse variance weighted	16	0.0240856	0.0489446	0.622649	-0.0718459	0.120017	1.02438	0.930674	1.12752	0.873984
ebi-PL179-GCST90277322	ukb-saige-153	Colorectal cancer || id:ukb-saige-153	Phosphatidylcholine (O-16:0_20:3) levels || id:ebi-PL179-GCST90277322	MR Egger	16	0.108015	0.0977729	0.287891	-0.0836198	0.29965	1.11406	0.919781	1.34939	0.8586
ebi-PL179-GCST90277322	ukb-saige-153	Colorectal cancer || id:ukb-saige-153	Phosphatidylcholine (O-16:0_20:3) levels || id:ebi-PL179-GCST90277322	Weighted median	16	0.0753857	0.0671302	0.261448	-0.0561896	0.206961	1.0783	0.94536	1.22993	0.806881
ebi-PL179-GCST90277322	ukb-saige-153	Colorectal cancer || id:ukb-saige-153	Phosphatidylcholine (O-16:0_20:3) levels || id:ebi-PL179-GCST90277322	Weighted mode	16	0.0946228	0.0758948	0.231603	-0.0541311	0.243377	1.09924	0.947308	1.27555	0.707111
ebi-PL179-GCST90277323	ukb-saige-153	Colorectal cancer || id:ukb-saige-153	Phosphatidylcholine (O-16:0_20:4) levels || id:ebi-PL179-GCST90277323	Inverse variance weighted (multiplicative random effects)	28	0.0571198	0.0462902	0.217221	-0.0336089	0.147849	1.05878	0.96695	1.15934	0.706955
ebi-PL179-GCST90277323	ukb-saige-153	Colorectal cancer || id:ukb-saige-153	Phosphatidylcholine (O-16:0_20:4) levels || id:ebi-PL179-GCST90277323	MR Egger	28	0.146719	0.0772655	0.0687287	-0.00472124	0.29816	1.15803	0.99529	1.34738	0.819403
ebi-PL179-GCST90277323	ukb-saige-153	Colorectal cancer || id:ukb-saige-153	Phosphatidylcholine (O-16:0_20:4) levels || id:ebi-PL179-GCST90277323	Weighted median	28	0.117176	0.0530928	0.0273142	0.0131138	0.221237	1.12432	1.0132	1.24762	0.407437
ebi-PL179-GCST90277323	ukb-saige-153	Colorectal cancer || id:ukb-saige-153	Phosphatidylcholine (O-16:0_20:4) levels || id:ebi-PL179-GCST90277323	Weighted mode	28	0.121889	0.0547365	0.0344926	0.0146051	0.229172	1.12963	1.01471	1.25756	0.581361
ebi-PL179-GCST90277326	ukb-saige-153	Colorectal cancer || id:ukb-saige-153	Phosphatidylcholine (O-16:1_18:0) levels || id:ebi-PL179-GCST90277326	Inverse variance weighted	16	-0.117562	0.0686002	0.0865788	-0.252019	0.0168944	0.889085	0.77723	1.01704	0.596062
ebi-PL179-GCST90277326	ukb-saige-153	Colorectal cancer || id:ukb-saige-153	Phosphatidylcholine (O-16:1_18:0) levels || id:ebi-PL179-GCST90277326	MR Egger	16	-0.00910646	0.125811	0.943322	-0.255696	0.237483	0.990935	0.774377	1.26805	0.990162
ebi-PL179-GCST90277326	ukb-saige-153	Colorectal cancer || id:ukb-saige-153	Phosphatidylcholine (O-16:1_18:0) levels || id:ebi-PL179-GCST90277326	Weighted median	16	-0.0270484	0.0814453	0.73981	-0.186681	0.132584	0.973314	0.829708	1.14178	0.866524
ebi-PL179-GCST90277326	ukb-saige-153	Colorectal cancer || id:ukb-saige-153	Phosphatidylcholine (O-16:1_18:0) levels || id:ebi-PL179-GCST90277326	Weighted mode	16	-0.0147811	0.0979747	0.882091	-0.206811	0.177249	0.985328	0.813173	1.19393	0.96584
ebi-PL179-GCST90277327	ukb-saige-153	Colorectal cancer || id:ukb-saige-153	Phosphatidylcholine (O-16:1_18:1) levels || id:ebi-PL179-GCST90277327	Inverse variance weighted	24	0.0333164	0.0501624	0.50658	-0.0650018	0.131635	1.03388	0.937066	1.14069	0.873984
ebi-PL179-GCST90277327	ukb-saige-153	Colorectal cancer || id:ukb-saige-153	Phosphatidylcholine (O-16:1_18:1) levels || id:ebi-PL179-GCST90277327	MR Egger	24	0.0793046	0.0992622	0.432866	-0.115249	0.273859	1.08253	0.891144	1.31503	0.907217
ebi-PL179-GCST90277327	ukb-saige-153	Colorectal cancer || id:ukb-saige-153	Phosphatidylcholine (O-16:1_18:1) levels || id:ebi-PL179-GCST90277327	Weighted median	24	0.0722147	0.0698778	0.301397	-0.0647458	0.209175	1.07489	0.937306	1.23266	0.809469
ebi-PL179-GCST90277327	ukb-saige-153	Colorectal cancer || id:ukb-saige-153	Phosphatidylcholine (O-16:1_18:1) levels || id:ebi-PL179-GCST90277327	Weighted mode	24	0.109213	0.104456	0.306637	-0.0955207	0.313947	1.1154	0.9089	1.36882	0.72598
ebi-PL179-GCST90277328	ukb-saige-153	Colorectal cancer || id:ukb-saige-153	Phosphatidylcholine (O-16:1_18:2) levels || id:ebi-PL179-GCST90277328	Inverse variance weighted	24	-0.0840389	0.0484893	0.0830703	-0.179078	0.0110002	0.919395	0.836041	1.01106	0.596062
ebi-PL179-GCST90277328	ukb-saige-153	Colorectal cancer || id:ukb-saige-153	Phosphatidylcholine (O-16:1_18:2) levels || id:ebi-PL179-GCST90277328	MR Egger	24	-0.0298874	0.0848676	0.728066	-0.196228	0.136453	0.970555	0.821825	1.1462	0.965672
ebi-PL179-GCST90277328	ukb-saige-153	Colorectal cancer || id:ukb-saige-153	Phosphatidylcholine (O-16:1_18:2) levels || id:ebi-PL179-GCST90277328	Weighted median	24	-0.0574428	0.0692226	0.406636	-0.193119	0.0782335	0.944176	0.824384	1.08138	0.846371
ebi-PL179-GCST90277328	ukb-saige-153	Colorectal cancer || id:ukb-saige-153	Phosphatidylcholine (O-16:1_18:2) levels || id:ebi-PL179-GCST90277328	Weighted mode	24	-0.103884	0.0907343	0.264015	-0.281723	0.0739553	0.90133	0.754482	1.07676	0.707111
ebi-PL179-GCST90277330	ukb-saige-153	Colorectal cancer || id:ukb-saige-153	Phosphatidylcholine (O-16:1_20:4) levels || id:ebi-PL179-GCST90277330	Inverse variance weighted	21	0.0685617	0.0371519	0.0649731	-0.00425601	0.141379	1.07097	0.995753	1.15186	0.596062
ebi-PL179-GCST90277330	ukb-saige-153	Colorectal cancer || id:ukb-saige-153	Phosphatidylcholine (O-16:1_20:4) levels || id:ebi-PL179-GCST90277330	MR Egger	21	0.12942	0.0684775	0.0741175	-0.00479569	0.263636	1.13817	0.995216	1.30165	0.819403
ebi-PL179-GCST90277330	ukb-saige-153	Colorectal cancer || id:ukb-saige-153	Phosphatidylcholine (O-16:1_20:4) levels || id:ebi-PL179-GCST90277330	Weighted median	21	0.109734	0.0492547	0.0258878	0.0131949	0.206274	1.11598	1.01328	1.22909	0.407437
ebi-PL179-GCST90277330	ukb-saige-153	Colorectal cancer || id:ukb-saige-153	Phosphatidylcholine (O-16:1_20:4) levels || id:ebi-PL179-GCST90277330	Weighted mode	21	0.0896455	0.0520549	0.100476	-0.0123821	0.191673	1.09379	0.987694	1.21127	0.608552
ebi-PL179-GCST90277331	ukb-saige-153	Colorectal cancer || id:ukb-saige-153	Phosphatidylcholine (O-16:2_18:0) levels || id:ebi-PL179-GCST90277331	Inverse variance weighted	12	-0.0417534	0.0566482	0.461083	-0.152784	0.069277	0.959106	0.858315	1.07173	0.873984
ebi-PL179-GCST90277331	ukb-saige-153	Colorectal cancer || id:ukb-saige-153	Phosphatidylcholine (O-16:2_18:0) levels || id:ebi-PL179-GCST90277331	MR Egger	12	-0.125242	0.117359	0.310984	-0.355266	0.104783	0.882284	0.700987	1.11047	0.8586
ebi-PL179-GCST90277331	ukb-saige-153	Colorectal cancer || id:ukb-saige-153	Phosphatidylcholine (O-16:2_18:0) levels || id:ebi-PL179-GCST90277331	Weighted median	12	-0.0450173	0.0751544	0.549175	-0.19232	0.102285	0.955981	0.825043	1.1077	0.853153
ebi-PL179-GCST90277331	ukb-saige-153	Colorectal cancer || id:ukb-saige-153	Phosphatidylcholine (O-16:2_18:0) levels || id:ebi-PL179-GCST90277331	Weighted mode	12	-0.0432332	0.0942486	0.65537	-0.22796	0.141494	0.957688	0.796156	1.15199	0.875003
ebi-PL179-GCST90277333	ukb-saige-153	Colorectal cancer || id:ukb-saige-153	Phosphatidylcholine (O-17:0_17:1) levels || id:ebi-PL179-GCST90277333	Inverse variance weighted	33	0.0360775	0.0471845	0.444507	-0.0564041	0.128559	1.03674	0.945157	1.13719	0.873984
ebi-PL179-GCST90277333	ukb-saige-153	Colorectal cancer || id:ukb-saige-153	Phosphatidylcholine (O-17:0_17:1) levels || id:ebi-PL179-GCST90277333	MR Egger	33	0.187495	0.107677	0.0915534	-0.0235521	0.398542	1.20622	0.976723	1.48965	0.819403
ebi-PL179-GCST90277333	ukb-saige-153	Colorectal cancer || id:ukb-saige-153	Phosphatidylcholine (O-17:0_17:1) levels || id:ebi-PL179-GCST90277333	Weighted median	33	0.0265064	0.0656251	0.686281	-0.102119	0.155132	1.02686	0.902922	1.16781	0.857444
ebi-PL179-GCST90277333	ukb-saige-153	Colorectal cancer || id:ukb-saige-153	Phosphatidylcholine (O-17:0_17:1) levels || id:ebi-PL179-GCST90277333	Weighted mode	33	0.0326526	0.145014	0.82328	-0.251575	0.31688	1.03319	0.777575	1.37284	0.921045
ebi-PL179-GCST90277334	ukb-saige-153	Colorectal cancer || id:ukb-saige-153	Phosphatidylcholine (O-18:0_14:0) levels || id:ebi-PL179-GCST90277334	Inverse variance weighted	17	0.0295479	0.0558487	0.596757	-0.0799155	0.139011	1.02999	0.923194	1.14914	0.873984
ebi-PL179-GCST90277334	ukb-saige-153	Colorectal cancer || id:ukb-saige-153	Phosphatidylcholine (O-18:0_14:0) levels || id:ebi-PL179-GCST90277334	MR Egger	17	0.0724092	0.102408	0.490363	-0.128309	0.273128	1.0751	0.879581	1.31407	0.926982
ebi-PL179-GCST90277334	ukb-saige-153	Colorectal cancer || id:ukb-saige-153	Phosphatidylcholine (O-18:0_14:0) levels || id:ebi-PL179-GCST90277334	Weighted median	17	0.0212574	0.0797178	0.789732	-0.134989	0.177504	1.02148	0.873725	1.19423	0.900396
ebi-PL179-GCST90277334	ukb-saige-153	Colorectal cancer || id:ukb-saige-153	Phosphatidylcholine (O-18:0_14:0) levels || id:ebi-PL179-GCST90277334	Weighted mode	17	0.0247942	0.10532	0.816871	-0.181632	0.231221	1.0251	0.833908	1.26014	0.919622
ebi-PL179-GCST90277336	ukb-saige-153	Colorectal cancer || id:ukb-saige-153	Phosphatidylcholine (O-18:0_20:4) levels || id:ebi-PL179-GCST90277336	Inverse variance weighted	21	0.0725409	0.0457021	0.112454	-0.0170351	0.162117	1.07524	0.983109	1.176	0.597573
ebi-PL179-GCST90277336	ukb-saige-153	Colorectal cancer || id:ukb-saige-153	Phosphatidylcholine (O-18:0_20:4) levels || id:ebi-PL179-GCST90277336	MR Egger	21	0.116193	0.0875753	0.200308	-0.0554544	0.287841	1.12321	0.946055	1.33354	0.8586
ebi-PL179-GCST90277336	ukb-saige-153	Colorectal cancer || id:ukb-saige-153	Phosphatidylcholine (O-18:0_20:4) levels || id:ebi-PL179-GCST90277336	Weighted median	21	0.140788	0.0632376	0.0259922	0.016842	0.264733	1.15118	1.01698	1.30308	0.407437
ebi-PL179-GCST90277336	ukb-saige-153	Colorectal cancer || id:ukb-saige-153	Phosphatidylcholine (O-18:0_20:4) levels || id:ebi-PL179-GCST90277336	Weighted mode	21	0.138107	0.0614608	0.0360801	0.0176442	0.25857	1.1481	1.0178	1.29508	0.581361
ebi-PL179-GCST90277337	ukb-saige-153	Colorectal cancer || id:ukb-saige-153	Phosphatidylcholine (O-18:1_16:0) levels || id:ebi-PL179-GCST90277337	Inverse variance weighted	29	0.0813973	0.0459525	0.0765049	-0.00866959	0.171464	1.0848	0.991368	1.18704	0.596062
ebi-PL179-GCST90277337	ukb-saige-153	Colorectal cancer || id:ukb-saige-153	Phosphatidylcholine (O-18:1_16:0) levels || id:ebi-PL179-GCST90277337	MR Egger	29	0.0328635	0.12949	0.801579	-0.220936	0.286663	1.03341	0.801768	1.33198	0.976072
ebi-PL179-GCST90277337	ukb-saige-153	Colorectal cancer || id:ukb-saige-153	Phosphatidylcholine (O-18:1_16:0) levels || id:ebi-PL179-GCST90277337	Weighted median	29	0.0618483	0.0651816	0.342692	-0.0659078	0.189604	1.0638	0.936217	1.20877	0.828943
ebi-PL179-GCST90277337	ukb-saige-153	Colorectal cancer || id:ukb-saige-153	Phosphatidylcholine (O-18:1_16:0) levels || id:ebi-PL179-GCST90277337	Weighted mode	29	0.0355431	0.121361	0.771781	-0.202325	0.273412	1.03618	0.816829	1.31444	0.906693
ebi-PL179-GCST90277338	ukb-saige-153	Colorectal cancer || id:ukb-saige-153	Phosphatidylcholine (O-18:1_18:2) levels || id:ebi-PL179-GCST90277338	Inverse variance weighted	22	0.0468397	0.0521648	0.369229	-0.0554033	0.149083	1.04795	0.946104	1.16077	0.832398
ebi-PL179-GCST90277338	ukb-saige-153	Colorectal cancer || id:ukb-saige-153	Phosphatidylcholine (O-18:1_18:2) levels || id:ebi-PL179-GCST90277338	MR Egger	22	0.013624	0.107181	0.900121	-0.19645	0.223698	1.01372	0.821642	1.25069	0.982449
ebi-PL179-GCST90277338	ukb-saige-153	Colorectal cancer || id:ukb-saige-153	Phosphatidylcholine (O-18:1_18:2) levels || id:ebi-PL179-GCST90277338	Weighted median	22	0.0263	0.0756728	0.728179	-0.122019	0.174619	1.02665	0.885132	1.19079	0.86569
ebi-PL179-GCST90277338	ukb-saige-153	Colorectal cancer || id:ukb-saige-153	Phosphatidylcholine (O-18:1_18:2) levels || id:ebi-PL179-GCST90277338	Weighted mode	22	0.00492146	0.108944	0.964395	-0.20861	0.218453	1.00493	0.811712	1.24415	0.992108
ebi-PL179-GCST90277340	ukb-saige-153	Colorectal cancer || id:ukb-saige-153	Phosphatidylcholine (O-18:1_20:4) levels || id:ebi-PL179-GCST90277340	Inverse variance weighted	22	0.067126	0.0537305	0.211552	-0.0381858	0.172438	1.06943	0.962534	1.1882	0.706955
ebi-PL179-GCST90277340	ukb-saige-153	Colorectal cancer || id:ukb-saige-153	Phosphatidylcholine (O-18:1_20:4) levels || id:ebi-PL179-GCST90277340	MR Egger	22	0.117434	0.105252	0.277761	-0.0888604	0.323728	1.12461	0.914973	1.38227	0.8586
ebi-PL179-GCST90277340	ukb-saige-153	Colorectal cancer || id:ukb-saige-153	Phosphatidylcholine (O-18:1_20:4) levels || id:ebi-PL179-GCST90277340	Weighted median	22	0.170687	0.0692659	0.0137308	0.034926	0.306448	1.18612	1.03554	1.35859	0.351115
ebi-PL179-GCST90277340	ukb-saige-153	Colorectal cancer || id:ukb-saige-153	Phosphatidylcholine (O-18:1_20:4) levels || id:ebi-PL179-GCST90277340	Weighted mode	22	0.151289	0.0822854	0.0801612	-0.00998991	0.312569	1.16333	0.99006	1.36693	0.608552
ebi-PL179-GCST90277341	ukb-saige-153	Colorectal cancer || id:ukb-saige-153	Phosphatidylcholine (O-18:2_16:0) levels || id:ebi-PL179-GCST90277341	Inverse variance weighted	25	0.0428789	0.0444091	0.334272	-0.0441629	0.129921	1.04381	0.956798	1.13874	0.797797
ebi-PL179-GCST90277341	ukb-saige-153	Colorectal cancer || id:ukb-saige-153	Phosphatidylcholine (O-18:2_16:0) levels || id:ebi-PL179-GCST90277341	MR Egger	25	0.0578214	0.0738584	0.441691	-0.0869409	0.202584	1.05953	0.916731	1.22456	0.907217
ebi-PL179-GCST90277341	ukb-saige-153	Colorectal cancer || id:ukb-saige-153	Phosphatidylcholine (O-18:2_16:0) levels || id:ebi-PL179-GCST90277341	Weighted median	25	0.035741	0.068025	0.599298	-0.0975881	0.16907	1.03639	0.907022	1.1842	0.857444
ebi-PL179-GCST90277341	ukb-saige-153	Colorectal cancer || id:ukb-saige-153	Phosphatidylcholine (O-18:2_16:0) levels || id:ebi-PL179-GCST90277341	Weighted mode	25	0.0714017	0.0971254	0.469372	-0.118964	0.261767	1.07401	0.88784	1.29922	0.836169
ebi-PL179-GCST90277346	ukb-saige-153	Colorectal cancer || id:ukb-saige-153	Phosphatidylethanolamine (16:0_20:4) levels || id:ebi-PL179-GCST90277346	Inverse variance weighted	24	-0.0242101	0.0394414	0.53933	-0.101515	0.053095	0.976081	0.903467	1.05453	0.873984
ebi-PL179-GCST90277346	ukb-saige-153	Colorectal cancer || id:ukb-saige-153	Phosphatidylethanolamine (16:0_20:4) levels || id:ebi-PL179-GCST90277346	MR Egger	24	-0.101837	0.0698936	0.159235	-0.238828	0.0351546	0.903177	0.78755	1.03578	0.8586
ebi-PL179-GCST90277346	ukb-saige-153	Colorectal cancer || id:ukb-saige-153	Phosphatidylethanolamine (16:0_20:4) levels || id:ebi-PL179-GCST90277346	Weighted median	24	-0.057268	0.0442421	0.195519	-0.143983	0.0294465	0.944341	0.865903	1.02988	0.699959
ebi-PL179-GCST90277346	ukb-saige-153	Colorectal cancer || id:ukb-saige-153	Phosphatidylethanolamine (16:0_20:4) levels || id:ebi-PL179-GCST90277346	Weighted mode	24	-0.0624833	0.0418637	0.149148	-0.144536	0.0195696	0.939429	0.865424	1.01976	0.65116
ebi-PL179-GCST90277347	ukb-saige-153	Colorectal cancer || id:ukb-saige-153	Phosphatidylethanolamine (18:0_18:2) levels || id:ebi-PL179-GCST90277347	Inverse variance weighted	28	-0.0499486	0.0390463	0.200821	-0.126479	0.0265821	0.951278	0.881192	1.02694	0.706955
ebi-PL179-GCST90277347	ukb-saige-153	Colorectal cancer || id:ukb-saige-153	Phosphatidylethanolamine (18:0_18:2) levels || id:ebi-PL179-GCST90277347	MR Egger	28	-0.0662888	0.0787058	0.407338	-0.220552	0.0879747	0.935861	0.802076	1.09196	0.902167
ebi-PL179-GCST90277347	ukb-saige-153	Colorectal cancer || id:ukb-saige-153	Phosphatidylethanolamine (18:0_18:2) levels || id:ebi-PL179-GCST90277347	Weighted median	28	-0.136748	0.0502408	0.00649177	-0.23522	-0.0382759	0.87219	0.790397	0.962447	0.351115
ebi-PL179-GCST90277347	ukb-saige-153	Colorectal cancer || id:ukb-saige-153	Phosphatidylethanolamine (18:0_18:2) levels || id:ebi-PL179-GCST90277347	Weighted mode	28	-0.120022	0.0455956	0.013853	-0.209389	-0.0306545	0.886901	0.811079	0.969811	0.581361
ebi-PL179-GCST90277350	ukb-saige-153	Colorectal cancer || id:ukb-saige-153	Phosphatidylethanolamine (O-16:1_18:2) levels || id:ebi-PL179-GCST90277350	Inverse variance weighted	18	-0.0344416	0.0521929	0.509325	-0.13674	0.0678565	0.966145	0.872197	1.07021	0.873984
ebi-PL179-GCST90277350	ukb-saige-153	Colorectal cancer || id:ukb-saige-153	Phosphatidylethanolamine (O-16:1_18:2) levels || id:ebi-PL179-GCST90277350	MR Egger	18	-0.0489373	0.0927341	0.604938	-0.230696	0.132822	0.952241	0.793981	1.14205	0.9372
ebi-PL179-GCST90277350	ukb-saige-153	Colorectal cancer || id:ukb-saige-153	Phosphatidylethanolamine (O-16:1_18:2) levels || id:ebi-PL179-GCST90277350	Weighted median	18	-0.0611778	0.0644231	0.342303	-0.187447	0.0650915	0.940656	0.829073	1.06726	0.828943
ebi-PL179-GCST90277350	ukb-saige-153	Colorectal cancer || id:ukb-saige-153	Phosphatidylethanolamine (O-16:1_18:2) levels || id:ebi-PL179-GCST90277350	Weighted mode	18	-0.066748	0.0926429	0.481015	-0.248328	0.114832	0.935431	0.780104	1.12168	0.836169
ebi-PL179-GCST90277352	ukb-saige-153	Colorectal cancer || id:ukb-saige-153	Phosphatidylethanolamine (O-16:1_22:5) levels || id:ebi-PL179-GCST90277352	Inverse variance weighted	17	-0.0558315	0.0482927	0.247638	-0.150485	0.0388222	0.945698	0.86029	1.03959	0.736211
ebi-PL179-GCST90277352	ukb-saige-153	Colorectal cancer || id:ukb-saige-153	Phosphatidylethanolamine (O-16:1_22:5) levels || id:ebi-PL179-GCST90277352	MR Egger	17	-0.0100596	0.0834842	0.905689	-0.173689	0.15357	0.989991	0.840559	1.16599	0.982535
ebi-PL179-GCST90277352	ukb-saige-153	Colorectal cancer || id:ukb-saige-153	Phosphatidylethanolamine (O-16:1_22:5) levels || id:ebi-PL179-GCST90277352	Weighted median	17	-0.0759759	0.0657262	0.247704	-0.204799	0.0528475	0.926839	0.814811	1.05427	0.806163
ebi-PL179-GCST90277352	ukb-saige-153	Colorectal cancer || id:ukb-saige-153	Phosphatidylethanolamine (O-16:1_22:5) levels || id:ebi-PL179-GCST90277352	Weighted mode	17	-0.079723	0.0950378	0.413908	-0.265997	0.106551	0.923372	0.766441	1.11243	0.829235
ebi-PL179-GCST90277353	ukb-saige-153	Colorectal cancer || id:ukb-saige-153	Phosphatidylethanolamine (O-18:1_18:2) levels || id:ebi-PL179-GCST90277353	Inverse variance weighted	26	-0.0451787	0.0459179	0.325164	-0.135178	0.0448203	0.955827	0.873561	1.04584	0.786545
ebi-PL179-GCST90277353	ukb-saige-153	Colorectal cancer || id:ukb-saige-153	Phosphatidylethanolamine (O-18:1_18:2) levels || id:ebi-PL179-GCST90277353	MR Egger	26	-0.0136672	0.0964742	0.888526	-0.202757	0.175422	0.986426	0.816477	1.19175	0.982449
ebi-PL179-GCST90277353	ukb-saige-153	Colorectal cancer || id:ukb-saige-153	Phosphatidylethanolamine (O-18:1_18:2) levels || id:ebi-PL179-GCST90277353	Weighted median	26	-0.0351709	0.0707311	0.619014	-0.173804	0.103462	0.96544	0.840462	1.109	0.857444
ebi-PL179-GCST90277353	ukb-saige-153	Colorectal cancer || id:ukb-saige-153	Phosphatidylethanolamine (O-18:1_18:2) levels || id:ebi-PL179-GCST90277353	Weighted mode	26	-0.0725176	0.107324	0.505443	-0.282874	0.137838	0.930049	0.753615	1.14779	0.836169
ebi-PL179-GCST90277354	ukb-saige-153	Colorectal cancer || id:ukb-saige-153	Phosphatidylethanolamine (O-18:1_20:4) levels || id:ebi-PL179-GCST90277354	Inverse variance weighted	25	0.0216189	0.0509445	0.671302	-0.0782324	0.12147	1.02185	0.92475	1.12916	0.887795
ebi-PL179-GCST90277354	ukb-saige-153	Colorectal cancer || id:ukb-saige-153	Phosphatidylethanolamine (O-18:1_20:4) levels || id:ebi-PL179-GCST90277354	MR Egger	25	0.260032	0.0963259	0.0127935	0.0712329	0.44883	1.29697	1.07383	1.56648	0.819403
ebi-PL179-GCST90277354	ukb-saige-153	Colorectal cancer || id:ukb-saige-153	Phosphatidylethanolamine (O-18:1_20:4) levels || id:ebi-PL179-GCST90277354	Weighted median	25	0.103495	0.0666436	0.120431	-0.0271263	0.234117	1.10904	0.973238	1.26379	0.670564
ebi-PL179-GCST90277354	ukb-saige-153	Colorectal cancer || id:ukb-saige-153	Phosphatidylethanolamine (O-18:1_20:4) levels || id:ebi-PL179-GCST90277354	Weighted mode	25	0.172736	0.0879984	0.0613436	0.000259047	0.345213	1.18855	1.00026	1.41229	0.608552
ebi-PL179-GCST90277355	ukb-saige-153	Colorectal cancer || id:ukb-saige-153	Phosphatidylethanolamine (O-18:2_18:1) levels || id:ebi-PL179-GCST90277355	Inverse variance weighted	24	-0.0580266	0.0439375	0.186614	-0.144144	0.0280909	0.943625	0.865763	1.02849	0.706955
ebi-PL179-GCST90277355	ukb-saige-153	Colorectal cancer || id:ukb-saige-153	Phosphatidylethanolamine (O-18:2_18:1) levels || id:ebi-PL179-GCST90277355	MR Egger	24	-0.0539197	0.0782296	0.497872	-0.20725	0.0994103	0.947508	0.812817	1.10452	0.926982
ebi-PL179-GCST90277355	ukb-saige-153	Colorectal cancer || id:ukb-saige-153	Phosphatidylethanolamine (O-18:2_18:1) levels || id:ebi-PL179-GCST90277355	Weighted median	24	-0.0814746	0.0602396	0.176212	-0.199544	0.036595	0.921756	0.819104	1.03727	0.685696
ebi-PL179-GCST90277355	ukb-saige-153	Colorectal cancer || id:ukb-saige-153	Phosphatidylethanolamine (O-18:2_18:1) levels || id:ebi-PL179-GCST90277355	Weighted mode	24	-0.16515	0.124044	0.196108	-0.408276	0.0779757	0.847766	0.664795	1.0811	0.707111
ebi-PL179-GCST90277356	ukb-saige-153	Colorectal cancer || id:ukb-saige-153	Phosphatidylethanolamine (O-18:2_18:2) levels || id:ebi-PL179-GCST90277356	Inverse variance weighted	14	-0.0756465	0.0732452	0.301705	-0.219207	0.0679141	0.927144	0.803155	1.07027	0.774961
ebi-PL179-GCST90277356	ukb-saige-153	Colorectal cancer || id:ukb-saige-153	Phosphatidylethanolamine (O-18:2_18:2) levels || id:ebi-PL179-GCST90277356	MR Egger	14	-0.104199	0.1484	0.495978	-0.395062	0.186664	0.901046	0.673638	1.20522	0.926982
ebi-PL179-GCST90277356	ukb-saige-153	Colorectal cancer || id:ukb-saige-153	Phosphatidylethanolamine (O-18:2_18:2) levels || id:ebi-PL179-GCST90277356	Weighted median	14	-0.0596533	0.0909303	0.511803	-0.237877	0.11857	0.942091	0.7883	1.12589	0.853153
ebi-PL179-GCST90277356	ukb-saige-153	Colorectal cancer || id:ukb-saige-153	Phosphatidylethanolamine (O-18:2_18:2) levels || id:ebi-PL179-GCST90277356	Weighted mode	14	-0.000510668	0.15017	0.997338	-0.294844	0.293823	0.999489	0.744648	1.34155	0.997951
ebi-PL179-GCST90277357	ukb-saige-153	Colorectal cancer || id:ukb-saige-153	Phosphatidylethanolamine (O-18:2_20:4) levels || id:ebi-PL179-GCST90277357	Inverse variance weighted	24	0.0368263	0.0495723	0.457554	-0.0603355	0.133988	1.03751	0.941449	1.14338	0.873984
ebi-PL179-GCST90277357	ukb-saige-153	Colorectal cancer || id:ukb-saige-153	Phosphatidylethanolamine (O-18:2_20:4) levels || id:ebi-PL179-GCST90277357	MR Egger	24	0.108147	0.105087	0.314608	-0.097824	0.314117	1.11421	0.906808	1.36905	0.8586
ebi-PL179-GCST90277357	ukb-saige-153	Colorectal cancer || id:ukb-saige-153	Phosphatidylethanolamine (O-18:2_20:4) levels || id:ebi-PL179-GCST90277357	Weighted median	24	0.0268622	0.0693296	0.698419	-0.109024	0.162748	1.02723	0.896709	1.17674	0.862186
ebi-PL179-GCST90277357	ukb-saige-153	Colorectal cancer || id:ukb-saige-153	Phosphatidylethanolamine (O-18:2_20:4) levels || id:ebi-PL179-GCST90277357	Weighted mode	24	0.190793	0.107682	0.0896758	-0.0202645	0.40185	1.21021	0.979939	1.49459	0.608552
ebi-PL179-GCST90277358	ukb-saige-153	Colorectal cancer || id:ukb-saige-153	Phosphatidylinositol (16:0_18:1) levels || id:ebi-PL179-GCST90277358	Inverse variance weighted	18	0.0378114	0.0672172	0.573758	-0.0939343	0.169557	1.03854	0.910343	1.18478	0.873984
ebi-PL179-GCST90277358	ukb-saige-153	Colorectal cancer || id:ukb-saige-153	Phosphatidylinositol (16:0_18:1) levels || id:ebi-PL179-GCST90277358	MR Egger	18	0.0354196	0.159443	0.827011	-0.277089	0.347929	1.03605	0.757987	1.41613	0.982449
ebi-PL179-GCST90277358	ukb-saige-153	Colorectal cancer || id:ukb-saige-153	Phosphatidylinositol (16:0_18:1) levels || id:ebi-PL179-GCST90277358	Weighted median	18	0.0897831	0.0840703	0.285541	-0.0749946	0.254561	1.09394	0.927749	1.2899	0.809469
ebi-PL179-GCST90277358	ukb-saige-153	Colorectal cancer || id:ukb-saige-153	Phosphatidylinositol (16:0_18:1) levels || id:ebi-PL179-GCST90277358	Weighted mode	18	0.130697	0.124997	0.310387	-0.114298	0.375692	1.13962	0.891992	1.456	0.72598
ebi-PL179-GCST90277359	ukb-saige-153	Colorectal cancer || id:ukb-saige-153	Phosphatidylinositol (16:0_18:2) levels || id:ebi-PL179-GCST90277359	Inverse variance weighted	22	-0.0588133	0.0489791	0.229835	-0.154812	0.0371857	0.942883	0.856576	1.03789	0.710005
ebi-PL179-GCST90277359	ukb-saige-153	Colorectal cancer || id:ukb-saige-153	Phosphatidylinositol (16:0_18:2) levels || id:ebi-PL179-GCST90277359	MR Egger	22	-0.0746201	0.119697	0.540063	-0.309227	0.159987	0.928096	0.734014	1.1735	0.926982
ebi-PL179-GCST90277359	ukb-saige-153	Colorectal cancer || id:ukb-saige-153	Phosphatidylinositol (16:0_18:2) levels || id:ebi-PL179-GCST90277359	Weighted median	22	-0.0229609	0.0710009	0.746401	-0.162123	0.116201	0.977301	0.850337	1.12322	0.867358
ebi-PL179-GCST90277359	ukb-saige-153	Colorectal cancer || id:ukb-saige-153	Phosphatidylinositol (16:0_18:2) levels || id:ebi-PL179-GCST90277359	Weighted mode	22	-0.0350869	0.0812669	0.670324	-0.19437	0.124196	0.965522	0.823353	1.13224	0.875003
ebi-PL179-GCST90277361	ukb-saige-153	Colorectal cancer || id:ukb-saige-153	Phosphatidylinositol (18:0_18:1) levels || id:ebi-PL179-GCST90277361	Inverse variance weighted	23	0.0600184	0.0420417	0.153409	-0.0223834	0.14242	1.06186	0.977865	1.15306	0.706955
ebi-PL179-GCST90277361	ukb-saige-153	Colorectal cancer || id:ukb-saige-153	Phosphatidylinositol (18:0_18:1) levels || id:ebi-PL179-GCST90277361	MR Egger	23	0.0748583	0.108068	0.496091	-0.136956	0.286672	1.07773	0.872009	1.33199	0.926982
ebi-PL179-GCST90277361	ukb-saige-153	Colorectal cancer || id:ukb-saige-153	Phosphatidylinositol (18:0_18:1) levels || id:ebi-PL179-GCST90277361	Weighted median	23	0.0372361	0.0599051	0.534214	-0.0801778	0.15465	1.03794	0.922952	1.16725	0.853153
ebi-PL179-GCST90277361	ukb-saige-153	Colorectal cancer || id:ukb-saige-153	Phosphatidylinositol (18:0_18:1) levels || id:ebi-PL179-GCST90277361	Weighted mode	23	0.0145314	0.0902213	0.873513	-0.162302	0.191365	1.01464	0.850184	1.2109	0.96584
ebi-PL179-GCST90277362	ukb-saige-153	Colorectal cancer || id:ukb-saige-153	Phosphatidylinositol (18:0_18:2) levels || id:ebi-PL179-GCST90277362	Inverse variance weighted (multiplicative random effects)	34	0.00430797	0.0391229	0.912319	-0.0723728	0.0809888	1.00432	0.930184	1.08436	0.967791
ebi-PL179-GCST90277362	ukb-saige-153	Colorectal cancer || id:ukb-saige-153	Phosphatidylinositol (18:0_18:2) levels || id:ebi-PL179-GCST90277362	MR Egger	34	0.020849	0.0678643	0.760669	-0.112165	0.153863	1.02107	0.893897	1.16633	0.965672
ebi-PL179-GCST90277362	ukb-saige-153	Colorectal cancer || id:ukb-saige-153	Phosphatidylinositol (18:0_18:2) levels || id:ebi-PL179-GCST90277362	Weighted median	34	0.0106402	0.0498486	0.830976	-0.087063	0.108343	1.0107	0.916619	1.11443	0.935501
ebi-PL179-GCST90277362	ukb-saige-153	Colorectal cancer || id:ukb-saige-153	Phosphatidylinositol (18:0_18:2) levels || id:ebi-PL179-GCST90277362	Weighted mode	34	0.00612275	0.0478476	0.898954	-0.0876585	0.099904	1.00614	0.916074	1.10506	0.969354
ebi-PL179-GCST90277363	ukb-saige-153	Colorectal cancer || id:ukb-saige-153	Phosphatidylinositol (18:0_20:3) levels || id:ebi-PL179-GCST90277363	Inverse variance weighted	34	-0.0137564	0.0366378	0.707312	-0.0855665	0.0580538	0.986338	0.917992	1.05977	0.904348
ebi-PL179-GCST90277363	ukb-saige-153	Colorectal cancer || id:ukb-saige-153	Phosphatidylinositol (18:0_20:3) levels || id:ebi-PL179-GCST90277363	MR Egger	34	-0.0458491	0.07382	0.538938	-0.190536	0.0988382	0.955186	0.826516	1.10389	0.926982
ebi-PL179-GCST90277363	ukb-saige-153	Colorectal cancer || id:ukb-saige-153	Phosphatidylinositol (18:0_20:3) levels || id:ebi-PL179-GCST90277363	Weighted median	34	-0.0284833	0.0491718	0.562414	-0.12486	0.0678935	0.971919	0.88262	1.07025	0.853153
ebi-PL179-GCST90277363	ukb-saige-153	Colorectal cancer || id:ukb-saige-153	Phosphatidylinositol (18:0_20:3) levels || id:ebi-PL179-GCST90277363	Weighted mode	34	-0.038192	0.0573423	0.510018	-0.150583	0.0741988	0.962528	0.860206	1.07702	0.836169
ebi-PL179-GCST90277364	ukb-saige-153	Colorectal cancer || id:ukb-saige-153	Phosphatidylinositol (18:0_20:4) levels || id:ebi-PL179-GCST90277364	Inverse variance weighted	30	0.0377884	0.0353612	0.285232	-0.0315196	0.107096	1.03851	0.968972	1.11304	0.750831
ebi-PL179-GCST90277364	ukb-saige-153	Colorectal cancer || id:ukb-saige-153	Phosphatidylinositol (18:0_20:4) levels || id:ebi-PL179-GCST90277364	MR Egger	30	0.129084	0.0752411	0.0972804	-0.018388	0.276557	1.13779	0.98178	1.31858	0.8292
ebi-PL179-GCST90277364	ukb-saige-153	Colorectal cancer || id:ukb-saige-153	Phosphatidylinositol (18:0_20:4) levels || id:ebi-PL179-GCST90277364	Weighted median	30	0.0248809	0.0540023	0.644987	-0.0809637	0.130725	1.02519	0.922227	1.13965	0.857444
ebi-PL179-GCST90277364	ukb-saige-153	Colorectal cancer || id:ukb-saige-153	Phosphatidylinositol (18:0_20:4) levels || id:ebi-PL179-GCST90277364	Weighted mode	30	0.0484055	0.0687501	0.486999	-0.0863447	0.183156	1.0496	0.917278	1.201	0.836169
ebi-PL179-GCST90277365	ukb-saige-153	Colorectal cancer || id:ukb-saige-153	Phosphatidylinositol (18:1_18:1) levels || id:ebi-PL179-GCST90277365	Inverse variance weighted	23	0.0239432	0.0420702	0.56927	-0.0585143	0.106401	1.02423	0.943165	1.11227	0.873984
ebi-PL179-GCST90277365	ukb-saige-153	Colorectal cancer || id:ukb-saige-153	Phosphatidylinositol (18:1_18:1) levels || id:ebi-PL179-GCST90277365	MR Egger	23	0.0426633	0.0816747	0.606889	-0.117419	0.202746	1.04359	0.889212	1.22476	0.9372
ebi-PL179-GCST90277365	ukb-saige-153	Colorectal cancer || id:ukb-saige-153	Phosphatidylinositol (18:1_18:1) levels || id:ebi-PL179-GCST90277365	Weighted median	23	0.0521842	0.0594281	0.379886	-0.0642948	0.168663	1.05357	0.937728	1.18372	0.8395
ebi-PL179-GCST90277365	ukb-saige-153	Colorectal cancer || id:ukb-saige-153	Phosphatidylinositol (18:1_18:1) levels || id:ebi-PL179-GCST90277365	Weighted mode	23	0.0680646	0.106464	0.529214	-0.140604	0.276733	1.07043	0.868833	1.31881	0.836169
ebi-PL179-GCST90277366	ukb-saige-153	Colorectal cancer || id:ukb-saige-153	Phosphatidylinositol (18:1_18:2) levels || id:ebi-PL179-GCST90277366	Inverse variance weighted	26	-0.00425387	0.046513	0.927131	-0.0954193	0.0869115	0.995755	0.908992	1.0908	0.967791
ebi-PL179-GCST90277366	ukb-saige-153	Colorectal cancer || id:ukb-saige-153	Phosphatidylinositol (18:1_18:2) levels || id:ebi-PL179-GCST90277366	MR Egger	26	-0.0124839	0.124953	0.921247	-0.257393	0.232425	0.987594	0.773065	1.26166	0.986359
ebi-PL179-GCST90277366	ukb-saige-153	Colorectal cancer || id:ukb-saige-153	Phosphatidylinositol (18:1_18:2) levels || id:ebi-PL179-GCST90277366	Weighted median	26	-0.0119236	0.0717344	0.867985	-0.152523	0.128676	0.988147	0.858539	1.13732	0.953186
ebi-PL179-GCST90277366	ukb-saige-153	Colorectal cancer || id:ukb-saige-153	Phosphatidylinositol (18:1_18:2) levels || id:ebi-PL179-GCST90277366	Weighted mode	26	-0.0235147	0.168193	0.889932	-0.353173	0.306144	0.97676	0.702456	1.35818	0.96584
ebi-PL179-GCST90277367	ukb-saige-153	Colorectal cancer || id:ukb-saige-153	Phosphatidylinositol (18:1_20:4) levels || id:ebi-PL179-GCST90277367	Inverse variance weighted	25	0.0631391	0.0456317	0.16646	-0.026299	0.152577	1.06518	0.974044	1.16483	0.706955
ebi-PL179-GCST90277367	ukb-saige-153	Colorectal cancer || id:ukb-saige-153	Phosphatidylinositol (18:1_20:4) levels || id:ebi-PL179-GCST90277367	MR Egger	25	0.0889212	0.0919811	0.343733	-0.0913617	0.269204	1.09299	0.912688	1.30892	0.8586
ebi-PL179-GCST90277367	ukb-saige-153	Colorectal cancer || id:ukb-saige-153	Phosphatidylinositol (18:1_20:4) levels || id:ebi-PL179-GCST90277367	Weighted median	25	0.0415749	0.0650656	0.522843	-0.0859536	0.169104	1.04245	0.917637	1.18424	0.853153
ebi-PL179-GCST90277367	ukb-saige-153	Colorectal cancer || id:ukb-saige-153	Phosphatidylinositol (18:1_20:4) levels || id:ebi-PL179-GCST90277367	Weighted mode	25	0.0366071	0.0987214	0.71403	-0.156887	0.230101	1.03729	0.854801	1.25873	0.875003
ebi-PL179-GCST90277368	ukb-saige-153	Colorectal cancer || id:ukb-saige-153	Sphingomyelin (d32:1) levels || id:ebi-PL179-GCST90277368	Inverse variance weighted	28	0.00929453	0.0446569	0.835126	-0.0782329	0.096822	1.00934	0.924749	1.10166	0.963089
ebi-PL179-GCST90277368	ukb-saige-153	Colorectal cancer || id:ukb-saige-153	Sphingomyelin (d32:1) levels || id:ebi-PL179-GCST90277368	MR Egger	28	0.0301288	0.0720948	0.679448	-0.111177	0.171435	1.03059	0.89478	1.18701	0.965672
ebi-PL179-GCST90277368	ukb-saige-153	Colorectal cancer || id:ukb-saige-153	Sphingomyelin (d32:1) levels || id:ebi-PL179-GCST90277368	Weighted median	28	0.0192497	0.0546518	0.72467	-0.0878678	0.126367	1.01944	0.915882	1.1347	0.86569
ebi-PL179-GCST90277368	ukb-saige-153	Colorectal cancer || id:ukb-saige-153	Sphingomyelin (d32:1) levels || id:ebi-PL179-GCST90277368	Weighted mode	28	0.0189364	0.0539585	0.728354	-0.0868223	0.124695	1.01912	0.91684	1.1328	0.875003
ebi-PL179-GCST90277369	ukb-saige-153	Colorectal cancer || id:ukb-saige-153	Sphingomyelin (d34:0) levels || id:ebi-PL179-GCST90277369	Inverse variance weighted	26	-0.0160477	0.0482829	0.739612	-0.110682	0.0785868	0.98408	0.895223	1.08176	0.913038
ebi-PL179-GCST90277369	ukb-saige-153	Colorectal cancer || id:ukb-saige-153	Sphingomyelin (d34:0) levels || id:ebi-PL179-GCST90277369	MR Egger	26	-0.0947855	0.0872226	0.28796	-0.265742	0.0761707	0.909568	0.766637	1.07915	0.8586
ebi-PL179-GCST90277369	ukb-saige-153	Colorectal cancer || id:ukb-saige-153	Sphingomyelin (d34:0) levels || id:ebi-PL179-GCST90277369	Weighted median	26	-0.0419379	0.0676101	0.535066	-0.174454	0.0905779	0.958929	0.839916	1.09481	0.853153
ebi-PL179-GCST90277369	ukb-saige-153	Colorectal cancer || id:ukb-saige-153	Sphingomyelin (d34:0) levels || id:ebi-PL179-GCST90277369	Weighted mode	26	-0.00954574	0.107334	0.929842	-0.21992	0.200829	0.9905	0.802583	1.22242	0.979069
ebi-PL179-GCST90277371	ukb-saige-153	Colorectal cancer || id:ukb-saige-153	Sphingomyelin (d34:2) levels || id:ebi-PL179-GCST90277371	Inverse variance weighted	27	0.0266543	0.0428667	0.534076	-0.0573644	0.110673	1.02701	0.94425	1.11703	0.873984
ebi-PL179-GCST90277371	ukb-saige-153	Colorectal cancer || id:ukb-saige-153	Sphingomyelin (d34:2) levels || id:ebi-PL179-GCST90277371	MR Egger	27	0.0233291	0.0739848	0.755134	-0.121681	0.168339	1.0236	0.885431	1.18334	0.965672
ebi-PL179-GCST90277371	ukb-saige-153	Colorectal cancer || id:ukb-saige-153	Sphingomyelin (d34:2) levels || id:ebi-PL179-GCST90277371	Weighted median	27	0.00827202	0.0646369	0.898167	-0.118416	0.13496	1.00831	0.888326	1.14449	0.973157
ebi-PL179-GCST90277371	ukb-saige-153	Colorectal cancer || id:ukb-saige-153	Sphingomyelin (d34:2) levels || id:ebi-PL179-GCST90277371	Weighted mode	27	0.0043076	0.086534	0.960679	-0.165299	0.173914	1.00432	0.84764	1.18995	0.992108
ebi-PL179-GCST90277373	ukb-saige-153	Colorectal cancer || id:ukb-saige-153	Sphingomyelin (d36:2) levels || id:ebi-PL179-GCST90277373	Inverse variance weighted	24	0.0648649	0.0460238	0.158724	-0.0253418	0.155072	1.06701	0.974977	1.16774	0.706955
ebi-PL179-GCST90277373	ukb-saige-153	Colorectal cancer || id:ukb-saige-153	Sphingomyelin (d36:2) levels || id:ebi-PL179-GCST90277373	MR Egger	24	0.0551248	0.0905573	0.548939	-0.122367	0.232617	1.05667	0.884823	1.2619	0.926982
ebi-PL179-GCST90277373	ukb-saige-153	Colorectal cancer || id:ukb-saige-153	Sphingomyelin (d36:2) levels || id:ebi-PL179-GCST90277373	Weighted median	24	0.089691	0.0622823	0.149847	-0.0323822	0.211764	1.09384	0.968136	1.23586	0.670564
ebi-PL179-GCST90277373	ukb-saige-153	Colorectal cancer || id:ukb-saige-153	Sphingomyelin (d36:2) levels || id:ebi-PL179-GCST90277373	Weighted mode	24	0.127257	0.0840992	0.143854	-0.0375769	0.292092	1.13571	0.96312	1.33923	0.65116
ebi-PL179-GCST90277375	ukb-saige-153	Colorectal cancer || id:ukb-saige-153	Sphingomyelin (d38:2) levels || id:ebi-PL179-GCST90277375	Inverse variance weighted	30	-0.0222545	0.0471846	0.637178	-0.114736	0.0702272	0.977991	0.891601	1.07275	0.873984
ebi-PL179-GCST90277375	ukb-saige-153	Colorectal cancer || id:ukb-saige-153	Sphingomyelin (d38:2) levels || id:ebi-PL179-GCST90277375	MR Egger	30	-0.107321	0.080973	0.195754	-0.266028	0.0513858	0.898237	0.766417	1.05273	0.8586
ebi-PL179-GCST90277375	ukb-saige-153	Colorectal cancer || id:ukb-saige-153	Sphingomyelin (d38:2) levels || id:ebi-PL179-GCST90277375	Weighted median	30	-0.049525	0.0670438	0.460092	-0.180931	0.0818809	0.951681	0.834493	1.08533	0.853153
ebi-PL179-GCST90277375	ukb-saige-153	Colorectal cancer || id:ukb-saige-153	Sphingomyelin (d38:2) levels || id:ebi-PL179-GCST90277375	Weighted mode	30	-0.0661995	0.11288	0.562104	-0.287444	0.155045	0.935944	0.750179	1.16771	0.848808
ebi-PL179-GCST90277376	ukb-saige-153	Colorectal cancer || id:ukb-saige-153	Sphingomyelin (d40:1) levels || id:ebi-PL179-GCST90277376	Inverse variance weighted	40	-0.0702981	0.0395526	0.0755135	-0.147821	0.00722496	0.932116	0.862585	1.00725	0.596062
ebi-PL179-GCST90277376	ukb-saige-153	Colorectal cancer || id:ukb-saige-153	Sphingomyelin (d40:1) levels || id:ebi-PL179-GCST90277376	MR Egger	40	-0.119133	0.0728725	0.110347	-0.261963	0.0236974	0.88769	0.76954	1.02398	0.844469
ebi-PL179-GCST90277376	ukb-saige-153	Colorectal cancer || id:ukb-saige-153	Sphingomyelin (d40:1) levels || id:ebi-PL179-GCST90277376	Weighted median	40	-0.0626119	0.0582333	0.282289	-0.176749	0.0515253	0.939308	0.83799	1.05288	0.809469
ebi-PL179-GCST90277376	ukb-saige-153	Colorectal cancer || id:ukb-saige-153	Sphingomyelin (d40:1) levels || id:ebi-PL179-GCST90277376	Weighted mode	40	-0.0460195	0.106325	0.667532	-0.254417	0.162378	0.955023	0.775368	1.17631	0.875003
ebi-PL179-GCST90277381	ukb-saige-153	Colorectal cancer || id:ukb-saige-153	Triacylglycerol (48:0) levels || id:ebi-PL179-GCST90277381	Inverse variance weighted	19	-0.0244538	0.0488137	0.616397	-0.120129	0.071221	0.975843	0.886806	1.07382	0.873984
ebi-PL179-GCST90277381	ukb-saige-153	Colorectal cancer || id:ukb-saige-153	Triacylglycerol (48:0) levels || id:ebi-PL179-GCST90277381	MR Egger	19	-0.157688	0.0996262	0.131894	-0.352955	0.0375799	0.854117	0.702609	1.03829	0.844469
ebi-PL179-GCST90277381	ukb-saige-153	Colorectal cancer || id:ukb-saige-153	Triacylglycerol (48:0) levels || id:ebi-PL179-GCST90277381	Weighted median	19	-0.0475307	0.068453	0.48746	-0.181699	0.0866373	0.953581	0.833853	1.0905	0.853153
ebi-PL179-GCST90277381	ukb-saige-153	Colorectal cancer || id:ukb-saige-153	Triacylglycerol (48:0) levels || id:ebi-PL179-GCST90277381	Weighted mode	19	-0.0869884	0.13174	0.517419	-0.345198	0.171221	0.916688	0.70808	1.18675	0.836169
ebi-PL179-GCST90277382	ukb-saige-153	Colorectal cancer || id:ukb-saige-153	Triacylglycerol (48:1) levels || id:ebi-PL179-GCST90277382	Inverse variance weighted	24	0.035967	0.0545818	0.509925	-0.0710135	0.142947	1.03662	0.931449	1.15367	0.873984
ebi-PL179-GCST90277382	ukb-saige-153	Colorectal cancer || id:ukb-saige-153	Triacylglycerol (48:1) levels || id:ebi-PL179-GCST90277382	MR Egger	24	0.15489	0.12494	0.228143	-0.0899927	0.399772	1.16753	0.913938	1.49148	0.8586
ebi-PL179-GCST90277382	ukb-saige-153	Colorectal cancer || id:ukb-saige-153	Triacylglycerol (48:1) levels || id:ebi-PL179-GCST90277382	Weighted median	24	0.0538522	0.07867	0.493638	-0.100341	0.208045	1.05533	0.904529	1.23127	0.853153
ebi-PL179-GCST90277382	ukb-saige-153	Colorectal cancer || id:ukb-saige-153	Triacylglycerol (48:1) levels || id:ebi-PL179-GCST90277382	Weighted mode	24	0.0513393	0.134339	0.70585	-0.211966	0.314645	1.05268	0.808992	1.36977	0.875003
ebi-PL179-GCST90277385	ukb-saige-153	Colorectal cancer || id:ukb-saige-153	Triacylglycerol (49:1) levels || id:ebi-PL179-GCST90277385	Inverse variance weighted	26	-0.0847955	0.0471394	0.0720467	-0.177189	0.00759781	0.9187	0.837622	1.00763	0.596062
ebi-PL179-GCST90277385	ukb-saige-153	Colorectal cancer || id:ukb-saige-153	Triacylglycerol (49:1) levels || id:ebi-PL179-GCST90277385	MR Egger	26	-0.203783	0.0964335	0.0451718	-0.392793	-0.0147732	0.815639	0.675169	0.985335	0.819403
ebi-PL179-GCST90277385	ukb-saige-153	Colorectal cancer || id:ukb-saige-153	Triacylglycerol (49:1) levels || id:ebi-PL179-GCST90277385	Weighted median	26	-0.162517	0.0648347	0.0121888	-0.289593	-0.0354406	0.850002	0.748568	0.96518	0.351115
ebi-PL179-GCST90277385	ukb-saige-153	Colorectal cancer || id:ukb-saige-153	Triacylglycerol (49:1) levels || id:ebi-PL179-GCST90277385	Weighted mode	26	-0.207803	0.113684	0.079524	-0.430623	0.0150179	0.812367	0.650104	1.01513	0.608552
ebi-PL179-GCST90277386	ukb-saige-153	Colorectal cancer || id:ukb-saige-153	Triacylglycerol (49:2) levels || id:ebi-PL179-GCST90277386	Inverse variance weighted	15	0.038907	0.0573423	0.497452	-0.073484	0.151298	1.03967	0.929151	1.16334	0.873984
ebi-PL179-GCST90277386	ukb-saige-153	Colorectal cancer || id:ukb-saige-153	Triacylglycerol (49:2) levels || id:ebi-PL179-GCST90277386	MR Egger	15	0.00501351	0.103677	0.962167	-0.198193	0.20822	1.00503	0.820212	1.23148	0.990162
ebi-PL179-GCST90277386	ukb-saige-153	Colorectal cancer || id:ukb-saige-153	Triacylglycerol (49:2) levels || id:ebi-PL179-GCST90277386	Weighted median	15	0.0866577	0.0783222	0.268542	-0.0668538	0.240169	1.09052	0.935332	1.27146	0.809469
ebi-PL179-GCST90277386	ukb-saige-153	Colorectal cancer || id:ukb-saige-153	Triacylglycerol (49:2) levels || id:ebi-PL179-GCST90277386	Weighted mode	15	0.1336	0.118809	0.279715	-0.0992657	0.366465	1.14294	0.905502	1.44263	0.722265
ebi-PL179-GCST90277388	ukb-saige-153	Colorectal cancer || id:ukb-saige-153	Triacylglycerol (50:2) levels || id:ebi-PL179-GCST90277388	Inverse variance weighted	19	0.0461931	0.0558693	0.408346	-0.0633107	0.155697	1.04728	0.938652	1.16847	0.873984
ebi-PL179-GCST90277388	ukb-saige-153	Colorectal cancer || id:ukb-saige-153	Triacylglycerol (50:2) levels || id:ebi-PL179-GCST90277388	MR Egger	19	0.0532342	0.108769	0.630796	-0.159952	0.266421	1.05468	0.852184	1.30528	0.940937
ebi-PL179-GCST90277388	ukb-saige-153	Colorectal cancer || id:ukb-saige-153	Triacylglycerol (50:2) levels || id:ebi-PL179-GCST90277388	Weighted median	19	0.0576723	0.0752285	0.443302	-0.0897755	0.20512	1.05937	0.914136	1.22767	0.853153
ebi-PL179-GCST90277388	ukb-saige-153	Colorectal cancer || id:ukb-saige-153	Triacylglycerol (50:2) levels || id:ebi-PL179-GCST90277388	Weighted mode	19	0.126507	0.115169	0.286485	-0.0992242	0.352239	1.13486	0.90554	1.42225	0.722265
ebi-PL179-GCST90277391	ukb-saige-153	Colorectal cancer || id:ukb-saige-153	Triacylglycerol (50:5) levels || id:ebi-PL179-GCST90277391	Inverse variance weighted	25	0.012804	0.0352324	0.716295	-0.0562515	0.0818594	1.01289	0.945301	1.0853	0.909339
ebi-PL179-GCST90277391	ukb-saige-153	Colorectal cancer || id:ukb-saige-153	Triacylglycerol (50:5) levels || id:ebi-PL179-GCST90277391	MR Egger	25	0.029615	0.0550104	0.595505	-0.0782054	0.137435	1.03006	0.924774	1.14733	0.9372
ebi-PL179-GCST90277391	ukb-saige-153	Colorectal cancer || id:ukb-saige-153	Triacylglycerol (50:5) levels || id:ebi-PL179-GCST90277391	Weighted median	25	0.0158125	0.0498447	0.751064	-0.0818831	0.113508	1.01594	0.92138	1.1202	0.867358
ebi-PL179-GCST90277391	ukb-saige-153	Colorectal cancer || id:ukb-saige-153	Triacylglycerol (50:5) levels || id:ebi-PL179-GCST90277391	Weighted mode	25	0.0801608	0.0734963	0.286244	-0.063892	0.224214	1.08346	0.938106	1.25134	0.722265
ebi-PL179-GCST90277392	ukb-saige-153	Colorectal cancer || id:ukb-saige-153	Triacylglycerol (51:1) levels || id:ebi-PL179-GCST90277392	Inverse variance weighted	20	-0.0904344	0.0515952	0.0796417	-0.191561	0.0106921	0.913534	0.825669	1.01075	0.596062
ebi-PL179-GCST90277392	ukb-saige-153	Colorectal cancer || id:ukb-saige-153	Triacylglycerol (51:1) levels || id:ebi-PL179-GCST90277392	MR Egger	20	-0.114987	0.11332	0.323691	-0.337095	0.107121	0.891378	0.713841	1.11307	0.8586
ebi-PL179-GCST90277392	ukb-saige-153	Colorectal cancer || id:ukb-saige-153	Triacylglycerol (51:1) levels || id:ebi-PL179-GCST90277392	Weighted median	20	-0.0977403	0.0704771	0.165492	-0.235875	0.0403949	0.906884	0.789879	1.04122	0.676188
ebi-PL179-GCST90277392	ukb-saige-153	Colorectal cancer || id:ukb-saige-153	Triacylglycerol (51:1) levels || id:ebi-PL179-GCST90277392	Weighted mode	20	-0.118383	0.102314	0.261591	-0.318919	0.082153	0.888356	0.726934	1.08562	0.707111
ebi-PL179-GCST90277395	ukb-saige-153	Colorectal cancer || id:ukb-saige-153	Triacylglycerol (51:4) levels || id:ebi-PL179-GCST90277395	MR Egger	20	-0.103568	0.0830625	0.228428	-0.266371	0.0592346	0.901615	0.766155	1.06102	0.8586
ebi-PL179-GCST90277395	ukb-saige-153	Colorectal cancer || id:ukb-saige-153	Triacylglycerol (51:4) levels || id:ebi-PL179-GCST90277395	Weighted median	20	-0.112354	0.0576678	0.0513783	-0.225383	0.00067433	0.893727	0.79821	1.00067	0.413711
ebi-PL179-GCST90277395	ukb-saige-153	Colorectal cancer || id:ukb-saige-153	Triacylglycerol (51:4) levels || id:ebi-PL179-GCST90277395	Weighted mode	20	-0.118651	0.0871384	0.18924	-0.289443	0.0521401	0.888117	0.748681	1.05352	0.707111
ebi-PL179-GCST90277401	ukb-saige-153	Colorectal cancer || id:ukb-saige-153	Triacylglycerol (53:2) levels || id:ebi-PL179-GCST90277401	Inverse variance weighted	22	-0.102343	0.0523506	0.0505888	-0.20495	0.000264312	0.90272	0.814688	1.00026	0.596062
ebi-PL179-GCST90277401	ukb-saige-153	Colorectal cancer || id:ukb-saige-153	Triacylglycerol (53:2) levels || id:ebi-PL179-GCST90277401	MR Egger	22	-0.0991781	0.158976	0.539774	-0.410771	0.212415	0.905581	0.663139	1.23666	0.926982
ebi-PL179-GCST90277401	ukb-saige-153	Colorectal cancer || id:ukb-saige-153	Triacylglycerol (53:2) levels || id:ebi-PL179-GCST90277401	Weighted median	22	-0.0862111	0.0722648	0.232874	-0.22785	0.0554279	0.917401	0.796244	1.05699	0.786498
ebi-PL179-GCST90277401	ukb-saige-153	Colorectal cancer || id:ukb-saige-153	Triacylglycerol (53:2) levels || id:ebi-PL179-GCST90277401	Weighted mode	22	-0.0645846	0.12045	0.597459	-0.300667	0.171498	0.937457	0.740324	1.18708	0.875003
ebi-PL179-GCST90277403	ukb-saige-153	Colorectal cancer || id:ukb-saige-153	Triacylglycerol (53:4) levels || id:ebi-PL179-GCST90277403	Inverse variance weighted	31	-0.0649355	0.0377238	0.0851891	-0.138874	0.00900316	0.937128	0.870338	1.00904	0.596062
ebi-PL179-GCST90277403	ukb-saige-153	Colorectal cancer || id:ukb-saige-153	Triacylglycerol (53:4) levels || id:ebi-PL179-GCST90277403	MR Egger	31	-0.121819	0.069792	0.091493	-0.258612	0.0149729	0.885308	0.772123	1.01509	0.819403
ebi-PL179-GCST90277403	ukb-saige-153	Colorectal cancer || id:ukb-saige-153	Triacylglycerol (53:4) levels || id:ebi-PL179-GCST90277403	Weighted median	31	-0.0716957	0.0547872	0.190663	-0.179079	0.0356873	0.930814	0.83604	1.03633	0.696504
ebi-PL179-GCST90277403	ukb-saige-153	Colorectal cancer || id:ukb-saige-153	Triacylglycerol (53:4) levels || id:ebi-PL179-GCST90277403	Weighted mode	31	-0.0352541	0.0837044	0.67663	-0.199315	0.128806	0.96536	0.819292	1.13747	0.875003
ebi-PL179-GCST90277407	ukb-saige-153	Colorectal cancer || id:ukb-saige-153	Triacylglycerol (54:6) levels || id:ebi-PL179-GCST90277407	Inverse variance weighted	19	-0.0464104	0.0495771	0.349208	-0.143581	0.0507606	0.95465	0.86625	1.05207	0.811794
ebi-PL179-GCST90277407	ukb-saige-153	Colorectal cancer || id:ukb-saige-153	Triacylglycerol (54:6) levels || id:ebi-PL179-GCST90277407	MR Egger	19	-0.0536786	0.0873423	0.546972	-0.224869	0.117512	0.947737	0.79862	1.1247	0.926982
ebi-PL179-GCST90277407	ukb-saige-153	Colorectal cancer || id:ukb-saige-153	Triacylglycerol (54:6) levels || id:ebi-PL179-GCST90277407	Weighted median	19	-0.0603513	0.0708736	0.394473	-0.199263	0.0785609	0.941434	0.819334	1.08173	0.840602
ebi-PL179-GCST90277407	ukb-saige-153	Colorectal cancer || id:ukb-saige-153	Triacylglycerol (54:6) levels || id:ebi-PL179-GCST90277407	Weighted mode	19	-0.0772351	0.0866756	0.384641	-0.247119	0.0926491	0.925672	0.781047	1.09708	0.799865
ebi-PL179-GCST90277409	ukb-saige-153	Colorectal cancer || id:ukb-saige-153	Triacylglycerol (56:3) levels || id:ebi-PL179-GCST90277409	Inverse variance weighted	24	-0.0600421	0.0437526	0.169967	-0.145797	0.025713	0.941725	0.864333	1.02605	0.706955
ebi-PL179-GCST90277409	ukb-saige-153	Colorectal cancer || id:ukb-saige-153	Triacylglycerol (56:3) levels || id:ebi-PL179-GCST90277409	MR Egger	24	-0.0153138	0.0916736	0.868859	-0.194994	0.164366	0.984803	0.82284	1.17865	0.982449
ebi-PL179-GCST90277409	ukb-saige-153	Colorectal cancer || id:ukb-saige-153	Triacylglycerol (56:3) levels || id:ebi-PL179-GCST90277409	Weighted median	24	-0.0919232	0.0634352	0.147313	-0.216256	0.0324098	0.912175	0.805529	1.03294	0.670564
ebi-PL179-GCST90277409	ukb-saige-153	Colorectal cancer || id:ukb-saige-153	Triacylglycerol (56:3) levels || id:ebi-PL179-GCST90277409	Weighted mode	24	-0.101785	0.0790862	0.210892	-0.256794	0.053224	0.903224	0.773528	1.05467	0.707111
ebi-PL179-GCST90277411	ukb-saige-153	Colorectal cancer || id:ukb-saige-153	Triacylglycerol (56:5) levels || id:ebi-PL179-GCST90277411	Inverse variance weighted	23	0.0901967	0.0463207	0.0515082	-0.000591925	0.180985	1.09439	0.999408	1.1984	0.596062
ebi-PL179-GCST90277411	ukb-saige-153	Colorectal cancer || id:ukb-saige-153	Triacylglycerol (56:5) levels || id:ebi-PL179-GCST90277411	MR Egger	23	0.129425	0.111615	0.259243	-0.0893414	0.348191	1.13817	0.914533	1.4165	0.8586
ebi-PL179-GCST90277411	ukb-saige-153	Colorectal cancer || id:ukb-saige-153	Triacylglycerol (56:5) levels || id:ebi-PL179-GCST90277411	Weighted median	23	0.0871152	0.0634843	0.169991	-0.0373141	0.211545	1.09102	0.963373	1.23558	0.676188
ebi-PL179-GCST90277411	ukb-saige-153	Colorectal cancer || id:ukb-saige-153	Triacylglycerol (56:5) levels || id:ebi-PL179-GCST90277411	Weighted mode	23	0.12996	0.0929152	0.175843	-0.0521535	0.312074	1.13878	0.949183	1.36626	0.685852
ebi-PL179-GCST90277413	ukb-saige-153	Colorectal cancer || id:ukb-saige-153	Triacylglycerol (56:7) levels || id:ebi-PL179-GCST90277413	Inverse variance weighted	33	0.054173	0.0412862	0.189476	-0.026748	0.135094	1.05567	0.973607	1.14464	0.706955
ebi-PL179-GCST90277413	ukb-saige-153	Colorectal cancer || id:ukb-saige-153	Triacylglycerol (56:7) levels || id:ebi-PL179-GCST90277413	MR Egger	33	0.0621158	0.0941152	0.514129	-0.12235	0.246582	1.06409	0.884839	1.27964	0.926982
ebi-PL179-GCST90277413	ukb-saige-153	Colorectal cancer || id:ukb-saige-153	Triacylglycerol (56:7) levels || id:ebi-PL179-GCST90277413	Weighted median	33	0.0638788	0.0587006	0.276501	-0.0511744	0.178932	1.06596	0.950113	1.19594	0.809469
ebi-PL179-GCST90277413	ukb-saige-153	Colorectal cancer || id:ukb-saige-153	Triacylglycerol (56:7) levels || id:ebi-PL179-GCST90277413	Weighted mode	33	0.0650139	0.101973	0.528297	-0.134854	0.264881	1.06717	0.873844	1.30328	0.836169

## Sheet: strict MR
id.exposure	id.outcome	outcome	exposure	method	nsnp	b	se	pval	lo_ci	up_ci	or	or_lci95	or_uci95	p_fdr
ebi-PL179-GCST90277243	ukb-saige-153	Colorectal cancer || id:ukb-saige-153	Sterol ester (27:1/17:1) levels || id:ebi-PL179-GCST90277243	Inverse variance weighted	17	0.119102	0.0567475	0.0358344	0.00787662	0.230327	1.12648	1.00791	1.25901	0.0358344
ebi-PL179-GCST90277243	ukb-saige-153	Colorectal cancer || id:ukb-saige-153	Sterol ester (27:1/17:1) levels || id:ebi-PL179-GCST90277243	Contamination mixture method	17	0.094256	0.117347	0.149159	-0.135744	0.324256	1.09884	0.873066	1.383	0.149159
ebi-PL179-GCST90277243	ukb-saige-153	Colorectal cancer || id:ukb-saige-153	Sterol ester (27:1/17:1) levels || id:ebi-PL179-GCST90277243	Robust adjusted profile score (RAPS)	17	0.116811	0.0622217	0.060473	-0.00514391	0.238765	1.12391	0.994869	1.26968	0.060473
ebi-PL179-GCST90277243	ukb-saige-153	Colorectal cancer || id:ukb-saige-153	Sterol ester (27:1/17:1) levels || id:ebi-PL179-GCST90277243	Debiased inverse-variance weighted method	17	0.125013	0.060261	0.0380307	0.00690132	0.243124	1.13316	1.00693	1.27523	0.0380307
ebi-PL179-GCST90277243	ukb-saige-153	Colorectal cancer || id:ukb-saige-153	Sterol ester (27:1/17:1) levels || id:ebi-PL179-GCST90277243	Constrained maximum likelihood	17	0.112715	0.0667678	0.09138	-0.01815	0.24358	1.11931	0.982014	1.27581	0.09138
ebi-PL179-GCST90277249	ukb-saige-153	Colorectal cancer || id:ukb-saige-153	Sterol ester (27:1/20:3) levels || id:ebi-PL179-GCST90277249	Inverse variance weighted	27	0.104189	0.0459664	0.0234125	0.0140949	0.194283	1.10981	1.01419	1.21444	0.0234125
ebi-PL179-GCST90277249	ukb-saige-153	Colorectal cancer || id:ukb-saige-153	Sterol ester (27:1/20:3) levels || id:ebi-PL179-GCST90277249	Contamination mixture method	27	0.096936	0.0612245	0.0972126	-0.023064	0.216936	1.10179	0.9772	1.24226	0.0972126
ebi-PL179-GCST90277249	ukb-saige-153	Colorectal cancer || id:ukb-saige-153	Sterol ester (27:1/20:3) levels || id:ebi-PL179-GCST90277249	Robust adjusted profile score (RAPS)	27	0.102997	0.0477296	0.0309333	0.00944708	0.196547	1.10849	1.00949	1.21719	0.0309333
ebi-PL179-GCST90277249	ukb-saige-153	Colorectal cancer || id:ukb-saige-153	Sterol ester (27:1/20:3) levels || id:ebi-PL179-GCST90277249	Debiased inverse-variance weighted method	27	0.107708	0.0467537	0.0212379	0.0160705	0.199345	1.11372	1.0162	1.2206	0.0212379
ebi-PL179-GCST90277249	ukb-saige-153	Colorectal cancer || id:ukb-saige-153	Sterol ester (27:1/20:3) levels || id:ebi-PL179-GCST90277249	Constrained maximum likelihood	27	0.0986141	0.054987	0.0729079	-0.00916046	0.206389	1.10364	0.990881	1.22923	0.0729079
ebi-PL179-GCST90277267	ukb-saige-153	Colorectal cancer || id:ukb-saige-153	Phosphatidylcholine (18:2_0:0) levels || id:ebi-PL179-GCST90277267	Inverse variance weighted	16	-0.153878	0.0733889	0.0360154	-0.297721	-0.0100362	0.857376	0.742509	0.990014	0.0360154
ebi-PL179-GCST90277267	ukb-saige-153	Colorectal cancer || id:ukb-saige-153	Phosphatidylcholine (18:2_0:0) levels || id:ebi-PL179-GCST90277267	Contamination mixture method	16	-0.2256	0.109694	0.0289564	-0.4406	-0.0106002	0.798037	0.64365	0.989456	0.0289564
ebi-PL179-GCST90277267	ukb-saige-153	Colorectal cancer || id:ukb-saige-153	Phosphatidylcholine (18:2_0:0) levels || id:ebi-PL179-GCST90277267	Robust adjusted profile score (RAPS)	16	-0.176789	0.0715216	0.0134424	-0.316972	-0.0366068	0.837956	0.728351	0.964055	0.0134424
ebi-PL179-GCST90277267	ukb-saige-153	Colorectal cancer || id:ukb-saige-153	Phosphatidylcholine (18:2_0:0) levels || id:ebi-PL179-GCST90277267	Debiased inverse-variance weighted method	16	-0.160343	0.0749577	0.0324266	-0.30726	-0.0134258	0.851852	0.735459	0.986664	0.0324266
ebi-PL179-GCST90277267	ukb-saige-153	Colorectal cancer || id:ukb-saige-153	Phosphatidylcholine (18:2_0:0) levels || id:ebi-PL179-GCST90277267	Constrained maximum likelihood	16	-0.16943	0.0864097	0.0499051	-0.338793	-6.70741e-05	0.844146	0.71263	0.999933	0.0499051
ebi-PL179-GCST90277284	ukb-saige-153	Colorectal cancer || id:ukb-saige-153	Phosphatidylcholine (16:0_20:1) levels || id:ebi-PL179-GCST90277284	Inverse variance weighted	12	-0.177949	0.0815588	0.0291211	-0.337804	-0.0180933	0.836985	0.713335	0.982069	0.0291211
ebi-PL179-GCST90277284	ukb-saige-153	Colorectal cancer || id:ukb-saige-153	Phosphatidylcholine (16:0_20:1) levels || id:ebi-PL179-GCST90277284	Contamination mixture method	12	-0.301557	0.0918367	0.00772101	-0.481557	-0.121557	0.739665	0.61782	0.88554	0.00772101
ebi-PL179-GCST90277284	ukb-saige-153	Colorectal cancer || id:ukb-saige-153	Phosphatidylcholine (16:0_20:1) levels || id:ebi-PL179-GCST90277284	Robust adjusted profile score (RAPS)	12	-0.199597	0.0845867	0.0182912	-0.365386	-0.0338068	0.819061	0.693928	0.966758	0.0182912
ebi-PL179-GCST90277284	ukb-saige-153	Colorectal cancer || id:ukb-saige-153	Phosphatidylcholine (16:0_20:1) levels || id:ebi-PL179-GCST90277284	Debiased inverse-variance weighted method	12	-0.185746	0.0820974	0.0236663	-0.346656	-0.0248347	0.830485	0.707048	0.975471	0.0236663
ebi-PL179-GCST90277284	ukb-saige-153	Colorectal cancer || id:ukb-saige-153	Phosphatidylcholine (16:0_20:1) levels || id:ebi-PL179-GCST90277284	Constrained maximum likelihood	12	-0.17857	0.0981907	0.0689711	-0.371024	0.0138833	0.836465	0.690027	1.01398	0.0689711
ebi-PL179-GCST90277288	ukb-saige-153	Colorectal cancer || id:ukb-saige-153	Phosphatidylcholine (16:0_20:5) levels || id:ebi-PL179-GCST90277288	Inverse variance weighted	24	0.0940855	0.0412214	0.0224633	0.0132915	0.17488	1.09865	1.01338	1.1911	0.0224633
ebi-PL179-GCST90277288	ukb-saige-153	Colorectal cancer || id:ukb-saige-153	Phosphatidylcholine (16:0_20:5) levels || id:ebi-PL179-GCST90277288	Contamination mixture method	24	0.126117	0.0408163	0.00439361	0.0461175	0.206117	1.13442	1.0472	1.2289	0.00439361
ebi-PL179-GCST90277288	ukb-saige-153	Colorectal cancer || id:ukb-saige-153	Phosphatidylcholine (16:0_20:5) levels || id:ebi-PL179-GCST90277288	Robust adjusted profile score (RAPS)	24	0.104581	0.0436123	0.0164857	0.0191013	0.190061	1.11025	1.01928	1.20932	0.0164857
ebi-PL179-GCST90277288	ukb-saige-153	Colorectal cancer || id:ukb-saige-153	Phosphatidylcholine (16:0_20:5) levels || id:ebi-PL179-GCST90277288	Debiased inverse-variance weighted method	24	0.0964512	0.0423845	0.0228684	0.0133776	0.179525	1.10126	1.01347	1.19665	0.0228684
ebi-PL179-GCST90277288	ukb-saige-153	Colorectal cancer || id:ukb-saige-153	Phosphatidylcholine (16:0_20:5) levels || id:ebi-PL179-GCST90277288	Constrained maximum likelihood	24	0.0961088	0.0518372	0.0637319	-0.0054921	0.19771	1.10088	0.994523	1.21861	0.0637319
ebi-PL179-GCST90277305	ukb-saige-153	Colorectal cancer || id:ukb-saige-153	Phosphatidylcholine (18:0_20:5) levels || id:ebi-PL179-GCST90277305	Inverse variance weighted	23	0.0986587	0.0368265	0.00738385	0.0264789	0.170839	1.10369	1.02683	1.1863	0.00738385
ebi-PL179-GCST90277305	ukb-saige-153	Colorectal cancer || id:ukb-saige-153	Phosphatidylcholine (18:0_20:5) levels || id:ebi-PL179-GCST90277305	Contamination mixture method	23	0.126057	0.0382653	0.00672278	0.0510566	0.201057	1.13435	1.05238	1.22269	0.00672278
ebi-PL179-GCST90277305	ukb-saige-153	Colorectal cancer || id:ukb-saige-153	Phosphatidylcholine (18:0_20:5) levels || id:ebi-PL179-GCST90277305	Robust adjusted profile score (RAPS)	23	0.102056	0.0389598	0.00880504	0.0256952	0.178417	1.10745	1.02603	1.19532	0.00880504
ebi-PL179-GCST90277305	ukb-saige-153	Colorectal cancer || id:ukb-saige-153	Phosphatidylcholine (18:0_20:5) levels || id:ebi-PL179-GCST90277305	Debiased inverse-variance weighted method	23	0.101025	0.0378845	0.00766101	0.0267713	0.175278	1.1063	1.02713	1.19158	0.00766101
ebi-PL179-GCST90277305	ukb-saige-153	Colorectal cancer || id:ukb-saige-153	Phosphatidylcholine (18:0_20:5) levels || id:ebi-PL179-GCST90277305	Constrained maximum likelihood	23	0.0984029	0.0409166	0.016174	0.0182065	0.178599	1.10341	1.01837	1.19554	0.016174
ebi-PL179-GCST90277395	ukb-saige-153	Colorectal cancer || id:ukb-saige-153	Triacylglycerol (51:4) levels || id:ebi-PL179-GCST90277395	Inverse variance weighted	20	-0.0916488	0.0421814	0.0298005	-0.174324	-0.00897331	0.912426	0.840024	0.991067	0.0298005
ebi-PL179-GCST90277395	ukb-saige-153	Colorectal cancer || id:ukb-saige-153	Triacylglycerol (51:4) levels || id:ebi-PL179-GCST90277395	Contamination mixture method	20	-0.0790889	0.0637755	0.0821516	-0.204089	0.0459111	0.923958	0.81539	1.04698	0.0821516
ebi-PL179-GCST90277395	ukb-saige-153	Colorectal cancer || id:ukb-saige-153	Triacylglycerol (51:4) levels || id:ebi-PL179-GCST90277395	Robust adjusted profile score (RAPS)	20	-0.0905419	0.0455977	0.0470704	-0.179913	-0.00117032	0.913436	0.835343	0.99883	0.0470704
ebi-PL179-GCST90277395	ukb-saige-153	Colorectal cancer || id:ukb-saige-153	Triacylglycerol (51:4) levels || id:ebi-PL179-GCST90277395	Debiased inverse-variance weighted method	20	-0.0954539	0.0442139	0.0308572	-0.182113	-0.00879454	0.90896	0.833507	0.991244	0.0308572
ebi-PL179-GCST90277395	ukb-saige-153	Colorectal cancer || id:ukb-saige-153	Triacylglycerol (51:4) levels || id:ebi-PL179-GCST90277395	Constrained maximum likelihood	20	-0.0912594	0.0501787	0.0689591	-0.18961	0.00709086	0.912781	0.827282	1.00712	0.0689591

## Sheet: bidirectional MR
id.exposure	id.outcome	outcome	exposure	method	nsnp	b	se	pval	lo_ci	up_ci	or	or_lci95	or_uci95	p_fdr
ukb-saige-153	ebi-PL179-GCST90277243	Sterol ester (27:1/17:1) levels || id:ebi-PL179-GCST90277243	Colorectal cancer || id:ukb-saige-153	Inverse variance weighted	40	0.00110225	0.025674	0.965755	-0.0492189	0.0514234	1.0011	0.951973	1.05277	0.965755
ukb-saige-153	ebi-PL179-GCST90277243	Sterol ester (27:1/17:1) levels || id:ebi-PL179-GCST90277243	Colorectal cancer || id:ukb-saige-153	MR Egger	40	-0.010861	0.0632185	0.864506	-0.134769	0.113047	0.989198	0.873917	1.11968	0.864506
ukb-saige-153	ebi-PL179-GCST90277243	Sterol ester (27:1/17:1) levels || id:ebi-PL179-GCST90277243	Colorectal cancer || id:ukb-saige-153	Weighted median	40	-0.00665264	0.033102	0.840719	-0.0715325	0.0582273	0.993369	0.930966	1.05996	0.840719
ukb-saige-153	ebi-PL179-GCST90277243	Sterol ester (27:1/17:1) levels || id:ebi-PL179-GCST90277243	Colorectal cancer || id:ukb-saige-153	Weighted mode	40	-0.0386003	0.054745	0.484943	-0.145901	0.0686999	0.962135	0.864244	1.07111	0.484943
ukb-saige-153	ebi-PL179-GCST90277249	Sterol ester (27:1/20:3) levels || id:ebi-PL179-GCST90277249	Colorectal cancer || id:ukb-saige-153	Inverse variance weighted	41	-0.00478668	0.0264961	0.856638	-0.056719	0.0471457	0.995225	0.944859	1.04827	0.856638
ukb-saige-153	ebi-PL179-GCST90277249	Sterol ester (27:1/20:3) levels || id:ebi-PL179-GCST90277249	Colorectal cancer || id:ukb-saige-153	MR Egger	41	-0.0117977	0.0592734	0.843266	-0.127974	0.104378	0.988272	0.879877	1.11002	0.843266
ukb-saige-153	ebi-PL179-GCST90277249	Sterol ester (27:1/20:3) levels || id:ebi-PL179-GCST90277249	Colorectal cancer || id:ukb-saige-153	Weighted median	41	-0.00968993	0.0360949	0.788347	-0.0804359	0.061056	0.990357	0.922714	1.06296	0.788347
ukb-saige-153	ebi-PL179-GCST90277249	Sterol ester (27:1/20:3) levels || id:ebi-PL179-GCST90277249	Colorectal cancer || id:ukb-saige-153	Weighted mode	41	-0.0235669	0.0596456	0.694857	-0.140472	0.0933385	0.976709	0.868948	1.09783	0.694857
ukb-saige-153	ebi-PL179-GCST90277267	Phosphatidylcholine (18:2_0:0) levels || id:ebi-PL179-GCST90277267	Colorectal cancer || id:ukb-saige-153	Inverse variance weighted	41	-0.00464217	0.0253621	0.85477	-0.0543518	0.0450675	0.995369	0.947099	1.0461	0.85477
ukb-saige-153	ebi-PL179-GCST90277267	Phosphatidylcholine (18:2_0:0) levels || id:ebi-PL179-GCST90277267	Colorectal cancer || id:ukb-saige-153	MR Egger	41	-0.00301388	0.0530979	0.955025	-0.107086	0.101058	0.996991	0.898449	1.10634	0.955025
ukb-saige-153	ebi-PL179-GCST90277267	Phosphatidylcholine (18:2_0:0) levels || id:ebi-PL179-GCST90277267	Colorectal cancer || id:ukb-saige-153	Weighted median	41	0.0154904	0.0334164	0.642966	-0.0500057	0.0809864	1.01561	0.951224	1.08436	0.642966
ukb-saige-153	ebi-PL179-GCST90277267	Phosphatidylcholine (18:2_0:0) levels || id:ebi-PL179-GCST90277267	Colorectal cancer || id:ukb-saige-153	Weighted mode	41	0.0261085	0.060547	0.668631	-0.0925636	0.144781	1.02645	0.911591	1.15579	0.668631
ukb-saige-153	ebi-PL179-GCST90277284	Phosphatidylcholine (16:0_20:1) levels || id:ebi-PL179-GCST90277284	Colorectal cancer || id:ukb-saige-153	Inverse variance weighted	43	0.00713338	0.024714	0.772859	-0.041306	0.0555728	1.00716	0.959535	1.05715	0.772859
ukb-saige-153	ebi-PL179-GCST90277284	Phosphatidylcholine (16:0_20:1) levels || id:ebi-PL179-GCST90277284	Colorectal cancer || id:ukb-saige-153	MR Egger	43	0.030952	0.0568793	0.589272	-0.0805315	0.142435	1.03144	0.922626	1.15308	0.589272
ukb-saige-153	ebi-PL179-GCST90277284	Phosphatidylcholine (16:0_20:1) levels || id:ebi-PL179-GCST90277284	Colorectal cancer || id:ukb-saige-153	Weighted median	43	0.0119089	0.0324576	0.713688	-0.0517079	0.0755258	1.01198	0.949606	1.07845	0.713688
ukb-saige-153	ebi-PL179-GCST90277284	Phosphatidylcholine (16:0_20:1) levels || id:ebi-PL179-GCST90277284	Colorectal cancer || id:ukb-saige-153	Weighted mode	43	0.0350367	0.0558093	0.533538	-0.0743496	0.144423	1.03566	0.928347	1.15537	0.533538
ukb-saige-153	ebi-PL179-GCST90277288	Phosphatidylcholine (16:0_20:5) levels || id:ebi-PL179-GCST90277288	Colorectal cancer || id:ukb-saige-153	Inverse variance weighted	51	0.00219547	0.02347	0.925472	-0.0438056	0.0481966	1.0022	0.95714	1.04938	0.925472
ukb-saige-153	ebi-PL179-GCST90277288	Phosphatidylcholine (16:0_20:5) levels || id:ebi-PL179-GCST90277288	Colorectal cancer || id:ukb-saige-153	MR Egger	51	-0.015065	0.0529659	0.777281	-0.118878	0.0887481	0.985048	0.887916	1.09281	0.777281
ukb-saige-153	ebi-PL179-GCST90277288	Phosphatidylcholine (16:0_20:5) levels || id:ebi-PL179-GCST90277288	Colorectal cancer || id:ukb-saige-153	Weighted median	51	-0.00126568	0.0297288	0.966041	-0.0595342	0.0570029	0.998735	0.942203	1.05866	0.966041
ukb-saige-153	ebi-PL179-GCST90277288	Phosphatidylcholine (16:0_20:5) levels || id:ebi-PL179-GCST90277288	Colorectal cancer || id:ukb-saige-153	Weighted mode	51	-0.0196193	0.0502111	0.697651	-0.118033	0.0787944	0.980572	0.888667	1.08198	0.697651
ukb-saige-153	ebi-PL179-GCST90277305	Phosphatidylcholine (18:0_20:5) levels || id:ebi-PL179-GCST90277305	Colorectal cancer || id:ukb-saige-153	Inverse variance weighted	49	0.00323895	0.0225229	0.885653	-0.0409059	0.0473838	1.00324	0.959919	1.04852	0.885653
ukb-saige-153	ebi-PL179-GCST90277305	Phosphatidylcholine (18:0_20:5) levels || id:ebi-PL179-GCST90277305	Colorectal cancer || id:ukb-saige-153	MR Egger	49	-0.00835916	0.0485921	0.864155	-0.1036	0.0868814	0.991676	0.901586	1.09077	0.864155
ukb-saige-153	ebi-PL179-GCST90277305	Phosphatidylcholine (18:0_20:5) levels || id:ebi-PL179-GCST90277305	Colorectal cancer || id:ukb-saige-153	Weighted median	49	0.0125574	0.0312583	0.687883	-0.0487089	0.0738237	1.01264	0.952458	1.07662	0.687883
ukb-saige-153	ebi-PL179-GCST90277305	Phosphatidylcholine (18:0_20:5) levels || id:ebi-PL179-GCST90277305	Colorectal cancer || id:ukb-saige-153	Weighted mode	49	0.0261028	0.0515072	0.614629	-0.0748512	0.127057	1.02645	0.927882	1.13548	0.614629
ukb-saige-153	ebi-PL179-GCST90277395	Triacylglycerol (51:4) levels || id:ebi-PL179-GCST90277395	Colorectal cancer || id:ukb-saige-153	Inverse variance weighted	37	0.0114483	0.0303801	0.706297	-0.0480968	0.0709933	1.01151	0.953042	1.07357	0.706297
ukb-saige-153	ebi-PL179-GCST90277395	Triacylglycerol (51:4) levels || id:ebi-PL179-GCST90277395	Colorectal cancer || id:ukb-saige-153	MR Egger	37	-0.0154407	0.0587963	0.794389	-0.130681	0.0998	0.984678	0.877497	1.10495	0.794389
ukb-saige-153	ebi-PL179-GCST90277395	Triacylglycerol (51:4) levels || id:ebi-PL179-GCST90277395	Colorectal cancer || id:ukb-saige-153	Weighted median	37	0.0214311	0.0395437	0.587845	-0.0560744	0.0989367	1.02166	0.945469	1.104	0.587845
ukb-saige-153	ebi-PL179-GCST90277395	Triacylglycerol (51:4) levels || id:ebi-PL179-GCST90277395	Colorectal cancer || id:ukb-saige-153	Weighted mode	37	0.0404562	0.0601483	0.505492	-0.0774345	0.158347	1.04129	0.925488	1.17157	0.505492

## Sheet: MVMR
Exposure	nSNPs	beta	se	lo_ci	up_ci	p-value	or	or_lci95	or_uci95
ebi-PL179-GCST90277243	10	0.0885182	0.300831	-0.5011	0.678136	0.76857	1.09255	0.605864	1.9702
ebi-PL179-GCST90277249	10	0.00664029	0.145947	-0.27941	0.292691	0.96371	1.00666	0.75623	1.34003
ebi-PL179-GCST90277267	10	-0.0993599	0.195429	-0.482393	0.283673	0.611159	0.905417	0.617304	1.328
ebi-PL179-GCST90277284	10	-0.488871	0.632887	-1.72931	0.751565	0.439851	0.613319	0.177407	2.12032
ebi-PL179-GCST90277288	10	-0.652979	1.55247	-3.69577	2.38982	0.674043	0.520493	0.0248282	10.9115
ebi-PL179-GCST90277305	10	0.562686	1.41432	-2.20933	3.33471	0.690742	1.75538	0.109774	28.0702
ebi-PL179-GCST90277395	10	0.162371	0.251597	-0.330749	0.655492	0.518692	1.1763	0.718385	1.92609

## Sheet: LDSC
trait1	trait2	rg	rg_se	rg_p	gcov_int
GCST90277243	153	0.4758	1.18068	0.686956	-0.000960172
GCST90277249	153	0.264362	0.266733	0.321631	-0.00394167
GCST90277267	153	0.181131	0.199338	0.363528	-0.00334403
GCST90277288	153	-0.341821	0.315865	0.279174	-0.00218574
GCST90277305	153	-0.29378	0.308919	0.341606	-0.00353803
GCST90277395	153	0.385957	0.331645	0.244519	-0.00799905
