# Supplementary material for: Deciphering the lipid–cancer nexus: comprehensive Mendelian randomization analysis of the associations between lipid profiles and digestive system cancer susceptibility
Source: Lipids Health Dis. 2024 Jun 27;23:202. doi: 10.1186/s12944-024-02191-0 (PMC11209958; doi:10.1186/s12944-024-02191-0)
Supplement: Supplementary file 4 — Supplementary Material 4: Table 4. Results of the main MR, bidirectional MR, LDSC and MVMR analyses in liver cancer. [file 12944_2024_2191_MOESM4_ESM.xlsx]

## Sheet: main MR
id.exposure	id.outcome	outcome	exposure	method	nsnp	b	se	pval	lo_ci	up_ci	or	or_lci95	or_uci95	p_fdr	Power
ebi-PL179-GCST90277364	gen_samplesize_Cancer of liver and intrahepatic bile duct	outcome	Phosphatidylinositol (18:0_20:4) levels || id:ebi-PL179-GCST90277364	Inverse variance weighted	30	-0.366062	0.125794	0.00361406	-0.612618	-0.119507	0.693459	0.54193	0.887358	0.443848	0.835
ebi-PL179-GCST90277327	gen_samplesize_Cancer of liver and intrahepatic bile duct	outcome	Phosphatidylcholine (O-16:1_18:1) levels || id:ebi-PL179-GCST90277327	Inverse variance weighted	24	0.502033	0.17868	0.00495919	0.15182	0.852246	1.65208	1.16395	2.34491	0.443848	0.769
ebi-PL179-GCST90277416	gen_samplesize_Cancer of liver and intrahepatic bile duct	outcome	Triacylglycerol (58:8) levels || id:ebi-PL179-GCST90277416	Inverse variance weighted	29	0.43941	0.170104	0.00978934	0.106006	0.772813	1.55179	1.11183	2.16585	0.584097	0.763
ebi-PL179-GCST90277324	gen_samplesize_Cancer of liver and intrahepatic bile duct	outcome	Phosphatidylcholine (O-16:0_22:5) levels || id:ebi-PL179-GCST90277324	Inverse variance weighted	15	-0.506005	0.207206	0.0146047	-0.91213	-0.099881	0.602899	0.401668	0.904945	0.653559	0.664
ebi-PL179-GCST90277256	gen_samplesize_Cancer of liver and intrahepatic bile duct	outcome	Ceramide (d42:2) levels || id:ebi-PL179-GCST90277256	Inverse variance weighted	30	-0.324464	0.146835	0.0271248	-0.61226	-0.0366672	0.722915	0.542124	0.963997	0.971067	0.622
ebi-PL179-GCST90277241	gen_samplesize_Cancer of liver and intrahepatic bile duct	outcome	Sterol ester (27:1/16:1) levels || id:ebi-PL179-GCST90277241	Inverse variance weighted	26	-0.34365	0.187373	0.0666475	-0.710902	0.0236009	0.709177	0.491201	1.02388	0.981869
ebi-PL179-GCST90277241	gen_samplesize_Cancer of liver and intrahepatic bile duct	outcome	Sterol ester (27:1/16:1) levels || id:ebi-PL179-GCST90277241	MR Egger	26	-0.278165	0.396766	0.489995	-1.05583	0.499496	0.757172	0.347905	1.64789	0.994573
ebi-PL179-GCST90277241	gen_samplesize_Cancer of liver and intrahepatic bile duct	outcome	Sterol ester (27:1/16:1) levels || id:ebi-PL179-GCST90277241	Weighted median	26	-0.291683	0.258078	0.258387	-0.797515	0.21415	0.747005	0.450447	1.23881	0.999479
ebi-PL179-GCST90277241	gen_samplesize_Cancer of liver and intrahepatic bile duct	outcome	Sterol ester (27:1/16:1) levels || id:ebi-PL179-GCST90277241	Weighted mode	26	-0.281956	0.3608	0.441861	-0.989125	0.425212	0.754307	0.371902	1.52991	0.984491
ebi-PL179-GCST90277243	gen_samplesize_Cancer of liver and intrahepatic bile duct	outcome	Sterol ester (27:1/17:1) levels || id:ebi-PL179-GCST90277243	Inverse variance weighted	17	0.0504318	0.204212	0.804941	-0.349823	0.450687	1.05173	0.704813	1.56939	0.981869
ebi-PL179-GCST90277243	gen_samplesize_Cancer of liver and intrahepatic bile duct	outcome	Sterol ester (27:1/17:1) levels || id:ebi-PL179-GCST90277243	MR Egger	17	0.293256	0.322527	0.377599	-0.338897	0.92541	1.34079	0.712556	2.5229	0.994573
ebi-PL179-GCST90277243	gen_samplesize_Cancer of liver and intrahepatic bile duct	outcome	Sterol ester (27:1/17:1) levels || id:ebi-PL179-GCST90277243	Weighted median	17	0.0997644	0.277909	0.719608	-0.444936	0.644465	1.10491	0.640865	1.90497	0.999479
ebi-PL179-GCST90277243	gen_samplesize_Cancer of liver and intrahepatic bile duct	outcome	Sterol ester (27:1/17:1) levels || id:ebi-PL179-GCST90277243	Weighted mode	17	0.129283	0.343335	0.711454	-0.543653	0.802219	1.13801	0.580623	2.23048	0.984491
ebi-PL179-GCST90277246	gen_samplesize_Cancer of liver and intrahepatic bile duct	outcome	Sterol ester (27:1/18:2) levels || id:ebi-PL179-GCST90277246	Inverse variance weighted	23	-0.032495	0.152972	0.831776	-0.332321	0.267331	0.968027	0.717257	1.30647	0.981869
ebi-PL179-GCST90277246	gen_samplesize_Cancer of liver and intrahepatic bile duct	outcome	Sterol ester (27:1/18:2) levels || id:ebi-PL179-GCST90277246	MR Egger	23	-0.230643	0.253671	0.373551	-0.727838	0.266552	0.794023	0.482952	1.30546	0.994573
ebi-PL179-GCST90277246	gen_samplesize_Cancer of liver and intrahepatic bile duct	outcome	Sterol ester (27:1/18:2) levels || id:ebi-PL179-GCST90277246	Weighted median	23	-0.103166	0.221074	0.640745	-0.536471	0.330139	0.901977	0.584808	1.39116	0.999479
ebi-PL179-GCST90277246	gen_samplesize_Cancer of liver and intrahepatic bile duct	outcome	Sterol ester (27:1/18:2) levels || id:ebi-PL179-GCST90277246	Weighted mode	23	-0.417743	0.27745	0.14638	-0.961544	0.126058	0.658531	0.382302	1.13435	0.984491
ebi-PL179-GCST90277249	gen_samplesize_Cancer of liver and intrahepatic bile duct	outcome	Sterol ester (27:1/20:3) levels || id:ebi-PL179-GCST90277249	Inverse variance weighted	27	0.10063	0.179195	0.574411	-0.250592	0.451852	1.10587	0.77834	1.57122	0.981869
ebi-PL179-GCST90277249	gen_samplesize_Cancer of liver and intrahepatic bile duct	outcome	Sterol ester (27:1/20:3) levels || id:ebi-PL179-GCST90277249	MR Egger	27	0.0629592	0.366578	0.865018	-0.655534	0.781452	1.06498	0.519165	2.18464	0.994573
ebi-PL179-GCST90277249	gen_samplesize_Cancer of liver and intrahepatic bile duct	outcome	Sterol ester (27:1/20:3) levels || id:ebi-PL179-GCST90277249	Weighted median	27	0.0891656	0.24491	0.715802	-0.390859	0.56919	1.09326	0.676476	1.76684	0.999479
ebi-PL179-GCST90277249	gen_samplesize_Cancer of liver and intrahepatic bile duct	outcome	Sterol ester (27:1/20:3) levels || id:ebi-PL179-GCST90277249	Weighted mode	27	0.139088	0.288401	0.633649	-0.426179	0.704354	1.14922	0.652999	2.02254	0.984491
ebi-PL179-GCST90277251	gen_samplesize_Cancer of liver and intrahepatic bile duct	outcome	Sterol ester (27:1/20:5) levels || id:ebi-PL179-GCST90277251	Inverse variance weighted	24	0.0177639	0.160296	0.91176	-0.296416	0.331943	1.01792	0.743478	1.39367	0.981869
ebi-PL179-GCST90277251	gen_samplesize_Cancer of liver and intrahepatic bile duct	outcome	Sterol ester (27:1/20:5) levels || id:ebi-PL179-GCST90277251	MR Egger	24	0.0688454	0.289698	0.814356	-0.498964	0.636654	1.07127	0.60716	1.89015	0.994573
ebi-PL179-GCST90277251	gen_samplesize_Cancer of liver and intrahepatic bile duct	outcome	Sterol ester (27:1/20:5) levels || id:ebi-PL179-GCST90277251	Weighted median	24	0.100213	0.186719	0.591473	-0.265757	0.466182	1.10541	0.766626	1.5939	0.999479
ebi-PL179-GCST90277251	gen_samplesize_Cancer of liver and intrahepatic bile duct	outcome	Sterol ester (27:1/20:5) levels || id:ebi-PL179-GCST90277251	Weighted mode	24	0.0960682	0.187778	0.613804	-0.271976	0.464112	1.10083	0.761873	1.5906	0.984491
ebi-PL179-GCST90277252	gen_samplesize_Cancer of liver and intrahepatic bile duct	outcome	Sterol ester (27:1/22:6) levels || id:ebi-PL179-GCST90277252	Inverse variance weighted	23	0.0099863	0.174802	0.954442	-0.332626	0.352598	1.01004	0.717039	1.42276	0.981869
ebi-PL179-GCST90277252	gen_samplesize_Cancer of liver and intrahepatic bile duct	outcome	Sterol ester (27:1/22:6) levels || id:ebi-PL179-GCST90277252	MR Egger	23	0.160834	0.403091	0.69392	-0.629224	0.950892	1.17449	0.533006	2.58802	0.994573
ebi-PL179-GCST90277252	gen_samplesize_Cancer of liver and intrahepatic bile duct	outcome	Sterol ester (27:1/22:6) levels || id:ebi-PL179-GCST90277252	Weighted median	23	0.0919403	0.272256	0.735591	-0.441682	0.625563	1.0963	0.642954	1.8693	0.999479
ebi-PL179-GCST90277252	gen_samplesize_Cancer of liver and intrahepatic bile duct	outcome	Sterol ester (27:1/22:6) levels || id:ebi-PL179-GCST90277252	Weighted mode	23	0.113899	0.355338	0.751586	-0.582564	0.810361	1.12064	0.558465	2.24872	0.984491
ebi-PL179-GCST90277254	gen_samplesize_Cancer of liver and intrahepatic bile duct	outcome	Ceramide (d40:2) levels || id:ebi-PL179-GCST90277254	Inverse variance weighted	21	0.0978008	0.15508	0.528271	-0.206156	0.401758	1.10274	0.813706	1.49445	0.981869
ebi-PL179-GCST90277254	gen_samplesize_Cancer of liver and intrahepatic bile duct	outcome	Ceramide (d40:2) levels || id:ebi-PL179-GCST90277254	MR Egger	21	0.311086	0.370404	0.411433	-0.414906	1.03708	1.36491	0.660402	2.82096	0.994573
ebi-PL179-GCST90277254	gen_samplesize_Cancer of liver and intrahepatic bile duct	outcome	Ceramide (d40:2) levels || id:ebi-PL179-GCST90277254	Weighted median	21	0.189873	0.219706	0.387471	-0.240751	0.620498	1.2091	0.786037	1.85985	0.999479
ebi-PL179-GCST90277254	gen_samplesize_Cancer of liver and intrahepatic bile duct	outcome	Ceramide (d40:2) levels || id:ebi-PL179-GCST90277254	Weighted mode	21	0.148549	0.243474	0.548653	-0.328661	0.625759	1.16015	0.719887	1.86966	0.984491
ebi-PL179-GCST90277256	gen_samplesize_Cancer of liver and intrahepatic bile duct	outcome	Ceramide (d42:2) levels || id:ebi-PL179-GCST90277256	MR Egger	30	-0.00363843	0.380683	0.992442	-0.749776	0.7425	0.996368	0.472472	2.10118	0.997997
ebi-PL179-GCST90277256	gen_samplesize_Cancer of liver and intrahepatic bile duct	outcome	Ceramide (d42:2) levels || id:ebi-PL179-GCST90277256	Weighted median	30	-0.395006	0.205999	0.0551725	-0.798764	0.00875176	0.673676	0.449885	1.00879	0.999479
ebi-PL179-GCST90277256	gen_samplesize_Cancer of liver and intrahepatic bile duct	outcome	Ceramide (d42:2) levels || id:ebi-PL179-GCST90277256	Weighted mode	30	-0.54295	0.256768	0.0431836	-1.04622	-0.0396844	0.581031	0.351264	0.961093	0.984491
ebi-PL179-GCST90277264	gen_samplesize_Cancer of liver and intrahepatic bile duct	outcome	Phosphatidylcholine (16:0_0:0) levels || id:ebi-PL179-GCST90277264	Inverse variance weighted	30	0.295321	0.158906	0.0631042	-0.0161359	0.606777	1.34356	0.983994	1.83451	0.981869
ebi-PL179-GCST90277264	gen_samplesize_Cancer of liver and intrahepatic bile duct	outcome	Phosphatidylcholine (16:0_0:0) levels || id:ebi-PL179-GCST90277264	MR Egger	30	0.20544	0.285243	0.477355	-0.353636	0.764516	1.22807	0.70213	2.14795	0.994573
ebi-PL179-GCST90277264	gen_samplesize_Cancer of liver and intrahepatic bile duct	outcome	Phosphatidylcholine (16:0_0:0) levels || id:ebi-PL179-GCST90277264	Weighted median	30	0.313294	0.232558	0.177926	-0.142519	0.769108	1.36792	0.867171	2.15784	0.999479
ebi-PL179-GCST90277264	gen_samplesize_Cancer of liver and intrahepatic bile duct	outcome	Phosphatidylcholine (16:0_0:0) levels || id:ebi-PL179-GCST90277264	Weighted mode	30	0.288871	0.351967	0.418495	-0.400985	0.978726	1.33492	0.66966	2.66106	0.984491
ebi-PL179-GCST90277266	gen_samplesize_Cancer of liver and intrahepatic bile duct	outcome	Phosphatidylcholine (18:1_0:0) levels || id:ebi-PL179-GCST90277266	Inverse variance weighted	19	-0.0540447	0.241878	0.823194	-0.528125	0.420035	0.94739	0.58971	1.52202	0.981869
ebi-PL179-GCST90277266	gen_samplesize_Cancer of liver and intrahepatic bile duct	outcome	Phosphatidylcholine (18:1_0:0) levels || id:ebi-PL179-GCST90277266	MR Egger	19	-0.870601	0.579748	0.151523	-2.00691	0.265704	0.4187	0.134404	1.30435	0.994573
ebi-PL179-GCST90277266	gen_samplesize_Cancer of liver and intrahepatic bile duct	outcome	Phosphatidylcholine (18:1_0:0) levels || id:ebi-PL179-GCST90277266	Weighted median	19	-0.111247	0.318372	0.72677	-0.735257	0.512762	0.894717	0.479382	1.6699	0.999479
ebi-PL179-GCST90277266	gen_samplesize_Cancer of liver and intrahepatic bile duct	outcome	Phosphatidylcholine (18:1_0:0) levels || id:ebi-PL179-GCST90277266	Weighted mode	19	-0.137734	0.607291	0.823135	-1.32802	1.05256	0.871331	0.265	2.86497	0.984491
ebi-PL179-GCST90277270	gen_samplesize_Cancer of liver and intrahepatic bile duct	outcome	Phosphatidylethanolamine (18:1_0:0) levels || id:ebi-PL179-GCST90277270	Inverse variance weighted	16	0.136903	0.184493	0.458054	-0.224702	0.498509	1.14672	0.798754	1.64626	0.981869
ebi-PL179-GCST90277270	gen_samplesize_Cancer of liver and intrahepatic bile duct	outcome	Phosphatidylethanolamine (18:1_0:0) levels || id:ebi-PL179-GCST90277270	MR Egger	16	0.301305	0.346592	0.399322	-0.378015	0.980625	1.35162	0.68522	2.66612	0.994573
ebi-PL179-GCST90277270	gen_samplesize_Cancer of liver and intrahepatic bile duct	outcome	Phosphatidylethanolamine (18:1_0:0) levels || id:ebi-PL179-GCST90277270	Weighted median	16	0.11837	0.252991	0.639869	-0.377492	0.614232	1.12566	0.685578	1.84824	0.999479
ebi-PL179-GCST90277270	gen_samplesize_Cancer of liver and intrahepatic bile duct	outcome	Phosphatidylethanolamine (18:1_0:0) levels || id:ebi-PL179-GCST90277270	Weighted mode	16	0.152415	0.351122	0.670409	-0.535784	0.840614	1.16464	0.58521	2.31779	0.984491
ebi-PL179-GCST90277273	gen_samplesize_Cancer of liver and intrahepatic bile duct	outcome	Phosphatidylcholine (14:0_18:1) levels || id:ebi-PL179-GCST90277273	Inverse variance weighted	18	-0.316761	0.205356	0.122954	-0.719259	0.0857377	0.728505	0.487113	1.08952	0.981869
ebi-PL179-GCST90277273	gen_samplesize_Cancer of liver and intrahepatic bile duct	outcome	Phosphatidylcholine (14:0_18:1) levels || id:ebi-PL179-GCST90277273	MR Egger	18	-0.155887	0.416543	0.713139	-0.972312	0.660537	0.855655	0.378208	1.93583	0.994573
ebi-PL179-GCST90277273	gen_samplesize_Cancer of liver and intrahepatic bile duct	outcome	Phosphatidylcholine (14:0_18:1) levels || id:ebi-PL179-GCST90277273	Weighted median	18	-0.381771	0.27297	0.161938	-0.916792	0.15325	0.682652	0.3998	1.16562	0.999479
ebi-PL179-GCST90277273	gen_samplesize_Cancer of liver and intrahepatic bile duct	outcome	Phosphatidylcholine (14:0_18:1) levels || id:ebi-PL179-GCST90277273	Weighted mode	18	-0.278133	0.379299	0.473378	-1.02156	0.465293	0.757196	0.360034	1.59248	0.984491
ebi-PL179-GCST90277276	gen_samplesize_Cancer of liver and intrahepatic bile duct	outcome	Phosphatidylcholine (15:0_18:2) levels || id:ebi-PL179-GCST90277276	Inverse variance weighted	39	-0.147602	0.123845	0.233327	-0.390338	0.0951333	0.862774	0.676828	1.09981	0.981869
ebi-PL179-GCST90277276	gen_samplesize_Cancer of liver and intrahepatic bile duct	outcome	Phosphatidylcholine (15:0_18:2) levels || id:ebi-PL179-GCST90277276	MR Egger	39	-0.316407	0.25236	0.217782	-0.811032	0.178218	0.728763	0.444399	1.19509	0.994573
ebi-PL179-GCST90277276	gen_samplesize_Cancer of liver and intrahepatic bile duct	outcome	Phosphatidylcholine (15:0_18:2) levels || id:ebi-PL179-GCST90277276	Weighted median	39	-0.24929	0.196559	0.204702	-0.634546	0.135966	0.779354	0.530176	1.14564	0.999479
ebi-PL179-GCST90277276	gen_samplesize_Cancer of liver and intrahepatic bile duct	outcome	Phosphatidylcholine (15:0_18:2) levels || id:ebi-PL179-GCST90277276	Weighted mode	39	-0.268697	0.238099	0.26618	-0.735372	0.197978	0.764375	0.479327	1.21894	0.984491
ebi-PL179-GCST90277278	gen_samplesize_Cancer of liver and intrahepatic bile duct	outcome	Phosphatidylcholine (16:0_16:1) levels || id:ebi-PL179-GCST90277278	Inverse variance weighted	19	-0.150362	0.221404	0.497054	-0.584313	0.283589	0.860396	0.557489	1.32789	0.981869
ebi-PL179-GCST90277278	gen_samplesize_Cancer of liver and intrahepatic bile duct	outcome	Phosphatidylcholine (16:0_16:1) levels || id:ebi-PL179-GCST90277278	MR Egger	19	-0.691797	0.595424	0.261347	-1.85883	0.475233	0.500675	0.155855	1.60839	0.994573
ebi-PL179-GCST90277278	gen_samplesize_Cancer of liver and intrahepatic bile duct	outcome	Phosphatidylcholine (16:0_16:1) levels || id:ebi-PL179-GCST90277278	Weighted median	19	-0.307921	0.302808	0.309208	-0.901425	0.285583	0.734973	0.405991	1.33054	0.999479
ebi-PL179-GCST90277278	gen_samplesize_Cancer of liver and intrahepatic bile duct	outcome	Phosphatidylcholine (16:0_16:1) levels || id:ebi-PL179-GCST90277278	Weighted mode	19	-0.559449	0.429271	0.208913	-1.40082	0.281923	0.571524	0.246395	1.32568	0.984491
ebi-PL179-GCST90277279	gen_samplesize_Cancer of liver and intrahepatic bile duct	outcome	Phosphatidylcholine (16:0_17:1) levels || id:ebi-PL179-GCST90277279	Inverse variance weighted	21	-0.265971	0.219267	0.225129	-0.695734	0.163792	0.766461	0.498708	1.17797	0.981869
ebi-PL179-GCST90277279	gen_samplesize_Cancer of liver and intrahepatic bile duct	outcome	Phosphatidylcholine (16:0_17:1) levels || id:ebi-PL179-GCST90277279	MR Egger	21	-0.713946	0.502395	0.171497	-1.69864	0.270748	0.489708	0.182932	1.31095	0.994573
ebi-PL179-GCST90277279	gen_samplesize_Cancer of liver and intrahepatic bile duct	outcome	Phosphatidylcholine (16:0_17:1) levels || id:ebi-PL179-GCST90277279	Weighted median	21	-0.327136	0.300431	0.276202	-0.915981	0.261708	0.720985	0.400124	1.29915	0.999479
ebi-PL179-GCST90277279	gen_samplesize_Cancer of liver and intrahepatic bile duct	outcome	Phosphatidylcholine (16:0_17:1) levels || id:ebi-PL179-GCST90277279	Weighted mode	21	-0.233172	0.531979	0.66586	-1.27585	0.809508	0.792018	0.279193	2.2468	0.984491
ebi-PL179-GCST90277280	gen_samplesize_Cancer of liver and intrahepatic bile duct	outcome	Phosphatidylcholine (16:0_18:0) levels || id:ebi-PL179-GCST90277280	Inverse variance weighted	37	-0.0725165	0.141677	0.608761	-0.350204	0.205171	0.93005	0.704544	1.22774	0.981869
ebi-PL179-GCST90277280	gen_samplesize_Cancer of liver and intrahepatic bile duct	outcome	Phosphatidylcholine (16:0_18:0) levels || id:ebi-PL179-GCST90277280	MR Egger	37	-0.543979	0.291349	0.0702808	-1.11502	0.0270646	0.580434	0.327908	1.02743	0.994573
ebi-PL179-GCST90277280	gen_samplesize_Cancer of liver and intrahepatic bile duct	outcome	Phosphatidylcholine (16:0_18:0) levels || id:ebi-PL179-GCST90277280	Weighted median	37	-0.230537	0.195555	0.238444	-0.613826	0.152752	0.794107	0.541276	1.16504	0.999479
ebi-PL179-GCST90277280	gen_samplesize_Cancer of liver and intrahepatic bile duct	outcome	Phosphatidylcholine (16:0_18:0) levels || id:ebi-PL179-GCST90277280	Weighted mode	37	-0.434745	0.346086	0.217144	-1.11307	0.243584	0.64743	0.328547	1.27581	0.984491
ebi-PL179-GCST90277281	gen_samplesize_Cancer of liver and intrahepatic bile duct	outcome	Phosphatidylcholine (16:0_18:1) levels || id:ebi-PL179-GCST90277281	Inverse variance weighted	19	0.224494	0.239726	0.349036	-0.245369	0.694357	1.25169	0.782416	2.00242	0.981869
ebi-PL179-GCST90277281	gen_samplesize_Cancer of liver and intrahepatic bile duct	outcome	Phosphatidylcholine (16:0_18:1) levels || id:ebi-PL179-GCST90277281	MR Egger	19	0.930551	0.571215	0.121686	-0.18903	2.05013	2.53591	0.827762	7.76893	0.994573
ebi-PL179-GCST90277281	gen_samplesize_Cancer of liver and intrahepatic bile duct	outcome	Phosphatidylcholine (16:0_18:1) levels || id:ebi-PL179-GCST90277281	Weighted median	19	0.420652	0.340537	0.216734	-0.246801	1.08811	1.52295	0.781296	2.96864	0.999479
ebi-PL179-GCST90277281	gen_samplesize_Cancer of liver and intrahepatic bile duct	outcome	Phosphatidylcholine (16:0_18:1) levels || id:ebi-PL179-GCST90277281	Weighted mode	19	0.383609	0.455928	0.411175	-0.510011	1.27723	1.46757	0.600489	3.58668	0.984491
ebi-PL179-GCST90277283	gen_samplesize_Cancer of liver and intrahepatic bile duct	outcome	Phosphatidylcholine (16:0_18:3) levels || id:ebi-PL179-GCST90277283	Inverse variance weighted	22	-0.146218	0.196885	0.457689	-0.532113	0.239677	0.863969	0.587363	1.27084	0.981869
ebi-PL179-GCST90277283	gen_samplesize_Cancer of liver and intrahepatic bile duct	outcome	Phosphatidylcholine (16:0_18:3) levels || id:ebi-PL179-GCST90277283	MR Egger	22	-0.618432	0.450718	0.185226	-1.50184	0.264975	0.538789	0.22272	1.3034	0.994573
ebi-PL179-GCST90277283	gen_samplesize_Cancer of liver and intrahepatic bile duct	outcome	Phosphatidylcholine (16:0_18:3) levels || id:ebi-PL179-GCST90277283	Weighted median	22	-0.266334	0.287084	0.353552	-0.829019	0.296351	0.766183	0.436477	1.34494	0.999479
ebi-PL179-GCST90277283	gen_samplesize_Cancer of liver and intrahepatic bile duct	outcome	Phosphatidylcholine (16:0_18:3) levels || id:ebi-PL179-GCST90277283	Weighted mode	22	-0.401247	0.449403	0.382059	-1.28208	0.479583	0.669485	0.277461	1.6154	0.984491
ebi-PL179-GCST90277284	gen_samplesize_Cancer of liver and intrahepatic bile duct	outcome	Phosphatidylcholine (16:0_20:1) levels || id:ebi-PL179-GCST90277284	Inverse variance weighted	12	0.12836	0.321925	0.690096	-0.502614	0.759333	1.13696	0.604948	2.13685	0.981869
ebi-PL179-GCST90277284	gen_samplesize_Cancer of liver and intrahepatic bile duct	outcome	Phosphatidylcholine (16:0_20:1) levels || id:ebi-PL179-GCST90277284	MR Egger	12	0.815763	0.949985	0.410611	-1.04621	2.67773	2.2609	0.351267	14.5521	0.994573
ebi-PL179-GCST90277284	gen_samplesize_Cancer of liver and intrahepatic bile duct	outcome	Phosphatidylcholine (16:0_20:1) levels || id:ebi-PL179-GCST90277284	Weighted median	12	0.209836	0.386689	0.587372	-0.548074	0.967747	1.23348	0.578062	2.63201	0.999479
ebi-PL179-GCST90277284	gen_samplesize_Cancer of liver and intrahepatic bile duct	outcome	Phosphatidylcholine (16:0_20:1) levels || id:ebi-PL179-GCST90277284	Weighted mode	12	0.205186	0.518757	0.700012	-0.811577	1.22195	1.22775	0.444157	3.3938	0.984491
ebi-PL179-GCST90277285	gen_samplesize_Cancer of liver and intrahepatic bile duct	outcome	Phosphatidylcholine (16:0_20:2) levels || id:ebi-PL179-GCST90277285	Inverse variance weighted	26	-0.19933	0.152583	0.191425	-0.498393	0.0997322	0.819279	0.607506	1.10487	0.981869
ebi-PL179-GCST90277285	gen_samplesize_Cancer of liver and intrahepatic bile duct	outcome	Phosphatidylcholine (16:0_20:2) levels || id:ebi-PL179-GCST90277285	MR Egger	26	-0.0935705	0.269553	0.731518	-0.621895	0.434754	0.910674	0.536926	1.54458	0.994573
ebi-PL179-GCST90277285	gen_samplesize_Cancer of liver and intrahepatic bile duct	outcome	Phosphatidylcholine (16:0_20:2) levels || id:ebi-PL179-GCST90277285	Weighted median	26	-0.189936	0.185161	0.30499	-0.552851	0.172979	0.827012	0.575307	1.18884	0.999479
ebi-PL179-GCST90277285	gen_samplesize_Cancer of liver and intrahepatic bile duct	outcome	Phosphatidylcholine (16:0_20:2) levels || id:ebi-PL179-GCST90277285	Weighted mode	26	-0.192708	0.216704	0.382337	-0.617448	0.232032	0.824723	0.539319	1.26116	0.984491
ebi-PL179-GCST90277286	gen_samplesize_Cancer of liver and intrahepatic bile duct	outcome	Phosphatidylcholine (16:0_20:3) levels || id:ebi-PL179-GCST90277286	Inverse variance weighted	18	-0.0815144	0.183462	0.656816	-0.441099	0.27807	0.921719	0.643329	1.32058	0.981869
ebi-PL179-GCST90277286	gen_samplesize_Cancer of liver and intrahepatic bile duct	outcome	Phosphatidylcholine (16:0_20:3) levels || id:ebi-PL179-GCST90277286	MR Egger	18	-0.099949	0.342441	0.774135	-0.771133	0.571235	0.904884	0.462489	1.77045	0.994573
ebi-PL179-GCST90277286	gen_samplesize_Cancer of liver and intrahepatic bile duct	outcome	Phosphatidylcholine (16:0_20:3) levels || id:ebi-PL179-GCST90277286	Weighted median	18	-0.0454701	0.256	0.859023	-0.547231	0.45629	0.955548	0.57855	1.57821	0.999479
ebi-PL179-GCST90277286	gen_samplesize_Cancer of liver and intrahepatic bile duct	outcome	Phosphatidylcholine (16:0_20:3) levels || id:ebi-PL179-GCST90277286	Weighted mode	18	-0.14776	0.271594	0.593474	-0.680085	0.384565	0.862638	0.506574	1.46897	0.984491
ebi-PL179-GCST90277287	gen_samplesize_Cancer of liver and intrahepatic bile duct	outcome	Phosphatidylcholine (16:0_20:4) levels || id:ebi-PL179-GCST90277287	Inverse variance weighted	25	-0.0487051	0.109208	0.65561	-0.262754	0.165344	0.952462	0.768931	1.1798	0.981869
ebi-PL179-GCST90277287	gen_samplesize_Cancer of liver and intrahepatic bile duct	outcome	Phosphatidylcholine (16:0_20:4) levels || id:ebi-PL179-GCST90277287	MR Egger	25	-0.000421516	0.166098	0.997997	-0.325974	0.325131	0.999579	0.721824	1.38421	0.997997
ebi-PL179-GCST90277287	gen_samplesize_Cancer of liver and intrahepatic bile duct	outcome	Phosphatidylcholine (16:0_20:4) levels || id:ebi-PL179-GCST90277287	Weighted median	25	-0.0173152	0.137651	0.899898	-0.287112	0.252481	0.982834	0.750428	1.28722	0.999479
ebi-PL179-GCST90277287	gen_samplesize_Cancer of liver and intrahepatic bile duct	outcome	Phosphatidylcholine (16:0_20:4) levels || id:ebi-PL179-GCST90277287	Weighted mode	25	-0.0148917	0.118587	0.901114	-0.247323	0.217539	0.985219	0.780889	1.24301	0.984491
ebi-PL179-GCST90277288	gen_samplesize_Cancer of liver and intrahepatic bile duct	outcome	Phosphatidylcholine (16:0_20:5) levels || id:ebi-PL179-GCST90277288	Inverse variance weighted	24	0.123579	0.148244	0.404497	-0.166979	0.414137	1.13154	0.846217	1.51306	0.981869
ebi-PL179-GCST90277288	gen_samplesize_Cancer of liver and intrahepatic bile duct	outcome	Phosphatidylcholine (16:0_20:5) levels || id:ebi-PL179-GCST90277288	MR Egger	24	0.24095	0.262948	0.369423	-0.274427	0.756328	1.27246	0.760007	2.13044	0.994573
ebi-PL179-GCST90277288	gen_samplesize_Cancer of liver and intrahepatic bile duct	outcome	Phosphatidylcholine (16:0_20:5) levels || id:ebi-PL179-GCST90277288	Weighted median	24	0.0316559	0.206767	0.87832	-0.373607	0.436919	1.03216	0.688247	1.54793	0.999479
ebi-PL179-GCST90277288	gen_samplesize_Cancer of liver and intrahepatic bile duct	outcome	Phosphatidylcholine (16:0_20:5) levels || id:ebi-PL179-GCST90277288	Weighted mode	24	0.0763708	0.203642	0.711078	-0.322768	0.47551	1.07936	0.724142	1.60883	0.984491
ebi-PL179-GCST90277291	gen_samplesize_Cancer of liver and intrahepatic bile duct	outcome	Phosphatidylcholine (16:0_22:6) levels || id:ebi-PL179-GCST90277291	Inverse variance weighted	23	0.040088	0.160397	0.802642	-0.27429	0.354466	1.0409	0.760111	1.42542	0.981869
ebi-PL179-GCST90277291	gen_samplesize_Cancer of liver and intrahepatic bile duct	outcome	Phosphatidylcholine (16:0_22:6) levels || id:ebi-PL179-GCST90277291	MR Egger	23	0.343024	0.282413	0.237994	-0.210506	0.896554	1.4092	0.810174	2.45114	0.994573
ebi-PL179-GCST90277291	gen_samplesize_Cancer of liver and intrahepatic bile duct	outcome	Phosphatidylcholine (16:0_22:6) levels || id:ebi-PL179-GCST90277291	Weighted median	23	0.317617	0.233712	0.174144	-0.140459	0.775692	1.37385	0.86896	2.17209	0.999479
ebi-PL179-GCST90277291	gen_samplesize_Cancer of liver and intrahepatic bile duct	outcome	Phosphatidylcholine (16:0_22:6) levels || id:ebi-PL179-GCST90277291	Weighted mode	23	0.334113	0.272042	0.232363	-0.199091	0.867316	1.3967	0.819476	2.38051	0.984491
ebi-PL179-GCST90277295	gen_samplesize_Cancer of liver and intrahepatic bile duct	outcome	Phosphatidylcholine (16:1_20:4) levels || id:ebi-PL179-GCST90277295	Inverse variance weighted	15	-0.168695	0.169446	0.31946	-0.50081	0.163419	0.844766	0.606039	1.17753	0.981869
ebi-PL179-GCST90277295	gen_samplesize_Cancer of liver and intrahepatic bile duct	outcome	Phosphatidylcholine (16:1_20:4) levels || id:ebi-PL179-GCST90277295	MR Egger	15	-0.252064	0.338775	0.470085	-0.916064	0.411935	0.777195	0.400091	1.50974	0.994573
ebi-PL179-GCST90277295	gen_samplesize_Cancer of liver and intrahepatic bile duct	outcome	Phosphatidylcholine (16:1_20:4) levels || id:ebi-PL179-GCST90277295	Weighted median	15	-0.0658621	0.220158	0.76482	-0.497372	0.365648	0.93626	0.608127	1.44145	0.999479
ebi-PL179-GCST90277295	gen_samplesize_Cancer of liver and intrahepatic bile duct	outcome	Phosphatidylcholine (16:1_20:4) levels || id:ebi-PL179-GCST90277295	Weighted mode	15	-0.0384092	0.229423	0.869436	-0.488078	0.411259	0.962319	0.613805	1.50872	0.984491
ebi-PL179-GCST90277300	gen_samplesize_Cancer of liver and intrahepatic bile duct	outcome	Phosphatidylcholine (18:0_18:2) levels || id:ebi-PL179-GCST90277300	Inverse variance weighted	31	-0.00339348	0.142827	0.981045	-0.283334	0.276547	0.996612	0.753268	1.31857	0.992669
ebi-PL179-GCST90277300	gen_samplesize_Cancer of liver and intrahepatic bile duct	outcome	Phosphatidylcholine (18:0_18:2) levels || id:ebi-PL179-GCST90277300	MR Egger	31	-0.579991	0.321014	0.0811891	-1.20918	0.0491969	0.559903	0.298442	1.05043	0.994573
ebi-PL179-GCST90277300	gen_samplesize_Cancer of liver and intrahepatic bile duct	outcome	Phosphatidylcholine (18:0_18:2) levels || id:ebi-PL179-GCST90277300	Weighted median	31	-0.111329	0.234299	0.634674	-0.570554	0.347896	0.894644	0.565212	1.41609	0.999479
ebi-PL179-GCST90277300	gen_samplesize_Cancer of liver and intrahepatic bile duct	outcome	Phosphatidylcholine (18:0_18:2) levels || id:ebi-PL179-GCST90277300	Weighted mode	31	-0.332589	0.28584	0.253778	-0.892835	0.227658	0.717065	0.409493	1.25566	0.984491
ebi-PL179-GCST90277304	gen_samplesize_Cancer of liver and intrahepatic bile duct	outcome	Phosphatidylcholine (18:0_20:4) levels || id:ebi-PL179-GCST90277304	Inverse variance weighted	25	-0.0215432	0.100192	0.829752	-0.217919	0.174833	0.978687	0.80419	1.19105	0.981869
ebi-PL179-GCST90277304	gen_samplesize_Cancer of liver and intrahepatic bile duct	outcome	Phosphatidylcholine (18:0_20:4) levels || id:ebi-PL179-GCST90277304	MR Egger	25	-0.0787363	0.142228	0.585201	-0.357504	0.200031	0.924284	0.69942	1.22144	0.994573
ebi-PL179-GCST90277304	gen_samplesize_Cancer of liver and intrahepatic bile duct	outcome	Phosphatidylcholine (18:0_20:4) levels || id:ebi-PL179-GCST90277304	Weighted median	25	-0.00889173	0.111815	0.936618	-0.22805	0.210266	0.991148	0.796085	1.23401	0.999479
ebi-PL179-GCST90277304	gen_samplesize_Cancer of liver and intrahepatic bile duct	outcome	Phosphatidylcholine (18:0_20:4) levels || id:ebi-PL179-GCST90277304	Weighted mode	25	-0.00783971	0.118127	0.947635	-0.239368	0.223688	0.992191	0.787125	1.25068	0.984491
ebi-PL179-GCST90277307	gen_samplesize_Cancer of liver and intrahepatic bile duct	outcome	Phosphatidylcholine (18:0_22:6) levels || id:ebi-PL179-GCST90277307	Inverse variance weighted	24	-0.141097	0.176664	0.424479	-0.487357	0.205164	0.868405	0.614248	1.22773	0.981869
ebi-PL179-GCST90277307	gen_samplesize_Cancer of liver and intrahepatic bile duct	outcome	Phosphatidylcholine (18:0_22:6) levels || id:ebi-PL179-GCST90277307	MR Egger	24	-0.372654	0.46423	0.430715	-1.28254	0.537238	0.688904	0.277331	1.71127	0.994573
ebi-PL179-GCST90277307	gen_samplesize_Cancer of liver and intrahepatic bile duct	outcome	Phosphatidylcholine (18:0_22:6) levels || id:ebi-PL179-GCST90277307	Weighted median	24	-0.0644997	0.257325	0.802081	-0.568856	0.439857	0.937536	0.566173	1.55248	0.999479
ebi-PL179-GCST90277307	gen_samplesize_Cancer of liver and intrahepatic bile duct	outcome	Phosphatidylcholine (18:0_22:6) levels || id:ebi-PL179-GCST90277307	Weighted mode	24	-0.0385852	0.395548	0.923136	-0.81386	0.73669	0.96215	0.443144	2.08901	0.984491
ebi-PL179-GCST90277309	gen_samplesize_Cancer of liver and intrahepatic bile duct	outcome	Phosphatidylcholine (18:1_18:2) levels || id:ebi-PL179-GCST90277309	Inverse variance weighted	22	-0.0325981	0.140009	0.815895	-0.307017	0.24182	0.967927	0.735638	1.27357	0.981869
ebi-PL179-GCST90277309	gen_samplesize_Cancer of liver and intrahepatic bile duct	outcome	Phosphatidylcholine (18:1_18:2) levels || id:ebi-PL179-GCST90277309	MR Egger	22	-0.239485	0.252324	0.35389	-0.73404	0.25507	0.787033	0.479966	1.29055	0.994573
ebi-PL179-GCST90277309	gen_samplesize_Cancer of liver and intrahepatic bile duct	outcome	Phosphatidylcholine (18:1_18:2) levels || id:ebi-PL179-GCST90277309	Weighted median	22	-0.096842	0.192905	0.615655	-0.474937	0.281252	0.907699	0.621924	1.32479	0.999479
ebi-PL179-GCST90277309	gen_samplesize_Cancer of liver and intrahepatic bile duct	outcome	Phosphatidylcholine (18:1_18:2) levels || id:ebi-PL179-GCST90277309	Weighted mode	22	-0.0904905	0.189746	0.638357	-0.462393	0.281412	0.913483	0.629775	1.325	0.984491
ebi-PL179-GCST90277310	gen_samplesize_Cancer of liver and intrahepatic bile duct	outcome	Phosphatidylcholine (18:1_18:3) levels || id:ebi-PL179-GCST90277310	Inverse variance weighted	17	0.0579803	0.233931	0.804249	-0.400524	0.516485	1.05969	0.669969	1.67613	0.981869
ebi-PL179-GCST90277310	gen_samplesize_Cancer of liver and intrahepatic bile duct	outcome	Phosphatidylcholine (18:1_18:3) levels || id:ebi-PL179-GCST90277310	MR Egger	17	0.602883	0.424389	0.175888	-0.228919	1.43469	1.82738	0.795393	4.19833	0.994573
ebi-PL179-GCST90277310	gen_samplesize_Cancer of liver and intrahepatic bile duct	outcome	Phosphatidylcholine (18:1_18:3) levels || id:ebi-PL179-GCST90277310	Weighted median	17	0.255232	0.304624	0.402111	-0.341832	0.852296	1.29076	0.710468	2.34502	0.999479
ebi-PL179-GCST90277310	gen_samplesize_Cancer of liver and intrahepatic bile duct	outcome	Phosphatidylcholine (18:1_18:3) levels || id:ebi-PL179-GCST90277310	Weighted mode	17	0.48265	0.533255	0.378839	-0.562529	1.52783	1.62036	0.569766	4.60817	0.984491
ebi-PL179-GCST90277313	gen_samplesize_Cancer of liver and intrahepatic bile duct	outcome	Phosphatidylcholine (18:1_20:4) levels || id:ebi-PL179-GCST90277313	Inverse variance weighted (multiplicative random effects)	29	-0.0641336	0.152608	0.674303	-0.363246	0.234979	0.93788	0.695415	1.26488	0.981869
ebi-PL179-GCST90277313	gen_samplesize_Cancer of liver and intrahepatic bile duct	outcome	Phosphatidylcholine (18:1_20:4) levels || id:ebi-PL179-GCST90277313	MR Egger	29	-0.110798	0.241038	0.649434	-0.583233	0.361637	0.89512	0.558091	1.43568	0.994573
ebi-PL179-GCST90277313	gen_samplesize_Cancer of liver and intrahepatic bile duct	outcome	Phosphatidylcholine (18:1_20:4) levels || id:ebi-PL179-GCST90277313	Weighted median	29	-0.0253672	0.1523	0.867716	-0.323875	0.27314	0.974952	0.723341	1.31408	0.999479
ebi-PL179-GCST90277313	gen_samplesize_Cancer of liver and intrahepatic bile duct	outcome	Phosphatidylcholine (18:1_20:4) levels || id:ebi-PL179-GCST90277313	Weighted mode	29	-0.0457025	0.153414	0.767976	-0.346393	0.254988	0.955326	0.707234	1.29045	0.984491
ebi-PL179-GCST90277316	gen_samplesize_Cancer of liver and intrahepatic bile duct	outcome	Phosphatidylcholine (18:2_20:3) levels || id:ebi-PL179-GCST90277316	Inverse variance weighted	19	-0.350637	0.185176	0.0582875	-0.713582	0.0123087	0.704239	0.489886	1.01238	0.981869
ebi-PL179-GCST90277316	gen_samplesize_Cancer of liver and intrahepatic bile duct	outcome	Phosphatidylcholine (18:2_20:3) levels || id:ebi-PL179-GCST90277316	MR Egger	19	-0.384711	0.376483	0.321172	-1.12262	0.353196	0.680647	0.325427	1.42361	0.994573
ebi-PL179-GCST90277316	gen_samplesize_Cancer of liver and intrahepatic bile duct	outcome	Phosphatidylcholine (18:2_20:3) levels || id:ebi-PL179-GCST90277316	Weighted median	19	-0.16165	0.259937	0.534019	-0.671127	0.347826	0.850739	0.511132	1.41599	0.999479
ebi-PL179-GCST90277316	gen_samplesize_Cancer of liver and intrahepatic bile duct	outcome	Phosphatidylcholine (18:2_20:3) levels || id:ebi-PL179-GCST90277316	Weighted mode	19	-0.119698	0.297216	0.691889	-0.702242	0.462845	0.887188	0.495473	1.58859	0.984491
ebi-PL179-GCST90277318	gen_samplesize_Cancer of liver and intrahepatic bile duct	outcome	Phosphatidylcholine (O-16:0_16:0) levels || id:ebi-PL179-GCST90277318	Inverse variance weighted	20	-0.254393	0.184132	0.1671	-0.615292	0.106505	0.775387	0.540483	1.11238	0.981869
ebi-PL179-GCST90277318	gen_samplesize_Cancer of liver and intrahepatic bile duct	outcome	Phosphatidylcholine (O-16:0_16:0) levels || id:ebi-PL179-GCST90277318	MR Egger	20	-0.36719	0.343826	0.299656	-1.04109	0.306709	0.692678	0.35307	1.35895	0.994573
ebi-PL179-GCST90277318	gen_samplesize_Cancer of liver and intrahepatic bile duct	outcome	Phosphatidylcholine (O-16:0_16:0) levels || id:ebi-PL179-GCST90277318	Weighted median	20	-0.283491	0.255936	0.268007	-0.785126	0.218144	0.75315	0.456062	1.24377	0.999479
ebi-PL179-GCST90277318	gen_samplesize_Cancer of liver and intrahepatic bile duct	outcome	Phosphatidylcholine (O-16:0_16:0) levels || id:ebi-PL179-GCST90277318	Weighted mode	20	-0.334371	0.350406	0.351947	-1.02117	0.352426	0.715788	0.360174	1.42251	0.984491
ebi-PL179-GCST90277320	gen_samplesize_Cancer of liver and intrahepatic bile duct	outcome	Phosphatidylcholine (O-16:0_18:1) levels || id:ebi-PL179-GCST90277320	Inverse variance weighted	22	0.127731	0.188782	0.498656	-0.242282	0.497745	1.13625	0.784835	1.64501	0.981869
ebi-PL179-GCST90277320	gen_samplesize_Cancer of liver and intrahepatic bile duct	outcome	Phosphatidylcholine (O-16:0_18:1) levels || id:ebi-PL179-GCST90277320	MR Egger	22	0.0699609	0.48883	0.887628	-0.888147	1.02807	1.07247	0.411418	2.79566	0.994573
ebi-PL179-GCST90277320	gen_samplesize_Cancer of liver and intrahepatic bile duct	outcome	Phosphatidylcholine (O-16:0_18:1) levels || id:ebi-PL179-GCST90277320	Weighted median	22	0.129042	0.253232	0.610346	-0.367294	0.625378	1.13774	0.692606	1.86895	0.999479
ebi-PL179-GCST90277320	gen_samplesize_Cancer of liver and intrahepatic bile duct	outcome	Phosphatidylcholine (O-16:0_18:1) levels || id:ebi-PL179-GCST90277320	Weighted mode	22	0.0457918	0.440161	0.918129	-0.816924	0.908508	1.04686	0.441789	2.48062	0.984491
ebi-PL179-GCST90277322	gen_samplesize_Cancer of liver and intrahepatic bile duct	outcome	Phosphatidylcholine (O-16:0_20:3) levels || id:ebi-PL179-GCST90277322	Inverse variance weighted	16	0.0648833	0.186177	0.727462	-0.300023	0.42979	1.06703	0.740801	1.53693	0.981869
ebi-PL179-GCST90277322	gen_samplesize_Cancer of liver and intrahepatic bile duct	outcome	Phosphatidylcholine (O-16:0_20:3) levels || id:ebi-PL179-GCST90277322	MR Egger	16	0.118898	0.385015	0.76201	-0.635732	0.873528	1.12626	0.529548	2.39535	0.994573
ebi-PL179-GCST90277322	gen_samplesize_Cancer of liver and intrahepatic bile duct	outcome	Phosphatidylcholine (O-16:0_20:3) levels || id:ebi-PL179-GCST90277322	Weighted median	16	0.000160462	0.245973	0.999479	-0.481946	0.482267	1.00016	0.61758	1.61974	0.999479
ebi-PL179-GCST90277322	gen_samplesize_Cancer of liver and intrahepatic bile duct	outcome	Phosphatidylcholine (O-16:0_20:3) levels || id:ebi-PL179-GCST90277322	Weighted mode	16	0.122831	0.293917	0.681934	-0.453247	0.698909	1.13069	0.635561	2.01156	0.984491
ebi-PL179-GCST90277323	gen_samplesize_Cancer of liver and intrahepatic bile duct	outcome	Phosphatidylcholine (O-16:0_20:4) levels || id:ebi-PL179-GCST90277323	Inverse variance weighted	28	0.0372138	0.144817	0.797202	-0.246628	0.321056	1.03791	0.781431	1.37858	0.981869
ebi-PL179-GCST90277323	gen_samplesize_Cancer of liver and intrahepatic bile duct	outcome	Phosphatidylcholine (O-16:0_20:4) levels || id:ebi-PL179-GCST90277323	MR Egger	28	0.210591	0.24829	0.404086	-0.276056	0.697239	1.23441	0.75877	2.0082	0.994573
ebi-PL179-GCST90277323	gen_samplesize_Cancer of liver and intrahepatic bile duct	outcome	Phosphatidylcholine (O-16:0_20:4) levels || id:ebi-PL179-GCST90277323	Weighted median	28	0.104406	0.188841	0.580346	-0.265722	0.474534	1.11005	0.766653	1.60727	0.999479
ebi-PL179-GCST90277323	gen_samplesize_Cancer of liver and intrahepatic bile duct	outcome	Phosphatidylcholine (O-16:0_20:4) levels || id:ebi-PL179-GCST90277323	Weighted mode	28	0.118791	0.17073	0.492511	-0.21584	0.453421	1.12613	0.805865	1.57369	0.984491
ebi-PL179-GCST90277324	gen_samplesize_Cancer of liver and intrahepatic bile duct	outcome	Phosphatidylcholine (O-16:0_22:5) levels || id:ebi-PL179-GCST90277324	MR Egger	15	-1.27947	0.37937	0.00499853	-2.02304	-0.535907	0.278184	0.132253	0.585139	0.447369
ebi-PL179-GCST90277324	gen_samplesize_Cancer of liver and intrahepatic bile duct	outcome	Phosphatidylcholine (O-16:0_22:5) levels || id:ebi-PL179-GCST90277324	Weighted median	15	-0.070185	0.2941	0.811382	-0.646621	0.506251	0.932221	0.523813	1.65906	0.999479
ebi-PL179-GCST90277324	gen_samplesize_Cancer of liver and intrahepatic bile duct	outcome	Phosphatidylcholine (O-16:0_22:5) levels || id:ebi-PL179-GCST90277324	Weighted mode	15	-0.015017	0.482467	0.975609	-0.960652	0.930618	0.985095	0.382643	2.53608	0.986633
ebi-PL179-GCST90277327	gen_samplesize_Cancer of liver and intrahepatic bile duct	outcome	Phosphatidylcholine (O-16:1_18:1) levels || id:ebi-PL179-GCST90277327	MR Egger	24	0.937774	0.354781	0.0148483	0.242402	1.63315	2.55429	1.27431	5.11996	0.577466
ebi-PL179-GCST90277327	gen_samplesize_Cancer of liver and intrahepatic bile duct	outcome	Phosphatidylcholine (O-16:1_18:1) levels || id:ebi-PL179-GCST90277327	Weighted median	24	0.517039	0.255437	0.042956	0.0163831	1.01769	1.67705	1.01652	2.76681	0.999479
ebi-PL179-GCST90277327	gen_samplesize_Cancer of liver and intrahepatic bile duct	outcome	Phosphatidylcholine (O-16:1_18:1) levels || id:ebi-PL179-GCST90277327	Weighted mode	24	0.797933	0.418998	0.0694427	-0.0233027	1.61917	2.22095	0.976967	5.04889	0.984491
ebi-PL179-GCST90277329	gen_samplesize_Cancer of liver and intrahepatic bile duct	outcome	Phosphatidylcholine (O-16:1_20:3) levels || id:ebi-PL179-GCST90277329	Inverse variance weighted	23	-0.113076	0.163748	0.489849	-0.434021	0.20787	0.893083	0.647899	1.23105	0.981869
ebi-PL179-GCST90277329	gen_samplesize_Cancer of liver and intrahepatic bile duct	outcome	Phosphatidylcholine (O-16:1_20:3) levels || id:ebi-PL179-GCST90277329	MR Egger	23	-0.125528	0.361697	0.732006	-0.834455	0.583399	0.882031	0.434111	1.79212	0.994573
ebi-PL179-GCST90277329	gen_samplesize_Cancer of liver and intrahepatic bile duct	outcome	Phosphatidylcholine (O-16:1_20:3) levels || id:ebi-PL179-GCST90277329	Weighted median	23	-0.024176	0.231905	0.916971	-0.478709	0.430357	0.976114	0.619583	1.53781	0.999479
ebi-PL179-GCST90277329	gen_samplesize_Cancer of liver and intrahepatic bile duct	outcome	Phosphatidylcholine (O-16:1_20:3) levels || id:ebi-PL179-GCST90277329	Weighted mode	23	-0.0475077	0.330066	0.886863	-0.694437	0.599422	0.953603	0.499356	1.82107	0.984491
ebi-PL179-GCST90277331	gen_samplesize_Cancer of liver and intrahepatic bile duct	outcome	Phosphatidylcholine (O-16:2_18:0) levels || id:ebi-PL179-GCST90277331	Inverse variance weighted	12	0.0995502	0.201357	0.621026	-0.295109	0.49421	1.10467	0.74445	1.6392	0.981869
ebi-PL179-GCST90277331	gen_samplesize_Cancer of liver and intrahepatic bile duct	outcome	Phosphatidylcholine (O-16:2_18:0) levels || id:ebi-PL179-GCST90277331	MR Egger	12	0.026439	0.4181	0.950825	-0.793037	0.845914	1.02679	0.452469	2.33011	0.994573
ebi-PL179-GCST90277331	gen_samplesize_Cancer of liver and intrahepatic bile duct	outcome	Phosphatidylcholine (O-16:2_18:0) levels || id:ebi-PL179-GCST90277331	Weighted median	12	0.282213	0.274035	0.303082	-0.254894	0.819321	1.32606	0.774998	2.26896	0.999479
ebi-PL179-GCST90277331	gen_samplesize_Cancer of liver and intrahepatic bile duct	outcome	Phosphatidylcholine (O-16:2_18:0) levels || id:ebi-PL179-GCST90277331	Weighted mode	12	0.367406	0.358067	0.326888	-0.334405	1.06922	1.44398	0.715764	2.9131	0.984491
ebi-PL179-GCST90277336	gen_samplesize_Cancer of liver and intrahepatic bile duct	outcome	Phosphatidylcholine (O-18:0_20:4) levels || id:ebi-PL179-GCST90277336	Inverse variance weighted	21	0.127997	0.164226	0.435748	-0.193886	0.44988	1.13655	0.823751	1.56812	0.981869
ebi-PL179-GCST90277336	gen_samplesize_Cancer of liver and intrahepatic bile duct	outcome	Phosphatidylcholine (O-18:0_20:4) levels || id:ebi-PL179-GCST90277336	MR Egger	21	0.321927	0.312501	0.315869	-0.290574	0.934428	1.37978	0.747834	2.54576	0.994573
ebi-PL179-GCST90277336	gen_samplesize_Cancer of liver and intrahepatic bile duct	outcome	Phosphatidylcholine (O-18:0_20:4) levels || id:ebi-PL179-GCST90277336	Weighted median	21	0.0314542	0.238124	0.894912	-0.435269	0.498177	1.03195	0.647091	1.64572	0.999479
ebi-PL179-GCST90277336	gen_samplesize_Cancer of liver and intrahepatic bile duct	outcome	Phosphatidylcholine (O-18:0_20:4) levels || id:ebi-PL179-GCST90277336	Weighted mode	21	0.0015713	0.23643	0.994763	-0.461831	0.464973	1.00157	0.630129	1.59197	0.994763
ebi-PL179-GCST90277340	gen_samplesize_Cancer of liver and intrahepatic bile duct	outcome	Phosphatidylcholine (O-18:1_20:4) levels || id:ebi-PL179-GCST90277340	Inverse variance weighted	22	0.0432159	0.194793	0.824426	-0.338577	0.425009	1.04416	0.712784	1.5296	0.981869
ebi-PL179-GCST90277340	gen_samplesize_Cancer of liver and intrahepatic bile duct	outcome	Phosphatidylcholine (O-18:1_20:4) levels || id:ebi-PL179-GCST90277340	MR Egger	22	0.281603	0.381734	0.469268	-0.466596	1.0298	1.32525	0.627133	2.80051	0.994573
ebi-PL179-GCST90277340	gen_samplesize_Cancer of liver and intrahepatic bile duct	outcome	Phosphatidylcholine (O-18:1_20:4) levels || id:ebi-PL179-GCST90277340	Weighted median	22	0.0328693	0.235423	0.888962	-0.42856	0.494298	1.03342	0.651447	1.63935	0.999479
ebi-PL179-GCST90277340	gen_samplesize_Cancer of liver and intrahepatic bile duct	outcome	Phosphatidylcholine (O-18:1_20:4) levels || id:ebi-PL179-GCST90277340	Weighted mode	22	0.0154812	0.236468	0.94842	-0.447995	0.478958	1.0156	0.638908	1.61439	0.984491
ebi-PL179-GCST90277342	gen_samplesize_Cancer of liver and intrahepatic bile duct	outcome	Phosphatidylcholine (O-18:2_18:1) levels || id:ebi-PL179-GCST90277342	Inverse variance weighted	16	0.356849	0.215898	0.0983598	-0.0663114	0.780009	1.42882	0.935839	2.18149	0.981869
ebi-PL179-GCST90277342	gen_samplesize_Cancer of liver and intrahepatic bile duct	outcome	Phosphatidylcholine (O-18:2_18:1) levels || id:ebi-PL179-GCST90277342	MR Egger	16	0.209792	0.566845	0.716844	-0.901225	1.32081	1.23342	0.406072	3.74645	0.994573
ebi-PL179-GCST90277342	gen_samplesize_Cancer of liver and intrahepatic bile duct	outcome	Phosphatidylcholine (O-18:2_18:1) levels || id:ebi-PL179-GCST90277342	Weighted median	16	0.158027	0.303918	0.603086	-0.437652	0.753707	1.1712	0.64555	2.12486	0.999479
ebi-PL179-GCST90277342	gen_samplesize_Cancer of liver and intrahepatic bile duct	outcome	Phosphatidylcholine (O-18:2_18:1) levels || id:ebi-PL179-GCST90277342	Weighted mode	16	0.0580768	0.406654	0.888336	-0.738964	0.855118	1.0598	0.477608	2.35165	0.984491
ebi-PL179-GCST90277345	gen_samplesize_Cancer of liver and intrahepatic bile duct	outcome	Phosphatidylethanolamine (16:0_18:2) levels || id:ebi-PL179-GCST90277345	Inverse variance weighted	20	0.137226	0.123058	0.264792	-0.103967	0.37842	1.14709	0.901255	1.45998	0.981869
ebi-PL179-GCST90277345	gen_samplesize_Cancer of liver and intrahepatic bile duct	outcome	Phosphatidylethanolamine (16:0_18:2) levels || id:ebi-PL179-GCST90277345	MR Egger	20	0.0304076	0.26243	0.909039	-0.483955	0.54477	1.03087	0.616341	1.72421	0.994573
ebi-PL179-GCST90277345	gen_samplesize_Cancer of liver and intrahepatic bile duct	outcome	Phosphatidylethanolamine (16:0_18:2) levels || id:ebi-PL179-GCST90277345	Weighted median	20	0.340475	0.17925	0.0575071	-0.0108561	0.691805	1.40561	0.989203	1.99732	0.999479
ebi-PL179-GCST90277345	gen_samplesize_Cancer of liver and intrahepatic bile duct	outcome	Phosphatidylethanolamine (16:0_18:2) levels || id:ebi-PL179-GCST90277345	Weighted mode	20	0.348279	0.204982	0.10562	-0.0534849	0.750043	1.41663	0.94792	2.11709	0.984491
ebi-PL179-GCST90277346	gen_samplesize_Cancer of liver and intrahepatic bile duct	outcome	Phosphatidylethanolamine (16:0_20:4) levels || id:ebi-PL179-GCST90277346	Inverse variance weighted	24	0.11089	0.121696	0.362189	-0.127635	0.349415	1.11727	0.880175	1.41824	0.981869
ebi-PL179-GCST90277346	gen_samplesize_Cancer of liver and intrahepatic bile duct	outcome	Phosphatidylethanolamine (16:0_20:4) levels || id:ebi-PL179-GCST90277346	MR Egger	24	0.553875	0.219507	0.0193564	0.123641	0.984108	1.73998	1.13161	2.67542	0.577466
ebi-PL179-GCST90277346	gen_samplesize_Cancer of liver and intrahepatic bile duct	outcome	Phosphatidylethanolamine (16:0_20:4) levels || id:ebi-PL179-GCST90277346	Weighted median	24	0.307288	0.161259	0.0567078	-0.00877954	0.623355	1.35973	0.991259	1.86517	0.999479
ebi-PL179-GCST90277346	gen_samplesize_Cancer of liver and intrahepatic bile duct	outcome	Phosphatidylethanolamine (16:0_20:4) levels || id:ebi-PL179-GCST90277346	Weighted mode	24	0.279978	0.154146	0.0823784	-0.0221473	0.582104	1.3231	0.978096	1.7898	0.984491
ebi-PL179-GCST90277348	gen_samplesize_Cancer of liver and intrahepatic bile duct	outcome	Phosphatidylethanolamine (18:0_20:4) levels || id:ebi-PL179-GCST90277348	Inverse variance weighted	21	0.175522	0.133301	0.187927	-0.0857478	0.436792	1.19187	0.917826	1.54773	0.981869
ebi-PL179-GCST90277348	gen_samplesize_Cancer of liver and intrahepatic bile duct	outcome	Phosphatidylethanolamine (18:0_20:4) levels || id:ebi-PL179-GCST90277348	MR Egger	21	0.272117	0.298516	0.373418	-0.312974	0.857208	1.31274	0.731269	2.35657	0.994573
ebi-PL179-GCST90277348	gen_samplesize_Cancer of liver and intrahepatic bile duct	outcome	Phosphatidylethanolamine (18:0_20:4) levels || id:ebi-PL179-GCST90277348	Weighted median	21	0.36763	0.181492	0.0428061	0.0119054	0.723355	1.44431	1.01198	2.06134	0.999479
ebi-PL179-GCST90277348	gen_samplesize_Cancer of liver and intrahepatic bile duct	outcome	Phosphatidylethanolamine (18:0_20:4) levels || id:ebi-PL179-GCST90277348	Weighted mode	21	0.308759	0.165345	0.076578	-0.0153174	0.632836	1.36173	0.984799	1.88294	0.984491
ebi-PL179-GCST90277349	gen_samplesize_Cancer of liver and intrahepatic bile duct	outcome	Phosphatidylethanolamine (18:1_18:1) levels || id:ebi-PL179-GCST90277349	Inverse variance weighted	22	0.0544522	0.143509	0.704365	-0.226825	0.335729	1.05596	0.79706	1.39896	0.981869
ebi-PL179-GCST90277349	gen_samplesize_Cancer of liver and intrahepatic bile duct	outcome	Phosphatidylethanolamine (18:1_18:1) levels || id:ebi-PL179-GCST90277349	MR Egger	22	0.0679717	0.29781	0.821778	-0.515736	0.65168	1.07033	0.597061	1.91876	0.994573
ebi-PL179-GCST90277349	gen_samplesize_Cancer of liver and intrahepatic bile duct	outcome	Phosphatidylethanolamine (18:1_18:1) levels || id:ebi-PL179-GCST90277349	Weighted median	22	0.162212	0.206413	0.431948	-0.242357	0.566782	1.17611	0.784776	1.76259	0.999479
ebi-PL179-GCST90277349	gen_samplesize_Cancer of liver and intrahepatic bile duct	outcome	Phosphatidylethanolamine (18:1_18:1) levels || id:ebi-PL179-GCST90277349	Weighted mode	22	0.332669	0.249137	0.196077	-0.155639	0.820978	1.39469	0.855868	2.27272	0.984491
ebi-PL179-GCST90277350	gen_samplesize_Cancer of liver and intrahepatic bile duct	outcome	Phosphatidylethanolamine (O-16:1_18:2) levels || id:ebi-PL179-GCST90277350	Inverse variance weighted	18	-0.283915	0.160143	0.0762477	-0.597796	0.0299651	0.75283	0.550023	1.03042	0.981869
ebi-PL179-GCST90277350	gen_samplesize_Cancer of liver and intrahepatic bile duct	outcome	Phosphatidylethanolamine (O-16:1_18:2) levels || id:ebi-PL179-GCST90277350	MR Egger	18	-0.555592	0.272051	0.0579687	-1.08881	-0.0223722	0.573733	0.336617	0.977876	0.994573
ebi-PL179-GCST90277350	gen_samplesize_Cancer of liver and intrahepatic bile duct	outcome	Phosphatidylethanolamine (O-16:1_18:2) levels || id:ebi-PL179-GCST90277350	Weighted median	18	-0.154385	0.221274	0.485359	-0.588083	0.279312	0.856942	0.555391	1.32222	0.999479
ebi-PL179-GCST90277350	gen_samplesize_Cancer of liver and intrahepatic bile duct	outcome	Phosphatidylethanolamine (O-16:1_18:2) levels || id:ebi-PL179-GCST90277350	Weighted mode	18	-0.161855	0.276807	0.566415	-0.704397	0.380687	0.850564	0.494406	1.46329	0.984491
ebi-PL179-GCST90277352	gen_samplesize_Cancer of liver and intrahepatic bile duct	outcome	Phosphatidylethanolamine (O-16:1_22:5) levels || id:ebi-PL179-GCST90277352	Inverse variance weighted	17	-0.188047	0.197809	0.341783	-0.575752	0.199658	0.828576	0.562282	1.22099	0.981869
ebi-PL179-GCST90277352	gen_samplesize_Cancer of liver and intrahepatic bile duct	outcome	Phosphatidylethanolamine (O-16:1_22:5) levels || id:ebi-PL179-GCST90277352	MR Egger	17	-0.384316	0.34842	0.287398	-1.06722	0.298586	0.680916	0.343964	1.34795	0.994573
ebi-PL179-GCST90277352	gen_samplesize_Cancer of liver and intrahepatic bile duct	outcome	Phosphatidylethanolamine (O-16:1_22:5) levels || id:ebi-PL179-GCST90277352	Weighted median	17	-0.252601	0.242361	0.297295	-0.727628	0.222426	0.776778	0.483054	1.2491	0.999479
ebi-PL179-GCST90277352	gen_samplesize_Cancer of liver and intrahepatic bile duct	outcome	Phosphatidylethanolamine (O-16:1_22:5) levels || id:ebi-PL179-GCST90277352	Weighted mode	17	-0.373302	0.309878	0.245847	-0.980664	0.23406	0.688457	0.375062	1.26372	0.984491
ebi-PL179-GCST90277354	gen_samplesize_Cancer of liver and intrahepatic bile duct	outcome	Phosphatidylethanolamine (O-18:1_20:4) levels || id:ebi-PL179-GCST90277354	Inverse variance weighted	25	-0.251967	0.163987	0.124415	-0.573381	0.0694479	0.777271	0.563616	1.07192	0.981869
ebi-PL179-GCST90277354	gen_samplesize_Cancer of liver and intrahepatic bile duct	outcome	Phosphatidylethanolamine (O-18:1_20:4) levels || id:ebi-PL179-GCST90277354	MR Egger	25	-0.0410507	0.349006	0.907389	-0.725103	0.643002	0.95978	0.484275	1.90218	0.994573
ebi-PL179-GCST90277354	gen_samplesize_Cancer of liver and intrahepatic bile duct	outcome	Phosphatidylethanolamine (O-18:1_20:4) levels || id:ebi-PL179-GCST90277354	Weighted median	25	-0.110412	0.243077	0.649665	-0.586844	0.366019	0.895465	0.55608	1.44198	0.999479
ebi-PL179-GCST90277354	gen_samplesize_Cancer of liver and intrahepatic bile duct	outcome	Phosphatidylethanolamine (O-18:1_20:4) levels || id:ebi-PL179-GCST90277354	Weighted mode	25	-0.0525387	0.297407	0.861261	-0.635457	0.53038	0.948818	0.529693	1.69958	0.984491
ebi-PL179-GCST90277356	gen_samplesize_Cancer of liver and intrahepatic bile duct	outcome	Phosphatidylethanolamine (O-18:2_18:2) levels || id:ebi-PL179-GCST90277356	Inverse variance weighted	14	0.334275	0.227965	0.142555	-0.112536	0.781085	1.39693	0.893565	2.18384	0.981869
ebi-PL179-GCST90277356	gen_samplesize_Cancer of liver and intrahepatic bile duct	outcome	Phosphatidylethanolamine (O-18:2_18:2) levels || id:ebi-PL179-GCST90277356	MR Egger	14	0.463404	0.443531	0.316703	-0.405917	1.33273	1.58948	0.666365	3.79136	0.994573
ebi-PL179-GCST90277356	gen_samplesize_Cancer of liver and intrahepatic bile duct	outcome	Phosphatidylethanolamine (O-18:2_18:2) levels || id:ebi-PL179-GCST90277356	Weighted median	14	0.326528	0.299043	0.274873	-0.259597	0.912653	1.38615	0.771363	2.49092	0.999479
ebi-PL179-GCST90277356	gen_samplesize_Cancer of liver and intrahepatic bile duct	outcome	Phosphatidylethanolamine (O-18:2_18:2) levels || id:ebi-PL179-GCST90277356	Weighted mode	14	0.395012	0.401295	0.342913	-0.391527	1.18155	1.4844	0.676024	3.25943	0.984491
ebi-PL179-GCST90277359	gen_samplesize_Cancer of liver and intrahepatic bile duct	outcome	Phosphatidylinositol (16:0_18:2) levels || id:ebi-PL179-GCST90277359	Inverse variance weighted	22	0.237333	0.161933	0.142752	-0.0800567	0.554722	1.26786	0.923064	1.74146	0.981869
ebi-PL179-GCST90277359	gen_samplesize_Cancer of liver and intrahepatic bile duct	outcome	Phosphatidylinositol (16:0_18:2) levels || id:ebi-PL179-GCST90277359	MR Egger	22	0.69111	0.385657	0.0882713	-0.0647789	1.447	1.99593	0.937275	4.25034	0.994573
ebi-PL179-GCST90277359	gen_samplesize_Cancer of liver and intrahepatic bile duct	outcome	Phosphatidylinositol (16:0_18:2) levels || id:ebi-PL179-GCST90277359	Weighted median	22	0.193515	0.225421	0.390637	-0.248309	0.63534	1.21351	0.780119	1.88766	0.999479
ebi-PL179-GCST90277359	gen_samplesize_Cancer of liver and intrahepatic bile duct	outcome	Phosphatidylinositol (16:0_18:2) levels || id:ebi-PL179-GCST90277359	Weighted mode	22	0.341309	0.276346	0.230443	-0.20033	0.882948	1.40679	0.818461	2.41802	0.984491
ebi-PL179-GCST90277360	gen_samplesize_Cancer of liver and intrahepatic bile duct	outcome	Phosphatidylinositol (16:0_20:4) levels || id:ebi-PL179-GCST90277360	Inverse variance weighted	24	-0.0362375	0.156952	0.817406	-0.343864	0.271389	0.964411	0.709025	1.31179	0.981869
ebi-PL179-GCST90277360	gen_samplesize_Cancer of liver and intrahepatic bile duct	outcome	Phosphatidylinositol (16:0_20:4) levels || id:ebi-PL179-GCST90277360	MR Egger	24	-0.35705	0.302625	0.250664	-0.950196	0.236095	0.699737	0.386665	1.26629	0.994573
ebi-PL179-GCST90277360	gen_samplesize_Cancer of liver and intrahepatic bile duct	outcome	Phosphatidylinositol (16:0_20:4) levels || id:ebi-PL179-GCST90277360	Weighted median	24	-0.180929	0.228239	0.427942	-0.628277	0.266419	0.834494	0.53351	1.30528	0.999479
ebi-PL179-GCST90277360	gen_samplesize_Cancer of liver and intrahepatic bile duct	outcome	Phosphatidylinositol (16:0_20:4) levels || id:ebi-PL179-GCST90277360	Weighted mode	24	-0.306958	0.298518	0.314514	-0.892054	0.278137	0.735681	0.409813	1.32067	0.984491
ebi-PL179-GCST90277361	gen_samplesize_Cancer of liver and intrahepatic bile duct	outcome	Phosphatidylinositol (18:0_18:1) levels || id:ebi-PL179-GCST90277361	Inverse variance weighted	23	0.0528767	0.150084	0.724603	-0.241288	0.347042	1.0543	0.785615	1.41488	0.981869
ebi-PL179-GCST90277361	gen_samplesize_Cancer of liver and intrahepatic bile duct	outcome	Phosphatidylinositol (18:0_18:1) levels || id:ebi-PL179-GCST90277361	MR Egger	23	0.289097	0.384707	0.460708	-0.464929	1.04312	1.33522	0.62818	2.83806	0.994573
ebi-PL179-GCST90277361	gen_samplesize_Cancer of liver and intrahepatic bile duct	outcome	Phosphatidylinositol (18:0_18:1) levels || id:ebi-PL179-GCST90277361	Weighted median	23	0.0810262	0.225715	0.719613	-0.361375	0.523428	1.0844	0.696718	1.6878	0.999479
ebi-PL179-GCST90277361	gen_samplesize_Cancer of liver and intrahepatic bile duct	outcome	Phosphatidylinositol (18:0_18:1) levels || id:ebi-PL179-GCST90277361	Weighted mode	23	0.105218	0.333903	0.755643	-0.549232	0.759669	1.11095	0.577393	2.13757	0.984491
ebi-PL179-GCST90277362	gen_samplesize_Cancer of liver and intrahepatic bile duct	outcome	Phosphatidylinositol (18:0_18:2) levels || id:ebi-PL179-GCST90277362	Inverse variance weighted	34	0.110797	0.121251	0.360832	-0.126855	0.348448	1.11717	0.880861	1.41687	0.981869
ebi-PL179-GCST90277362	gen_samplesize_Cancer of liver and intrahepatic bile duct	outcome	Phosphatidylinositol (18:0_18:2) levels || id:ebi-PL179-GCST90277362	MR Egger	34	0.293057	0.206404	0.16533	-0.111496	0.697609	1.34052	0.894495	2.00894	0.994573
ebi-PL179-GCST90277362	gen_samplesize_Cancer of liver and intrahepatic bile duct	outcome	Phosphatidylinositol (18:0_18:2) levels || id:ebi-PL179-GCST90277362	Weighted median	34	0.371361	0.160117	0.0203786	0.0575308	0.685191	1.44971	1.05922	1.98415	0.999479
ebi-PL179-GCST90277362	gen_samplesize_Cancer of liver and intrahepatic bile duct	outcome	Phosphatidylinositol (18:0_18:2) levels || id:ebi-PL179-GCST90277362	Weighted mode	34	0.229948	0.159372	0.158492	-0.0824215	0.542317	1.25853	0.920884	1.71999	0.984491
ebi-PL179-GCST90277363	gen_samplesize_Cancer of liver and intrahepatic bile duct	outcome	Phosphatidylinositol (18:0_20:3) levels || id:ebi-PL179-GCST90277363	Inverse variance weighted	34	-0.037788	0.131289	0.773483	-0.295115	0.219539	0.962917	0.744446	1.2455	0.981869
ebi-PL179-GCST90277363	gen_samplesize_Cancer of liver and intrahepatic bile duct	outcome	Phosphatidylinositol (18:0_20:3) levels || id:ebi-PL179-GCST90277363	MR Egger	34	-0.128349	0.265466	0.632042	-0.648663	0.391965	0.879546	0.522744	1.47989	0.994573
ebi-PL179-GCST90277363	gen_samplesize_Cancer of liver and intrahepatic bile duct	outcome	Phosphatidylinositol (18:0_20:3) levels || id:ebi-PL179-GCST90277363	Weighted median	34	-0.0300025	0.190439	0.874817	-0.403264	0.343259	0.970443	0.668136	1.40953	0.999479
ebi-PL179-GCST90277363	gen_samplesize_Cancer of liver and intrahepatic bile duct	outcome	Phosphatidylinositol (18:0_20:3) levels || id:ebi-PL179-GCST90277363	Weighted mode	34	-0.0875316	0.20185	0.667367	-0.483158	0.308095	0.91619	0.616832	1.36083	0.984491
ebi-PL179-GCST90277364	gen_samplesize_Cancer of liver and intrahepatic bile duct	outcome	Phosphatidylinositol (18:0_20:4) levels || id:ebi-PL179-GCST90277364	MR Egger	30	-0.582234	0.267784	0.0382924	-1.10709	-0.0573778	0.558649	0.330519	0.944237	0.979192
ebi-PL179-GCST90277364	gen_samplesize_Cancer of liver and intrahepatic bile duct	outcome	Phosphatidylinositol (18:0_20:4) levels || id:ebi-PL179-GCST90277364	Weighted median	30	-0.497778	0.189438	0.00859742	-0.869076	-0.12648	0.60788	0.419339	0.881192	0.999479
ebi-PL179-GCST90277364	gen_samplesize_Cancer of liver and intrahepatic bile duct	outcome	Phosphatidylinositol (18:0_20:4) levels || id:ebi-PL179-GCST90277364	Weighted mode	30	-0.380195	0.189744	0.0545201	-0.752093	-0.00829785	0.683728	0.471379	0.991736	0.984491
ebi-PL179-GCST90277366	gen_samplesize_Cancer of liver and intrahepatic bile duct	outcome	Phosphatidylinositol (18:1_18:2) levels || id:ebi-PL179-GCST90277366	Inverse variance weighted	26	-0.0794382	0.169014	0.638349	-0.410706	0.25183	0.923635	0.663182	1.28638	0.981869
ebi-PL179-GCST90277366	gen_samplesize_Cancer of liver and intrahepatic bile duct	outcome	Phosphatidylinositol (18:1_18:2) levels || id:ebi-PL179-GCST90277366	MR Egger	26	-0.415538	0.451296	0.366336	-1.30008	0.469002	0.659985	0.272511	1.5984	0.994573
ebi-PL179-GCST90277366	gen_samplesize_Cancer of liver and intrahepatic bile duct	outcome	Phosphatidylinositol (18:1_18:2) levels || id:ebi-PL179-GCST90277366	Weighted median	26	-0.153787	0.249167	0.5371	-0.642154	0.33458	0.857455	0.526158	1.39735	0.999479
ebi-PL179-GCST90277366	gen_samplesize_Cancer of liver and intrahepatic bile duct	outcome	Phosphatidylinositol (18:1_18:2) levels || id:ebi-PL179-GCST90277366	Weighted mode	26	-0.211079	0.405662	0.60741	-1.00618	0.584018	0.80971	0.365614	1.79323	0.984491
ebi-PL179-GCST90277367	gen_samplesize_Cancer of liver and intrahepatic bile duct	outcome	Phosphatidylinositol (18:1_20:4) levels || id:ebi-PL179-GCST90277367	Inverse variance weighted	25	-0.0529565	0.169208	0.754306	-0.384605	0.278692	0.948421	0.68072	1.3214	0.981869
ebi-PL179-GCST90277367	gen_samplesize_Cancer of liver and intrahepatic bile duct	outcome	Phosphatidylinositol (18:1_20:4) levels || id:ebi-PL179-GCST90277367	MR Egger	25	-0.140286	0.346826	0.689593	-0.820066	0.539493	0.869109	0.440403	1.71514	0.994573
ebi-PL179-GCST90277367	gen_samplesize_Cancer of liver and intrahepatic bile duct	outcome	Phosphatidylinositol (18:1_20:4) levels || id:ebi-PL179-GCST90277367	Weighted median	25	-0.0440797	0.22554	0.845048	-0.486137	0.397978	0.956878	0.614997	1.48881	0.999479
ebi-PL179-GCST90277367	gen_samplesize_Cancer of liver and intrahepatic bile duct	outcome	Phosphatidylinositol (18:1_20:4) levels || id:ebi-PL179-GCST90277367	Weighted mode	25	-0.0785024	0.398016	0.845305	-0.858615	0.70161	0.9245	0.423749	2.017	0.984491
ebi-PL179-GCST90277368	gen_samplesize_Cancer of liver and intrahepatic bile duct	outcome	Sphingomyelin (d32:1) levels || id:ebi-PL179-GCST90277368	Inverse variance weighted	28	0.0151879	0.144133	0.916079	-0.267312	0.297688	1.0153	0.765434	1.34674	0.981869
ebi-PL179-GCST90277368	gen_samplesize_Cancer of liver and intrahepatic bile duct	outcome	Sphingomyelin (d32:1) levels || id:ebi-PL179-GCST90277368	MR Egger	28	0.144939	0.229731	0.533608	-0.305334	0.595212	1.15597	0.736877	1.81342	0.994573
ebi-PL179-GCST90277368	gen_samplesize_Cancer of liver and intrahepatic bile duct	outcome	Sphingomyelin (d32:1) levels || id:ebi-PL179-GCST90277368	Weighted median	28	0.0894662	0.175066	0.609322	-0.253664	0.432596	1.09359	0.775953	1.54125	0.999479
ebi-PL179-GCST90277368	gen_samplesize_Cancer of liver and intrahepatic bile duct	outcome	Sphingomyelin (d32:1) levels || id:ebi-PL179-GCST90277368	Weighted mode	28	0.0538221	0.178368	0.765157	-0.295779	0.403423	1.0553	0.743952	1.49694	0.984491
ebi-PL179-GCST90277370	gen_samplesize_Cancer of liver and intrahepatic bile duct	outcome	Sphingomyelin (d34:1) levels || id:ebi-PL179-GCST90277370	Inverse variance weighted	31	-0.0487587	0.153516	0.750778	-0.34965	0.252132	0.952411	0.704935	1.28677	0.981869
ebi-PL179-GCST90277370	gen_samplesize_Cancer of liver and intrahepatic bile duct	outcome	Sphingomyelin (d34:1) levels || id:ebi-PL179-GCST90277370	MR Egger	31	-0.232957	0.287206	0.423907	-0.795881	0.329967	0.792187	0.451184	1.39092	0.994573
ebi-PL179-GCST90277370	gen_samplesize_Cancer of liver and intrahepatic bile duct	outcome	Sphingomyelin (d34:1) levels || id:ebi-PL179-GCST90277370	Weighted median	31	-0.0371816	0.223557	0.867906	-0.475353	0.40099	0.963501	0.621665	1.4933	0.999479
ebi-PL179-GCST90277370	gen_samplesize_Cancer of liver and intrahepatic bile duct	outcome	Sphingomyelin (d34:1) levels || id:ebi-PL179-GCST90277370	Weighted mode	31	-0.0756148	0.372771	0.840625	-0.806246	0.655016	0.927173	0.446531	1.92517	0.984491
ebi-PL179-GCST90277372	gen_samplesize_Cancer of liver and intrahepatic bile duct	outcome	Sphingomyelin (d36:1) levels || id:ebi-PL179-GCST90277372	Inverse variance weighted	33	0.26281	0.176264	0.135961	-0.0826677	0.608287	1.30058	0.920657	1.83728	0.981869
ebi-PL179-GCST90277372	gen_samplesize_Cancer of liver and intrahepatic bile duct	outcome	Sphingomyelin (d36:1) levels || id:ebi-PL179-GCST90277372	MR Egger	33	0.0626008	0.416772	0.881577	-0.754271	0.879473	1.0646	0.470353	2.40963	0.994573
ebi-PL179-GCST90277372	gen_samplesize_Cancer of liver and intrahepatic bile duct	outcome	Sphingomyelin (d36:1) levels || id:ebi-PL179-GCST90277372	Weighted median	33	0.309803	0.235771	0.188847	-0.152309	0.771914	1.36316	0.858723	2.1639	0.999479
ebi-PL179-GCST90277372	gen_samplesize_Cancer of liver and intrahepatic bile duct	outcome	Sphingomyelin (d36:1) levels || id:ebi-PL179-GCST90277372	Weighted mode	33	0.412437	0.385936	0.293215	-0.343996	1.16887	1.51049	0.708931	3.21836	0.984491
ebi-PL179-GCST90277374	gen_samplesize_Cancer of liver and intrahepatic bile duct	outcome	Sphingomyelin (d38:1) levels || id:ebi-PL179-GCST90277374	Inverse variance weighted	36	0.045471	0.127488	0.721339	-0.204405	0.295347	1.04652	0.815133	1.34359	0.981869
ebi-PL179-GCST90277374	gen_samplesize_Cancer of liver and intrahepatic bile duct	outcome	Sphingomyelin (d38:1) levels || id:ebi-PL179-GCST90277374	MR Egger	36	0.0358506	0.252127	0.887767	-0.458318	0.530019	1.0365	0.632346	1.69896	0.994573
ebi-PL179-GCST90277374	gen_samplesize_Cancer of liver and intrahepatic bile duct	outcome	Sphingomyelin (d38:1) levels || id:ebi-PL179-GCST90277374	Weighted median	36	0.150496	0.184027	0.413477	-0.210198	0.51119	1.16241	0.810424	1.66727	0.999479
ebi-PL179-GCST90277374	gen_samplesize_Cancer of liver and intrahepatic bile duct	outcome	Sphingomyelin (d38:1) levels || id:ebi-PL179-GCST90277374	Weighted mode	36	0.166483	0.202837	0.417331	-0.231077	0.564042	1.18114	0.793678	1.75776	0.984491
ebi-PL179-GCST90277376	gen_samplesize_Cancer of liver and intrahepatic bile duct	outcome	Sphingomyelin (d40:1) levels || id:ebi-PL179-GCST90277376	Inverse variance weighted	40	-0.112126	0.142302	0.430731	-0.391038	0.166786	0.893932	0.676355	1.1815	0.981869
ebi-PL179-GCST90277376	gen_samplesize_Cancer of liver and intrahepatic bile duct	outcome	Sphingomyelin (d40:1) levels || id:ebi-PL179-GCST90277376	MR Egger	40	-0.350282	0.262162	0.189454	-0.864118	0.163555	0.70449	0.421423	1.17769	0.994573
ebi-PL179-GCST90277376	gen_samplesize_Cancer of liver and intrahepatic bile duct	outcome	Sphingomyelin (d40:1) levels || id:ebi-PL179-GCST90277376	Weighted median	40	-0.136884	0.206947	0.508327	-0.542499	0.268732	0.872072	0.581294	1.3083	0.999479
ebi-PL179-GCST90277376	gen_samplesize_Cancer of liver and intrahepatic bile duct	outcome	Sphingomyelin (d40:1) levels || id:ebi-PL179-GCST90277376	Weighted mode	40	-0.190196	0.363464	0.603735	-0.902586	0.522194	0.826797	0.405519	1.68572	0.984491
ebi-PL179-GCST90277377	gen_samplesize_Cancer of liver and intrahepatic bile duct	outcome	Sphingomyelin (d40:2) levels || id:ebi-PL179-GCST90277377	Inverse variance weighted	35	0.0787616	0.143723	0.583684	-0.202935	0.360458	1.08195	0.816332	1.43399	0.981869
ebi-PL179-GCST90277377	gen_samplesize_Cancer of liver and intrahepatic bile duct	outcome	Sphingomyelin (d40:2) levels || id:ebi-PL179-GCST90277377	MR Egger	35	0.165747	0.284311	0.56387	-0.391502	0.722996	1.18027	0.676041	2.0606	0.994573
ebi-PL179-GCST90277377	gen_samplesize_Cancer of liver and intrahepatic bile duct	outcome	Sphingomyelin (d40:2) levels || id:ebi-PL179-GCST90277377	Weighted median	35	0.11797	0.225534	0.600925	-0.324077	0.560018	1.12521	0.723194	1.7507	0.999479
ebi-PL179-GCST90277377	gen_samplesize_Cancer of liver and intrahepatic bile duct	outcome	Sphingomyelin (d40:2) levels || id:ebi-PL179-GCST90277377	Weighted mode	35	0.131773	0.247118	0.597337	-0.352579	0.616125	1.14085	0.702873	1.85174	0.984491
ebi-PL179-GCST90277379	gen_samplesize_Cancer of liver and intrahepatic bile duct	outcome	Triacylglycerol (46:1) levels || id:ebi-PL179-GCST90277379	Inverse variance weighted	20	0.21874	0.204555	0.284915	-0.182189	0.619668	1.24451	0.833444	1.85831	0.981869
ebi-PL179-GCST90277379	gen_samplesize_Cancer of liver and intrahepatic bile duct	outcome	Triacylglycerol (46:1) levels || id:ebi-PL179-GCST90277379	MR Egger	20	0.653058	0.368552	0.0933286	-0.0693031	1.37542	1.92141	0.933044	3.95674	0.994573
ebi-PL179-GCST90277379	gen_samplesize_Cancer of liver and intrahepatic bile duct	outcome	Triacylglycerol (46:1) levels || id:ebi-PL179-GCST90277379	Weighted median	20	0.0877302	0.288326	0.760919	-0.477389	0.652849	1.09169	0.620401	1.92101	0.999479
ebi-PL179-GCST90277379	gen_samplesize_Cancer of liver and intrahepatic bile duct	outcome	Triacylglycerol (46:1) levels || id:ebi-PL179-GCST90277379	Weighted mode	20	0.0422926	0.381998	0.913004	-0.706424	0.791009	1.0432	0.493406	2.20562	0.984491
ebi-PL179-GCST90277381	gen_samplesize_Cancer of liver and intrahepatic bile duct	outcome	Triacylglycerol (48:0) levels || id:ebi-PL179-GCST90277381	Inverse variance weighted	19	-0.0943679	0.173868	0.587297	-0.435149	0.246413	0.909948	0.647168	1.27943	0.981869
ebi-PL179-GCST90277381	gen_samplesize_Cancer of liver and intrahepatic bile duct	outcome	Triacylglycerol (48:0) levels || id:ebi-PL179-GCST90277381	MR Egger	19	-0.319102	0.356601	0.383365	-1.01804	0.379835	0.726801	0.361303	1.46204	0.994573
ebi-PL179-GCST90277381	gen_samplesize_Cancer of liver and intrahepatic bile duct	outcome	Triacylglycerol (48:0) levels || id:ebi-PL179-GCST90277381	Weighted median	19	-0.22594	0.232329	0.330801	-0.681305	0.229424	0.797766	0.505956	1.25788	0.999479
ebi-PL179-GCST90277381	gen_samplesize_Cancer of liver and intrahepatic bile duct	outcome	Triacylglycerol (48:0) levels || id:ebi-PL179-GCST90277381	Weighted mode	19	-0.319965	0.373586	0.402997	-1.05219	0.412264	0.726175	0.349171	1.51023	0.984491
ebi-PL179-GCST90277388	gen_samplesize_Cancer of liver and intrahepatic bile duct	outcome	Triacylglycerol (50:2) levels || id:ebi-PL179-GCST90277388	Inverse variance weighted	19	-0.138778	0.197308	0.481831	-0.525502	0.247945	0.870421	0.591259	1.28139	0.981869
ebi-PL179-GCST90277388	gen_samplesize_Cancer of liver and intrahepatic bile duct	outcome	Triacylglycerol (50:2) levels || id:ebi-PL179-GCST90277388	MR Egger	19	-0.674141	0.382169	0.0956956	-1.42319	0.0749113	0.509594	0.240944	1.07779	0.994573
ebi-PL179-GCST90277388	gen_samplesize_Cancer of liver and intrahepatic bile duct	outcome	Triacylglycerol (50:2) levels || id:ebi-PL179-GCST90277388	Weighted median	19	-0.211853	0.271772	0.435672	-0.744526	0.320821	0.809084	0.474959	1.37826	0.999479
ebi-PL179-GCST90277388	gen_samplesize_Cancer of liver and intrahepatic bile duct	outcome	Triacylglycerol (50:2) levels || id:ebi-PL179-GCST90277388	Weighted mode	19	-0.217083	0.340712	0.532051	-0.884878	0.450712	0.804863	0.412765	1.56943	0.984491
ebi-PL179-GCST90277389	gen_samplesize_Cancer of liver and intrahepatic bile duct	outcome	Triacylglycerol (50:3) levels || id:ebi-PL179-GCST90277389	Inverse variance weighted	30	-0.0578025	0.150986	0.701843	-0.353735	0.23813	0.943836	0.702061	1.26887	0.981869
ebi-PL179-GCST90277389	gen_samplesize_Cancer of liver and intrahepatic bile duct	outcome	Triacylglycerol (50:3) levels || id:ebi-PL179-GCST90277389	MR Egger	30	-0.268058	0.290564	0.364126	-0.837564	0.301447	0.764863	0.432763	1.35181	0.994573
ebi-PL179-GCST90277389	gen_samplesize_Cancer of liver and intrahepatic bile duct	outcome	Triacylglycerol (50:3) levels || id:ebi-PL179-GCST90277389	Weighted median	30	-0.16056	0.201998	0.426696	-0.556476	0.235357	0.851667	0.573225	1.26536	0.999479
ebi-PL179-GCST90277389	gen_samplesize_Cancer of liver and intrahepatic bile duct	outcome	Triacylglycerol (50:3) levels || id:ebi-PL179-GCST90277389	Weighted mode	30	-0.167983	0.267087	0.534308	-0.691474	0.355507	0.845368	0.500837	1.4269	0.984491
ebi-PL179-GCST90277393	gen_samplesize_Cancer of liver and intrahepatic bile duct	outcome	Triacylglycerol (51:2) levels || id:ebi-PL179-GCST90277393	Inverse variance weighted	21	-0.0162196	0.177865	0.927341	-0.364836	0.332397	0.983911	0.694311	1.39431	0.981869
ebi-PL179-GCST90277393	gen_samplesize_Cancer of liver and intrahepatic bile duct	outcome	Triacylglycerol (51:2) levels || id:ebi-PL179-GCST90277393	MR Egger	21	-0.0334281	0.347565	0.924386	-0.714655	0.647799	0.967124	0.489361	1.91133	0.994573
ebi-PL179-GCST90277393	gen_samplesize_Cancer of liver and intrahepatic bile duct	outcome	Triacylglycerol (51:2) levels || id:ebi-PL179-GCST90277393	Weighted median	21	-0.206848	0.250336	0.408643	-0.697507	0.28381	0.813143	0.497825	1.32818	0.999479
ebi-PL179-GCST90277393	gen_samplesize_Cancer of liver and intrahepatic bile duct	outcome	Triacylglycerol (51:2) levels || id:ebi-PL179-GCST90277393	Weighted mode	21	-0.269462	0.305105	0.387633	-0.867468	0.328543	0.76379	0.420014	1.38894	0.984491
ebi-PL179-GCST90277398	gen_samplesize_Cancer of liver and intrahepatic bile duct	outcome	Triacylglycerol (52:4) levels || id:ebi-PL179-GCST90277398	Inverse variance weighted	25	-0.203935	0.164047	0.213813	-0.525467	0.117597	0.815515	0.591279	1.12479	0.981869
ebi-PL179-GCST90277398	gen_samplesize_Cancer of liver and intrahepatic bile duct	outcome	Triacylglycerol (52:4) levels || id:ebi-PL179-GCST90277398	MR Egger	25	-0.07363	0.403773	0.856902	-0.865025	0.717765	0.929015	0.421041	2.04985	0.994573
ebi-PL179-GCST90277398	gen_samplesize_Cancer of liver and intrahepatic bile duct	outcome	Triacylglycerol (52:4) levels || id:ebi-PL179-GCST90277398	Weighted median	25	-0.221586	0.233677	0.342998	-0.679593	0.236421	0.801247	0.506823	1.26671	0.999479
ebi-PL179-GCST90277398	gen_samplesize_Cancer of liver and intrahepatic bile duct	outcome	Triacylglycerol (52:4) levels || id:ebi-PL179-GCST90277398	Weighted mode	25	-0.16585	0.287359	0.569211	-0.729075	0.397374	0.847173	0.482355	1.48791	0.984491
ebi-PL179-GCST90277399	gen_samplesize_Cancer of liver and intrahepatic bile duct	outcome	Triacylglycerol (52:5) levels || id:ebi-PL179-GCST90277399	Inverse variance weighted	27	-0.0250955	0.181029	0.889745	-0.379913	0.329722	0.975217	0.683921	1.39058	0.981869
ebi-PL179-GCST90277399	gen_samplesize_Cancer of liver and intrahepatic bile duct	outcome	Triacylglycerol (52:5) levels || id:ebi-PL179-GCST90277399	MR Egger	27	-0.209262	0.495517	0.676408	-1.18048	0.761951	0.811182	0.307133	2.14245	0.994573
ebi-PL179-GCST90277399	gen_samplesize_Cancer of liver and intrahepatic bile duct	outcome	Triacylglycerol (52:5) levels || id:ebi-PL179-GCST90277399	Weighted median	27	-0.21079	0.273864	0.441484	-0.747564	0.325984	0.809944	0.473519	1.38539	0.999479
ebi-PL179-GCST90277399	gen_samplesize_Cancer of liver and intrahepatic bile duct	outcome	Triacylglycerol (52:5) levels || id:ebi-PL179-GCST90277399	Weighted mode	27	-0.217077	0.349335	0.539748	-0.901774	0.467621	0.804868	0.405849	1.59619	0.984491
ebi-PL179-GCST90277400	gen_samplesize_Cancer of liver and intrahepatic bile duct	outcome	Triacylglycerol (52:6) levels || id:ebi-PL179-GCST90277400	Inverse variance weighted	23	0.158866	0.169284	0.348009	-0.172931	0.490662	1.17218	0.841196	1.6334	0.981869
ebi-PL179-GCST90277400	gen_samplesize_Cancer of liver and intrahepatic bile duct	outcome	Triacylglycerol (52:6) levels || id:ebi-PL179-GCST90277400	MR Egger	23	0.115792	0.386998	0.767724	-0.642725	0.874309	1.12276	0.525858	2.39722	0.994573
ebi-PL179-GCST90277400	gen_samplesize_Cancer of liver and intrahepatic bile duct	outcome	Triacylglycerol (52:6) levels || id:ebi-PL179-GCST90277400	Weighted median	23	0.284287	0.244053	0.244077	-0.194057	0.76263	1.32881	0.823611	2.14391	0.999479
ebi-PL179-GCST90277400	gen_samplesize_Cancer of liver and intrahepatic bile duct	outcome	Triacylglycerol (52:6) levels || id:ebi-PL179-GCST90277400	Weighted mode	23	0.512767	0.36265	0.171374	-0.198027	1.22356	1.66991	0.820347	3.39927	0.984491
ebi-PL179-GCST90277401	gen_samplesize_Cancer of liver and intrahepatic bile duct	outcome	Triacylglycerol (53:2) levels || id:ebi-PL179-GCST90277401	Inverse variance weighted	22	0.324594	0.1852	0.0796598	-0.0383988	0.687587	1.38347	0.962329	1.98891	0.981869
ebi-PL179-GCST90277401	gen_samplesize_Cancer of liver and intrahepatic bile duct	outcome	Triacylglycerol (53:2) levels || id:ebi-PL179-GCST90277401	MR Egger	22	0.17039	0.56836	0.767429	-0.943596	1.28438	1.18577	0.389226	3.61241	0.994573
ebi-PL179-GCST90277401	gen_samplesize_Cancer of liver and intrahepatic bile duct	outcome	Triacylglycerol (53:2) levels || id:ebi-PL179-GCST90277401	Weighted median	22	0.242814	0.280199	0.386173	-0.306375	0.792004	1.27483	0.736111	2.20782	0.999479
ebi-PL179-GCST90277401	gen_samplesize_Cancer of liver and intrahepatic bile duct	outcome	Triacylglycerol (53:2) levels || id:ebi-PL179-GCST90277401	Weighted mode	22	0.0191354	0.389418	0.961273	-0.744125	0.782395	1.01932	0.47515	2.1867	0.984491
ebi-PL179-GCST90277404	gen_samplesize_Cancer of liver and intrahepatic bile duct	outcome	Triacylglycerol (54:3) levels || id:ebi-PL179-GCST90277404	Inverse variance weighted	29	-0.00535411	0.160025	0.973309	-0.319002	0.308294	0.99466	0.726874	1.3611	0.992669
ebi-PL179-GCST90277404	gen_samplesize_Cancer of liver and intrahepatic bile duct	outcome	Triacylglycerol (54:3) levels || id:ebi-PL179-GCST90277404	MR Egger	29	-0.161744	0.397472	0.687267	-0.940789	0.617302	0.850659	0.39032	1.85392	0.994573
ebi-PL179-GCST90277404	gen_samplesize_Cancer of liver and intrahepatic bile duct	outcome	Triacylglycerol (54:3) levels || id:ebi-PL179-GCST90277404	Weighted median	29	-0.176739	0.232456	0.447067	-0.632353	0.278874	0.837998	0.53134	1.32164	0.999479
ebi-PL179-GCST90277404	gen_samplesize_Cancer of liver and intrahepatic bile duct	outcome	Triacylglycerol (54:3) levels || id:ebi-PL179-GCST90277404	Weighted mode	29	-0.162109	0.325426	0.622273	-0.799945	0.475727	0.850348	0.449354	1.60918	0.984491
ebi-PL179-GCST90277406	gen_samplesize_Cancer of liver and intrahepatic bile duct	outcome	Triacylglycerol (54:5) levels || id:ebi-PL179-GCST90277406	Inverse variance weighted	25	-0.0723428	0.170065	0.670557	-0.40567	0.260984	0.930212	0.66653	1.29821	0.981869
ebi-PL179-GCST90277406	gen_samplesize_Cancer of liver and intrahepatic bile duct	outcome	Triacylglycerol (54:5) levels || id:ebi-PL179-GCST90277406	MR Egger	25	-0.387581	0.347757	0.276569	-1.06919	0.294024	0.678697	0.343288	1.34182	0.994573
ebi-PL179-GCST90277406	gen_samplesize_Cancer of liver and intrahepatic bile duct	outcome	Triacylglycerol (54:5) levels || id:ebi-PL179-GCST90277406	Weighted median	25	-0.251562	0.248012	0.310433	-0.737666	0.234541	0.777585	0.478229	1.26433	0.999479
ebi-PL179-GCST90277406	gen_samplesize_Cancer of liver and intrahepatic bile duct	outcome	Triacylglycerol (54:5) levels || id:ebi-PL179-GCST90277406	Weighted mode	25	-0.338092	0.30093	0.272343	-0.927916	0.251732	0.71313	0.395377	1.28625	0.984491
ebi-PL179-GCST90277407	gen_samplesize_Cancer of liver and intrahepatic bile duct	outcome	Triacylglycerol (54:6) levels || id:ebi-PL179-GCST90277407	Inverse variance weighted	19	-0.20642	0.175956	0.240743	-0.551293	0.138454	0.813492	0.576204	1.1485	0.981869
ebi-PL179-GCST90277407	gen_samplesize_Cancer of liver and intrahepatic bile duct	outcome	Triacylglycerol (54:6) levels || id:ebi-PL179-GCST90277407	MR Egger	19	-0.352496	0.309539	0.27059	-0.959192	0.2542	0.702932	0.383203	1.28943	0.994573
ebi-PL179-GCST90277407	gen_samplesize_Cancer of liver and intrahepatic bile duct	outcome	Triacylglycerol (54:6) levels || id:ebi-PL179-GCST90277407	Weighted median	19	-0.286248	0.26162	0.273895	-0.799024	0.226527	0.751076	0.449768	1.25424	0.999479
ebi-PL179-GCST90277407	gen_samplesize_Cancer of liver and intrahepatic bile duct	outcome	Triacylglycerol (54:6) levels || id:ebi-PL179-GCST90277407	Weighted mode	19	-0.262899	0.350497	0.462902	-0.949872	0.424075	0.76882	0.386791	1.52818	0.984491
ebi-PL179-GCST90277409	gen_samplesize_Cancer of liver and intrahepatic bile duct	outcome	Triacylglycerol (56:3) levels || id:ebi-PL179-GCST90277409	Inverse variance weighted	24	0.17638	0.183109	0.335422	-0.182514	0.535274	1.19289	0.833173	1.70792	0.981869
ebi-PL179-GCST90277409	gen_samplesize_Cancer of liver and intrahepatic bile duct	outcome	Triacylglycerol (56:3) levels || id:ebi-PL179-GCST90277409	MR Egger	24	0.4521	0.38305	0.2505	-0.298678	1.20288	1.57161	0.741798	3.32969	0.994573
ebi-PL179-GCST90277409	gen_samplesize_Cancer of liver and intrahepatic bile duct	outcome	Triacylglycerol (56:3) levels || id:ebi-PL179-GCST90277409	Weighted median	24	0.244866	0.212138	0.248386	-0.170925	0.660658	1.27745	0.842885	1.93607	0.999479
ebi-PL179-GCST90277409	gen_samplesize_Cancer of liver and intrahepatic bile duct	outcome	Triacylglycerol (56:3) levels || id:ebi-PL179-GCST90277409	Weighted mode	24	0.314952	0.2912	0.290656	-0.2558	0.885703	1.37019	0.774297	2.42469	0.984491
ebi-PL179-GCST90277413	gen_samplesize_Cancer of liver and intrahepatic bile duct	outcome	Triacylglycerol (56:7) levels || id:ebi-PL179-GCST90277413	Inverse variance weighted	33	-0.026159	0.150237	0.861773	-0.320624	0.268306	0.97418	0.725696	1.30775	0.981869
ebi-PL179-GCST90277413	gen_samplesize_Cancer of liver and intrahepatic bile duct	outcome	Triacylglycerol (56:7) levels || id:ebi-PL179-GCST90277413	MR Egger	33	-0.181796	0.345349	0.602347	-0.85868	0.495087	0.833771	0.423721	1.64064	0.994573
ebi-PL179-GCST90277413	gen_samplesize_Cancer of liver and intrahepatic bile duct	outcome	Triacylglycerol (56:7) levels || id:ebi-PL179-GCST90277413	Weighted median	33	-0.160658	0.215799	0.456588	-0.583624	0.262309	0.851584	0.557873	1.29993	0.999479
ebi-PL179-GCST90277413	gen_samplesize_Cancer of liver and intrahepatic bile duct	outcome	Triacylglycerol (56:7) levels || id:ebi-PL179-GCST90277413	Weighted mode	33	-0.190341	0.331166	0.569473	-0.839427	0.458745	0.826677	0.431958	1.58209	0.984491
ebi-PL179-GCST90277416	gen_samplesize_Cancer of liver and intrahepatic bile duct	outcome	Triacylglycerol (58:8) levels || id:ebi-PL179-GCST90277416	MR Egger	29	0.404647	0.330469	0.231355	-0.243072	1.05237	1.49877	0.784215	2.86442	0.994573
ebi-PL179-GCST90277416	gen_samplesize_Cancer of liver and intrahepatic bile duct	outcome	Triacylglycerol (58:8) levels || id:ebi-PL179-GCST90277416	Weighted median	29	0.58737	0.235433	0.0126012	0.12592	1.04882	1.79925	1.13419	2.85428	0.999479
ebi-PL179-GCST90277416	gen_samplesize_Cancer of liver and intrahepatic bile duct	outcome	Triacylglycerol (58:8) levels || id:ebi-PL179-GCST90277416	Weighted mode	29	0.764933	0.415128	0.075993	-0.0487168	1.57858	2.14885	0.952451	4.84808	0.984491

## Sheet: bidirectional MR
id.exposure	id.outcome	outcome	exposure	method	nsnp	b	se	pval	lo_ci	up_ci	or	or_lci95	or_uci95	p_fdr
Cancer of liver and intrahepatic bile duct	ebi-PL179-GCST90277256	Ceramide (d42:2) levels || id:ebi-PL179-GCST90277256	exposure	Inverse variance weighted	19	0.000739943	0.00818528	0.92797	-0.0153032	0.0167831	1.00074	0.984813	1.01692	0.92797
Cancer of liver and intrahepatic bile duct	ebi-PL179-GCST90277256	Ceramide (d42:2) levels || id:ebi-PL179-GCST90277256	exposure	MR Egger	19	-0.00732326	0.0131916	0.586026	-0.0331788	0.0185323	0.992703	0.967366	1.01871	0.586026
Cancer of liver and intrahepatic bile duct	ebi-PL179-GCST90277256	Ceramide (d42:2) levels || id:ebi-PL179-GCST90277256	exposure	Weighted median	19	0.00134918	0.0110253	0.902605	-0.0202604	0.0229587	1.00135	0.979943	1.02322	0.902605
Cancer of liver and intrahepatic bile duct	ebi-PL179-GCST90277256	Ceramide (d42:2) levels || id:ebi-PL179-GCST90277256	exposure	Weighted mode	19	0.0015892	0.0132443	0.905819	-0.0243695	0.0275479	1.00159	0.975925	1.02793	0.905819
Cancer of liver and intrahepatic bile duct	ebi-PL179-GCST90277324	Phosphatidylcholine (O-16:0_22:5) levels || id:ebi-PL179-GCST90277324	exposure	Inverse variance weighted	15	-0.000676848	0.0113747	0.95255	-0.0229712	0.0216175	0.999323	0.977291	1.02185	0.95255
Cancer of liver and intrahepatic bile duct	ebi-PL179-GCST90277324	Phosphatidylcholine (O-16:0_22:5) levels || id:ebi-PL179-GCST90277324	exposure	MR Egger	15	0.0039057	0.0193004	0.842765	-0.0339231	0.0417345	1.00391	0.966646	1.04262	0.842765
Cancer of liver and intrahepatic bile duct	ebi-PL179-GCST90277324	Phosphatidylcholine (O-16:0_22:5) levels || id:ebi-PL179-GCST90277324	exposure	Weighted median	15	-0.000535843	0.0161876	0.973593	-0.0322636	0.0311919	0.999464	0.968251	1.03168	0.973593
Cancer of liver and intrahepatic bile duct	ebi-PL179-GCST90277324	Phosphatidylcholine (O-16:0_22:5) levels || id:ebi-PL179-GCST90277324	exposure	Weighted mode	15	-0.00121663	0.0162338	0.94132	-0.0330349	0.0306016	0.998784	0.967505	1.03107	0.94132
Cancer of liver and intrahepatic bile duct	ebi-PL179-GCST90277327	Phosphatidylcholine (O-16:1_18:1) levels || id:ebi-PL179-GCST90277327	exposure	Inverse variance weighted	15	-0.000926259	0.0125252	0.941049	-0.0254757	0.0236232	0.999074	0.974846	1.0239	0.941049
Cancer of liver and intrahepatic bile duct	ebi-PL179-GCST90277327	Phosphatidylcholine (O-16:1_18:1) levels || id:ebi-PL179-GCST90277327	exposure	MR Egger	15	-0.00382686	0.0246983	0.879245	-0.0522354	0.0445817	0.99618	0.949105	1.04559	0.879245
Cancer of liver and intrahepatic bile duct	ebi-PL179-GCST90277327	Phosphatidylcholine (O-16:1_18:1) levels || id:ebi-PL179-GCST90277327	exposure	Weighted median	15	-0.00328063	0.0156577	0.83404	-0.0339696	0.0274084	0.996725	0.966601	1.02779	0.83404
Cancer of liver and intrahepatic bile duct	ebi-PL179-GCST90277327	Phosphatidylcholine (O-16:1_18:1) levels || id:ebi-PL179-GCST90277327	exposure	Weighted mode	15	-0.00612932	0.0232488	0.795898	-0.051697	0.0394383	0.993889	0.949617	1.04023	0.795898
Cancer of liver and intrahepatic bile duct	ebi-PL179-GCST90277364	Phosphatidylinositol (18:0_20:4) levels || id:ebi-PL179-GCST90277364	exposure	Inverse variance weighted	24	-0.00371974	0.00805064	0.644051	-0.019499	0.0120595	0.996287	0.98069	1.01213	0.644051
Cancer of liver and intrahepatic bile duct	ebi-PL179-GCST90277364	Phosphatidylinositol (18:0_20:4) levels || id:ebi-PL179-GCST90277364	exposure	MR Egger	24	-0.00319532	0.0137315	0.818146	-0.0301091	0.0237185	0.99681	0.97034	1.024	0.818146
Cancer of liver and intrahepatic bile duct	ebi-PL179-GCST90277364	Phosphatidylinositol (18:0_20:4) levels || id:ebi-PL179-GCST90277364	exposure	Weighted median	24	-0.00665453	0.0107076	0.534285	-0.0276414	0.0143323	0.993368	0.972737	1.01444	0.534285
Cancer of liver and intrahepatic bile duct	ebi-PL179-GCST90277364	Phosphatidylinositol (18:0_20:4) levels || id:ebi-PL179-GCST90277364	exposure	Weighted mode	24	-0.00911418	0.0144608	0.534731	-0.0374573	0.0192289	0.990927	0.963236	1.01941	0.534731
Cancer of liver and intrahepatic bile duct	ebi-PL179-GCST90277416	Triacylglycerol (58:8) levels || id:ebi-PL179-GCST90277416	exposure	Inverse variance weighted	25	-0.00310574	0.00816528	0.703679	-0.0191097	0.0128982	0.996899	0.981072	1.01298	0.703679
Cancer of liver and intrahepatic bile duct	ebi-PL179-GCST90277416	Triacylglycerol (58:8) levels || id:ebi-PL179-GCST90277416	exposure	MR Egger	25	-0.00937772	0.0139506	0.508149	-0.036721	0.0179655	0.990666	0.963945	1.01813	0.508149
Cancer of liver and intrahepatic bile duct	ebi-PL179-GCST90277416	Triacylglycerol (58:8) levels || id:ebi-PL179-GCST90277416	exposure	Weighted median	25	-0.0067595	0.0110134	0.53938	-0.0283459	0.0148268	0.993263	0.972052	1.01494	0.53938
Cancer of liver and intrahepatic bile duct	ebi-PL179-GCST90277416	Triacylglycerol (58:8) levels || id:ebi-PL179-GCST90277416	exposure	Weighted mode	25	-0.00833538	0.014227	0.563423	-0.0362203	0.0195496	0.991699	0.964428	1.01974	0.563423

## Sheet: LDSC
trait1	trait2	rg	rg_se	rg_p	gcov_int
GCST90277256	155	-0.151975	0.38937	0.696306	0.00124294
GCST90277324	155	-0.995271	1.07823	0.355974	-0.000886322
GCST90277327	155	0.119189	0.371115	0.748086	-0.004161
GCST90277364	155	-0.177266	0.408036	0.663971	0.00258209
GCST90277416	155	0.384183	0.640859	0.548853	-0.000374491

## Sheet: MVMR
Exposure	nSNPs	beta	se	lo_ci	up_ci	p-value	or	or_lci95	or_uci95
ebi-PL179-GCST90277256	17	-0.243456	0.21701	-0.668788	0.181875	0.261919	0.783914	0.512329	1.19946
ebi-PL179-GCST90277324	17	0.900854	0.754623	-0.57818	2.37989	0.232564	2.4617	0.560918	10.8037
ebi-PL179-GCST90277327	17	-0.202443	0.618095	-1.41389	1.009	0.743268	0.816733	0.243196	2.74286
ebi-PL179-GCST90277364	17	-0.451533	0.20828	-0.859753	-0.0433121	0.0301651	0.636652	0.423266	0.957612
ebi-PL179-GCST90277416	17	-0.0679052	0.539482	-1.12527	0.98946	0.899834	0.934349	0.324565	2.68978
