# Supplementary material for: Deciphering the lipid–cancer nexus: comprehensive Mendelian randomization analysis of the associations between lipid profiles and digestive system cancer susceptibility
Source: Lipids Health Dis. 2024 Jun 27;23:202. doi: 10.1186/s12944-024-02191-0 (PMC11209958; doi:10.1186/s12944-024-02191-0)
Supplement: Supplementary file 5 — Supplementary Material 5: Table 5. Results of the main MR, strict MR, bidirectional MR, LDSC and MVMR analyses in pancreatic cancer. [file 12944_2024_2191_MOESM5_ESM.xlsx]

## Sheet: main MR
id.exposure	id.outcome	outcome	exposure	method	nsnp	b	se	pval	lo_ci	up_ci	or	or_lci95	or_uci95	p_fdr	Power
ebi-PL179-GCST90277240	ukb-saige-157	Pancreatic cancer || id:ukb-saige-157	Sterol ester (27:1/16:0) levels || id:ebi-PL179-GCST90277240	Inverse variance weighted	33	-0.325461	0.0996336	0.00108856	-0.520742	-0.130179	0.722195	0.594079	0.877938	0.194853	0.867
ebi-PL179-GCST90277339	ukb-saige-157	Pancreatic cancer || id:ukb-saige-157	Phosphatidylcholine (O-18:1_20:3) levels || id:ebi-PL179-GCST90277339	Inverse variance weighted	20	0.380175	0.163662	0.0201829	0.0593978	0.700952	1.46254	1.0612	2.01567	0.498959	0.818
ebi-PL179-GCST90277245	ukb-saige-157	Pancreatic cancer || id:ukb-saige-157	Sterol ester (27:1/18:1) levels || id:ebi-PL179-GCST90277245	Inverse variance weighted	29	-0.345903	0.12184	0.00452556	-0.584708	-0.107097	0.707581	0.557268	0.898439	0.405037	0.782
ebi-PL179-GCST90277315	ukb-saige-157	Pancreatic cancer || id:ukb-saige-157	Phosphatidylcholine (18:2_20:1) levels || id:ebi-PL179-GCST90277315	Inverse variance weighted	17	0.328018	0.121629	0.00699954	0.0896244	0.566411	1.38821	1.09376	1.76193	0.417639	0.779
ebi-PL179-GCST90277329	ukb-saige-157	Pancreatic cancer || id:ukb-saige-157	Phosphatidylcholine (O-16:1_20:3) levels || id:ebi-PL179-GCST90277329	Inverse variance weighted	23	0.345461	0.151172	0.0222998	0.0491644	0.641759	1.41264	1.05039	1.89982	0.498959	0.731
ebi-PL179-GCST90277288	ukb-saige-157	Pancreatic cancer || id:ukb-saige-157	Phosphatidylcholine (16:0_20:5) levels || id:ebi-PL179-GCST90277288	Inverse variance weighted	24	-0.274144	0.113364	0.0155948	-0.496338	-0.0519505	0.760223	0.608756	0.949376	0.498959	0.697
ebi-PL179-GCST90277341	ukb-saige-157	Pancreatic cancer || id:ukb-saige-157	Phosphatidylcholine (O-18:2_16:0) levels || id:ebi-PL179-GCST90277341	Inverse variance weighted	25	-0.335648	0.131375	0.0106224	-0.593144	-0.0781528	0.714874	0.552587	0.924823	0.475351	0.672
ebi-PL179-GCST90277301	ukb-saige-157	Pancreatic cancer || id:ukb-saige-157	Phosphatidylcholine (18:0_18:3) levels || id:ebi-PL179-GCST90277301	Inverse variance weighted	22	-0.327472	0.141564	0.0207098	-0.604938	-0.0500054	0.720744	0.546108	0.951224	0.498959	0.582
ebi-PL179-GCST90277252	ukb-saige-157	Pancreatic cancer || id:ukb-saige-157	Sterol ester (27:1/22:6) levels || id:ebi-PL179-GCST90277252	Inverse variance weighted	23	-0.288354	0.13846	0.0372894	-0.559736	-0.0169726	0.749496	0.57136	0.983171	0.534916	0.58
ebi-PL179-GCST90277323	ukb-saige-157	Pancreatic cancer || id:ukb-saige-157	Phosphatidylcholine (O-16:0_20:4) levels || id:ebi-PL179-GCST90277323	Inverse variance weighted	28	-0.217097	0.102085	0.0334512	-0.417184	-0.01701	0.804852	0.6589	0.983134	0.534916	0.554
ebi-PL179-GCST90277266	ukb-saige-157	Pancreatic cancer || id:ukb-saige-157	Phosphatidylcholine (18:1_0:0) levels || id:ebi-PL179-GCST90277266	Inverse variance weighted	19	-0.342066	0.164375	0.0374327	-0.664241	-0.0198915	0.710301	0.514664	0.980305	0.534916	0.532
ebi-PL179-GCST90277408	ukb-saige-157	Pancreatic cancer || id:ukb-saige-157	Triacylglycerol (54:7) levels || id:ebi-PL179-GCST90277408	Inverse variance weighted	23	-0.286249	0.138567	0.0388486	-0.55784	-0.0146585	0.751075	0.572444	0.985448	0.534916	0.528
ebi-PL179-GCST90277317	ukb-saige-157	Pancreatic cancer || id:ukb-saige-157	Phosphatidylcholine (18:2_20:4) levels || id:ebi-PL179-GCST90277317	Inverse variance weighted	29	-0.248798	0.124831	0.0462533	-0.493467	-0.00412867	0.779738	0.610506	0.99588	0.551956	0.512
ebi-PL179-GCST90277303	ukb-saige-157	Pancreatic cancer || id:ukb-saige-157	Phosphatidylcholine (18:0_20:3) levels || id:ebi-PL179-GCST90277303	Inverse variance weighted	25	0.255373	0.127925	0.0459032	0.00464138	0.506105	1.29094	1.00465	1.65882	0.551956	0.51
ebi-PL179-GCST90277238	ukb-saige-157	Pancreatic cancer || id:ukb-saige-157	Sterol ester (27:1/14:0) levels || id:ebi-PL179-GCST90277238	Inverse variance weighted	20	0.0718044	0.169473	0.671789	-0.260362	0.403971	1.07445	0.770773	1.49776	0.921267
ebi-PL179-GCST90277238	ukb-saige-157	Pancreatic cancer || id:ukb-saige-157	Sterol ester (27:1/14:0) levels || id:ebi-PL179-GCST90277238	MR Egger	20	0.275792	0.302836	0.37449	-0.317766	0.86935	1.31757	0.727773	2.38536	0.771955
ebi-PL179-GCST90277238	ukb-saige-157	Pancreatic cancer || id:ukb-saige-157	Sterol ester (27:1/14:0) levels || id:ebi-PL179-GCST90277238	Weighted median	20	0.255884	0.234827	0.27586	-0.204378	0.716145	1.2916	0.815154	2.04653	0.765108
ebi-PL179-GCST90277238	ukb-saige-157	Pancreatic cancer || id:ukb-saige-157	Sterol ester (27:1/14:0) levels || id:ebi-PL179-GCST90277238	Weighted mode	20	0.226171	0.270178	0.412933	-0.303379	0.75572	1.25379	0.738319	2.12914	0.832254
ebi-PL179-GCST90277239	ukb-saige-157	Pancreatic cancer || id:ukb-saige-157	Sterol ester (27:1/15:0) levels || id:ebi-PL179-GCST90277239	Inverse variance weighted (multiplicative random effects)	19	0.231515	0.178097	0.193622	-0.117555	0.580584	1.26051	0.889092	1.78708	0.797827
ebi-PL179-GCST90277239	ukb-saige-157	Pancreatic cancer || id:ukb-saige-157	Sterol ester (27:1/15:0) levels || id:ebi-PL179-GCST90277239	MR Egger	19	0.518538	0.274888	0.0764486	-0.0202428	1.05732	1.67957	0.979961	2.87864	0.654377
ebi-PL179-GCST90277239	ukb-saige-157	Pancreatic cancer || id:ukb-saige-157	Sterol ester (27:1/15:0) levels || id:ebi-PL179-GCST90277239	Weighted median	19	0.242556	0.21612	0.261726	-0.181039	0.666151	1.2745	0.834403	1.94673	0.765108
ebi-PL179-GCST90277239	ukb-saige-157	Pancreatic cancer || id:ukb-saige-157	Sterol ester (27:1/15:0) levels || id:ebi-PL179-GCST90277239	Weighted mode	19	0.452607	0.263085	0.102507	-0.0630387	0.968253	1.57241	0.938907	2.63334	0.623972
ebi-PL179-GCST90277240	ukb-saige-157	Pancreatic cancer || id:ukb-saige-157	Sterol ester (27:1/16:0) levels || id:ebi-PL179-GCST90277240	MR Egger	33	-0.235591	0.179628	0.199305	-0.587662	0.116481	0.790104	0.555625	1.12354	0.743241
ebi-PL179-GCST90277240	ukb-saige-157	Pancreatic cancer || id:ukb-saige-157	Sterol ester (27:1/16:0) levels || id:ebi-PL179-GCST90277240	Weighted median	33	-0.485132	0.154609	0.0017022	-0.788165	-0.182098	0.615616	0.454679	0.833519	0.139933
ebi-PL179-GCST90277240	ukb-saige-157	Pancreatic cancer || id:ukb-saige-157	Sterol ester (27:1/16:0) levels || id:ebi-PL179-GCST90277240	Weighted mode	33	-0.544786	0.210812	0.0145284	-0.957978	-0.131594	0.579966	0.383668	0.876697	0.623972
ebi-PL179-GCST90277241	ukb-saige-157	Pancreatic cancer || id:ukb-saige-157	Sterol ester (27:1/16:1) levels || id:ebi-PL179-GCST90277241	Inverse variance weighted	26	-0.150157	0.136933	0.27283	-0.418546	0.118233	0.860573	0.658003	1.12551	0.797827
ebi-PL179-GCST90277241	ukb-saige-157	Pancreatic cancer || id:ukb-saige-157	Sterol ester (27:1/16:1) levels || id:ebi-PL179-GCST90277241	MR Egger	26	-0.340756	0.283284	0.240757	-0.895993	0.214482	0.711233	0.408202	1.23922	0.767479
ebi-PL179-GCST90277241	ukb-saige-157	Pancreatic cancer || id:ukb-saige-157	Sterol ester (27:1/16:1) levels || id:ebi-PL179-GCST90277241	Weighted median	26	-0.244666	0.187641	0.192266	-0.612442	0.12311	0.782966	0.542026	1.13101	0.739506
ebi-PL179-GCST90277241	ukb-saige-157	Pancreatic cancer || id:ukb-saige-157	Sterol ester (27:1/16:1) levels || id:ebi-PL179-GCST90277241	Weighted mode	26	-0.326261	0.28228	0.258688	-0.879531	0.227009	0.721617	0.414978	1.25484	0.670107
ebi-PL179-GCST90277242	ukb-saige-157	Pancreatic cancer || id:ukb-saige-157	Sterol ester (27:1/17:0) levels || id:ebi-PL179-GCST90277242	Inverse variance weighted (multiplicative random effects)	25	-0.139289	0.215996	0.519012	-0.562641	0.284063	0.869976	0.569702	1.32852	0.873233
ebi-PL179-GCST90277242	ukb-saige-157	Pancreatic cancer || id:ukb-saige-157	Sterol ester (27:1/17:0) levels || id:ebi-PL179-GCST90277242	MR Egger	25	-0.551321	0.525872	0.30535	-1.58203	0.479389	0.576188	0.205557	1.61509	0.767527
ebi-PL179-GCST90277242	ukb-saige-157	Pancreatic cancer || id:ukb-saige-157	Sterol ester (27:1/17:0) levels || id:ebi-PL179-GCST90277242	Weighted median	25	-0.35555	0.212049	0.0935944	-0.771166	0.0600662	0.700788	0.462474	1.06191	0.620497
ebi-PL179-GCST90277242	ukb-saige-157	Pancreatic cancer || id:ukb-saige-157	Sterol ester (27:1/17:0) levels || id:ebi-PL179-GCST90277242	Weighted mode	25	-0.46719	0.304106	0.137552	-1.06324	0.128859	0.626761	0.345336	1.13753	0.623972
ebi-PL179-GCST90277245	ukb-saige-157	Pancreatic cancer || id:ukb-saige-157	Sterol ester (27:1/18:1) levels || id:ebi-PL179-GCST90277245	MR Egger	29	-0.41149	0.241976	0.100522	-0.885763	0.0627833	0.662662	0.412399	1.0648	0.654377
ebi-PL179-GCST90277245	ukb-saige-157	Pancreatic cancer || id:ukb-saige-157	Sterol ester (27:1/18:1) levels || id:ebi-PL179-GCST90277245	Weighted median	29	-0.538335	0.176931	0.00234525	-0.88512	-0.19155	0.583719	0.412665	0.825678	0.139933
ebi-PL179-GCST90277245	ukb-saige-157	Pancreatic cancer || id:ukb-saige-157	Sterol ester (27:1/18:1) levels || id:ebi-PL179-GCST90277245	Weighted mode	29	-0.58026	0.268239	0.0392118	-1.10601	-0.0545122	0.559753	0.330877	0.946947	0.623972
ebi-PL179-GCST90277246	ukb-saige-157	Pancreatic cancer || id:ukb-saige-157	Sterol ester (27:1/18:2) levels || id:ebi-PL179-GCST90277246	Inverse variance weighted	23	-0.100096	0.128986	0.437739	-0.352909	0.152717	0.904751	0.702641	1.165	0.872828
ebi-PL179-GCST90277246	ukb-saige-157	Pancreatic cancer || id:ukb-saige-157	Sterol ester (27:1/18:2) levels || id:ebi-PL179-GCST90277246	MR Egger	23	-0.146781	0.219067	0.510143	-0.576153	0.282591	0.863483	0.562057	1.32656	0.81457
ebi-PL179-GCST90277246	ukb-saige-157	Pancreatic cancer || id:ukb-saige-157	Sterol ester (27:1/18:2) levels || id:ebi-PL179-GCST90277246	Weighted median	23	-0.130225	0.172479	0.450236	-0.468285	0.207834	0.877898	0.626075	1.23101	0.815418
ebi-PL179-GCST90277246	ukb-saige-157	Pancreatic cancer || id:ukb-saige-157	Sterol ester (27:1/18:2) levels || id:ebi-PL179-GCST90277246	Weighted mode	23	-0.364686	0.235975	0.136504	-0.827197	0.0978253	0.694415	0.437273	1.10277	0.623972
ebi-PL179-GCST90277248	ukb-saige-157	Pancreatic cancer || id:ukb-saige-157	Sterol ester (27:1/20:2) levels || id:ebi-PL179-GCST90277248	Inverse variance weighted	26	-0.183232	0.115512	0.112681	-0.409635	0.0431718	0.832575	0.663893	1.04412	0.693358
ebi-PL179-GCST90277248	ukb-saige-157	Pancreatic cancer || id:ukb-saige-157	Sterol ester (27:1/20:2) levels || id:ebi-PL179-GCST90277248	MR Egger	26	-0.0747558	0.286052	0.796063	-0.635417	0.485906	0.92797	0.529714	1.62565	0.921076
ebi-PL179-GCST90277248	ukb-saige-157	Pancreatic cancer || id:ukb-saige-157	Sterol ester (27:1/20:2) levels || id:ebi-PL179-GCST90277248	Weighted median	26	-0.248726	0.166433	0.135058	-0.574935	0.0774828	0.779794	0.562741	1.08056	0.714519
ebi-PL179-GCST90277248	ukb-saige-157	Pancreatic cancer || id:ukb-saige-157	Sterol ester (27:1/20:2) levels || id:ebi-PL179-GCST90277248	Weighted mode	26	-0.253276	0.212207	0.243863	-0.669201	0.162649	0.776253	0.512117	1.17662	0.670107
ebi-PL179-GCST90277249	ukb-saige-157	Pancreatic cancer || id:ukb-saige-157	Sterol ester (27:1/20:3) levels || id:ebi-PL179-GCST90277249	Inverse variance weighted	27	0.0239177	0.122505	0.845206	-0.216192	0.264028	1.02421	0.80558	1.30216	0.939701
ebi-PL179-GCST90277249	ukb-saige-157	Pancreatic cancer || id:ukb-saige-157	Sterol ester (27:1/20:3) levels || id:ebi-PL179-GCST90277249	MR Egger	27	0.388763	0.245771	0.126264	-0.0929487	0.870474	1.47515	0.91124	2.38804	0.654377
ebi-PL179-GCST90277249	ukb-saige-157	Pancreatic cancer || id:ukb-saige-157	Sterol ester (27:1/20:3) levels || id:ebi-PL179-GCST90277249	Weighted median	27	0.20578	0.176468	0.243573	-0.140097	0.551657	1.22848	0.869274	1.73613	0.765108
ebi-PL179-GCST90277249	ukb-saige-157	Pancreatic cancer || id:ukb-saige-157	Sterol ester (27:1/20:3) levels || id:ebi-PL179-GCST90277249	Weighted mode	27	0.35459	0.249171	0.166603	-0.133785	0.842965	1.4256	0.874778	2.32325	0.623972
ebi-PL179-GCST90277250	ukb-saige-157	Pancreatic cancer || id:ukb-saige-157	Sterol ester (27:1/20:4) levels || id:ebi-PL179-GCST90277250	Inverse variance weighted	29	-0.141015	0.0765978	0.0656244	-0.291147	0.00911664	0.868476	0.747406	1.00916	0.580282
ebi-PL179-GCST90277250	ukb-saige-157	Pancreatic cancer || id:ukb-saige-157	Sterol ester (27:1/20:4) levels || id:ebi-PL179-GCST90277250	MR Egger	29	-0.111688	0.112238	0.328521	-0.331675	0.108298	0.894323	0.717721	1.11438	0.767527
ebi-PL179-GCST90277250	ukb-saige-157	Pancreatic cancer || id:ukb-saige-157	Sterol ester (27:1/20:4) levels || id:ebi-PL179-GCST90277250	Weighted median	29	-0.134811	0.0882582	0.126648	-0.307797	0.0381756	0.873881	0.735065	1.03891	0.714519
ebi-PL179-GCST90277250	ukb-saige-157	Pancreatic cancer || id:ukb-saige-157	Sterol ester (27:1/20:4) levels || id:ebi-PL179-GCST90277250	Weighted mode	29	-0.150183	0.0973573	0.134156	-0.341003	0.0406372	0.860551	0.711057	1.04147	0.623972
ebi-PL179-GCST90277251	ukb-saige-157	Pancreatic cancer || id:ukb-saige-157	Sterol ester (27:1/20:5) levels || id:ebi-PL179-GCST90277251	Inverse variance weighted	24	-0.0544703	0.115179	0.636272	-0.280222	0.171281	0.946987	0.755616	1.18682	0.896911
ebi-PL179-GCST90277251	ukb-saige-157	Pancreatic cancer || id:ukb-saige-157	Sterol ester (27:1/20:5) levels || id:ebi-PL179-GCST90277251	MR Egger	24	-0.458815	0.195334	0.0282222	-0.841669	-0.0759615	0.632032	0.430991	0.926852	0.654377
ebi-PL179-GCST90277251	ukb-saige-157	Pancreatic cancer || id:ukb-saige-157	Sterol ester (27:1/20:5) levels || id:ebi-PL179-GCST90277251	Weighted median	24	-0.270431	0.152325	0.0758392	-0.568987	0.0281259	0.763051	0.566099	1.02853	0.60086
ebi-PL179-GCST90277251	ukb-saige-157	Pancreatic cancer || id:ukb-saige-157	Sterol ester (27:1/20:5) levels || id:ebi-PL179-GCST90277251	Weighted mode	24	-0.300848	0.140995	0.0437506	-0.577198	-0.024498	0.74019	0.561469	0.9758	0.623972
ebi-PL179-GCST90277252	ukb-saige-157	Pancreatic cancer || id:ukb-saige-157	Sterol ester (27:1/22:6) levels || id:ebi-PL179-GCST90277252	MR Egger	23	-0.839183	0.308473	0.0128149	-1.44379	-0.234576	0.432063	0.236032	0.790906	0.551792
ebi-PL179-GCST90277252	ukb-saige-157	Pancreatic cancer || id:ukb-saige-157	Sterol ester (27:1/22:6) levels || id:ebi-PL179-GCST90277252	Weighted median	23	-0.591135	0.186306	0.00150909	-0.956293	-0.225976	0.553699	0.384315	0.797738	0.139933
ebi-PL179-GCST90277252	ukb-saige-157	Pancreatic cancer || id:ukb-saige-157	Sterol ester (27:1/22:6) levels || id:ebi-PL179-GCST90277252	Weighted mode	23	-0.582801	0.253974	0.0316594	-1.08059	-0.0850124	0.558332	0.339395	0.918501	0.623972
ebi-PL179-GCST90277256	ukb-saige-157	Pancreatic cancer || id:ukb-saige-157	Ceramide (d42:2) levels || id:ebi-PL179-GCST90277256	Inverse variance weighted	30	-0.151118	0.112438	0.178947	-0.371497	0.0692615	0.859747	0.689701	1.07172	0.797827
ebi-PL179-GCST90277256	ukb-saige-157	Pancreatic cancer || id:ukb-saige-157	Ceramide (d42:2) levels || id:ebi-PL179-GCST90277256	MR Egger	30	-0.105078	0.292211	0.721849	-0.677812	0.467657	0.900255	0.507727	1.59625	0.921076
ebi-PL179-GCST90277256	ukb-saige-157	Pancreatic cancer || id:ukb-saige-157	Ceramide (d42:2) levels || id:ebi-PL179-GCST90277256	Weighted median	30	-0.215772	0.178151	0.225829	-0.564949	0.133405	0.805919	0.568389	1.14271	0.765108
ebi-PL179-GCST90277256	ukb-saige-157	Pancreatic cancer || id:ukb-saige-157	Ceramide (d42:2) levels || id:ebi-PL179-GCST90277256	Weighted mode	30	-0.258503	0.201161	0.208941	-0.652778	0.135772	0.772207	0.520598	1.14542	0.644836
ebi-PL179-GCST90277258	ukb-saige-157	Pancreatic cancer || id:ukb-saige-157	Diacylglycerol (16:0_18:1) levels || id:ebi-PL179-GCST90277258	Inverse variance weighted	20	-0.00581741	0.147104	0.968455	-0.294141	0.282506	0.994199	0.745172	1.32645	0.987316
ebi-PL179-GCST90277258	ukb-saige-157	Pancreatic cancer || id:ukb-saige-157	Diacylglycerol (16:0_18:1) levels || id:ebi-PL179-GCST90277258	MR Egger	20	-0.0366699	0.285055	0.899068	-0.595378	0.522038	0.963994	0.551354	1.68546	0.967909
ebi-PL179-GCST90277258	ukb-saige-157	Pancreatic cancer || id:ukb-saige-157	Diacylglycerol (16:0_18:1) levels || id:ebi-PL179-GCST90277258	Weighted median	20	-0.0949301	0.205215	0.64366	-0.497151	0.307291	0.909437	0.608261	1.35974	0.885082
ebi-PL179-GCST90277258	ukb-saige-157	Pancreatic cancer || id:ukb-saige-157	Diacylglycerol (16:0_18:1) levels || id:ebi-PL179-GCST90277258	Weighted mode	20	-0.0826366	0.261132	0.755107	-0.594455	0.429182	0.920686	0.551863	1.536	0.922434
ebi-PL179-GCST90277259	ukb-saige-157	Pancreatic cancer || id:ukb-saige-157	Diacylglycerol (16:0_18:2) levels || id:ebi-PL179-GCST90277259	Inverse variance weighted	28	-0.157666	0.124825	0.206556	-0.402323	0.0869916	0.854135	0.668765	1.09089	0.797827
ebi-PL179-GCST90277259	ukb-saige-157	Pancreatic cancer || id:ukb-saige-157	Diacylglycerol (16:0_18:2) levels || id:ebi-PL179-GCST90277259	MR Egger	28	-0.39729	0.252058	0.127074	-0.891323	0.0967431	0.672139	0.410113	1.10158	0.654377
ebi-PL179-GCST90277259	ukb-saige-157	Pancreatic cancer || id:ukb-saige-157	Diacylglycerol (16:0_18:2) levels || id:ebi-PL179-GCST90277259	Weighted median	28	-0.20628	0.165537	0.212719	-0.530733	0.118173	0.813605	0.588174	1.12544	0.747865
ebi-PL179-GCST90277259	ukb-saige-157	Pancreatic cancer || id:ukb-saige-157	Diacylglycerol (16:0_18:2) levels || id:ebi-PL179-GCST90277259	Weighted mode	28	-0.326694	0.256721	0.214023	-0.829869	0.17648	0.721304	0.436107	1.19301	0.649323
ebi-PL179-GCST90277264	ukb-saige-157	Pancreatic cancer || id:ukb-saige-157	Phosphatidylcholine (16:0_0:0) levels || id:ebi-PL179-GCST90277264	Inverse variance weighted	30	-0.069075	0.120152	0.56536	-0.304572	0.166422	0.933257	0.737439	1.18107	0.88415
ebi-PL179-GCST90277264	ukb-saige-157	Pancreatic cancer || id:ukb-saige-157	Phosphatidylcholine (16:0_0:0) levels || id:ebi-PL179-GCST90277264	MR Egger	30	-0.0124896	0.214965	0.954081	-0.43382	0.408841	0.987588	0.648029	1.50507	0.987171
ebi-PL179-GCST90277264	ukb-saige-157	Pancreatic cancer || id:ukb-saige-157	Phosphatidylcholine (16:0_0:0) levels || id:ebi-PL179-GCST90277264	Weighted median	30	-0.0576541	0.164494	0.725969	-0.380063	0.264755	0.943976	0.683818	1.30311	0.911983
ebi-PL179-GCST90277264	ukb-saige-157	Pancreatic cancer || id:ukb-saige-157	Phosphatidylcholine (16:0_0:0) levels || id:ebi-PL179-GCST90277264	Weighted mode	30	-0.0736838	0.232836	0.753918	-0.530042	0.382674	0.928965	0.58858	1.4662	0.922434
ebi-PL179-GCST90277266	ukb-saige-157	Pancreatic cancer || id:ukb-saige-157	Phosphatidylcholine (18:1_0:0) levels || id:ebi-PL179-GCST90277266	MR Egger	19	-0.786394	0.405554	0.0692763	-1.58128	0.00849112	0.455484	0.205712	1.00853	0.654377
ebi-PL179-GCST90277266	ukb-saige-157	Pancreatic cancer || id:ukb-saige-157	Phosphatidylcholine (18:1_0:0) levels || id:ebi-PL179-GCST90277266	Weighted median	19	-0.318	0.223865	0.155462	-0.756775	0.120775	0.727603	0.469177	1.12837	0.714519
ebi-PL179-GCST90277266	ukb-saige-157	Pancreatic cancer || id:ukb-saige-157	Phosphatidylcholine (18:1_0:0) levels || id:ebi-PL179-GCST90277266	Weighted mode	19	-0.257305	0.375092	0.501468	-0.992486	0.477876	0.773132	0.370654	1.61264	0.878203
ebi-PL179-GCST90277267	ukb-saige-157	Pancreatic cancer || id:ukb-saige-157	Phosphatidylcholine (18:2_0:0) levels || id:ebi-PL179-GCST90277267	Inverse variance weighted	16	-0.0836159	0.179514	0.641366	-0.435464	0.268232	0.919784	0.646964	1.30765	0.896911
ebi-PL179-GCST90277267	ukb-saige-157	Pancreatic cancer || id:ukb-saige-157	Phosphatidylcholine (18:2_0:0) levels || id:ebi-PL179-GCST90277267	MR Egger	16	-0.00567072	0.441856	0.989941	-0.871708	0.860366	0.994345	0.418237	2.36403	0.989941
ebi-PL179-GCST90277267	ukb-saige-157	Pancreatic cancer || id:ukb-saige-157	Phosphatidylcholine (18:2_0:0) levels || id:ebi-PL179-GCST90277267	Weighted median	16	-0.19201	0.25086	0.444028	-0.683695	0.299675	0.825298	0.504748	1.34942	0.815418
ebi-PL179-GCST90277267	ukb-saige-157	Pancreatic cancer || id:ukb-saige-157	Phosphatidylcholine (18:2_0:0) levels || id:ebi-PL179-GCST90277267	Weighted mode	16	-0.314697	0.423056	0.468451	-1.14389	0.514494	0.73001	0.318578	1.67279	0.871445
ebi-PL179-GCST90277268	ukb-saige-157	Pancreatic cancer || id:ukb-saige-157	Phosphatidylcholine (20:4_0:0) levels || id:ebi-PL179-GCST90277268	Inverse variance weighted	25	-0.0874423	0.0834539	0.294735	-0.251012	0.0761273	0.916272	0.778013	1.0791	0.797827
ebi-PL179-GCST90277268	ukb-saige-157	Pancreatic cancer || id:ukb-saige-157	Phosphatidylcholine (20:4_0:0) levels || id:ebi-PL179-GCST90277268	MR Egger	25	-0.218012	0.127804	0.10151	-0.468509	0.0324843	0.804115	0.625935	1.03302	0.654377
ebi-PL179-GCST90277268	ukb-saige-157	Pancreatic cancer || id:ukb-saige-157	Phosphatidylcholine (20:4_0:0) levels || id:ebi-PL179-GCST90277268	Weighted median	25	-0.214962	0.109313	0.0492434	-0.429216	-0.000708111	0.806572	0.651019	0.999292	0.60086
ebi-PL179-GCST90277268	ukb-saige-157	Pancreatic cancer || id:ukb-saige-157	Phosphatidylcholine (20:4_0:0) levels || id:ebi-PL179-GCST90277268	Weighted mode	25	-0.215208	0.112466	0.0676802	-0.435641	0.00522568	0.806374	0.64685	1.00524	0.623972
ebi-PL179-GCST90277269	ukb-saige-157	Pancreatic cancer || id:ukb-saige-157	Phosphatidylethanolamine (18:0_0:0) levels || id:ebi-PL179-GCST90277269	Inverse variance weighted	19	0.174105	0.135226	0.197915	-0.0909374	0.439148	1.19018	0.913075	1.55138	0.797827
ebi-PL179-GCST90277269	ukb-saige-157	Pancreatic cancer || id:ukb-saige-157	Phosphatidylethanolamine (18:0_0:0) levels || id:ebi-PL179-GCST90277269	MR Egger	19	0.200516	0.276094	0.47756	-0.340627	0.741659	1.22203	0.711324	2.09942	0.806445
ebi-PL179-GCST90277269	ukb-saige-157	Pancreatic cancer || id:ukb-saige-157	Phosphatidylethanolamine (18:0_0:0) levels || id:ebi-PL179-GCST90277269	Weighted median	19	0.142793	0.186486	0.443855	-0.222721	0.508306	1.15349	0.800338	1.66247	0.815418
ebi-PL179-GCST90277269	ukb-saige-157	Pancreatic cancer || id:ukb-saige-157	Phosphatidylethanolamine (18:0_0:0) levels || id:ebi-PL179-GCST90277269	Weighted mode	19	0.149575	0.280495	0.600382	-0.400196	0.699346	1.16134	0.670189	2.01244	0.915317
ebi-PL179-GCST90277270	ukb-saige-157	Pancreatic cancer || id:ukb-saige-157	Phosphatidylethanolamine (18:1_0:0) levels || id:ebi-PL179-GCST90277270	Inverse variance weighted	16	-0.0696074	0.140567	0.620465	-0.345118	0.205903	0.93276	0.708137	1.22863	0.896911
ebi-PL179-GCST90277270	ukb-saige-157	Pancreatic cancer || id:ukb-saige-157	Phosphatidylethanolamine (18:1_0:0) levels || id:ebi-PL179-GCST90277270	MR Egger	16	-0.279159	0.264229	0.308629	-0.797049	0.23873	0.756419	0.450657	1.26964	0.767527
ebi-PL179-GCST90277270	ukb-saige-157	Pancreatic cancer || id:ukb-saige-157	Phosphatidylethanolamine (18:1_0:0) levels || id:ebi-PL179-GCST90277270	Weighted median	16	-0.217135	0.191833	0.257679	-0.593128	0.158859	0.804821	0.552596	1.17217	0.765108
ebi-PL179-GCST90277270	ukb-saige-157	Pancreatic cancer || id:ukb-saige-157	Phosphatidylethanolamine (18:1_0:0) levels || id:ebi-PL179-GCST90277270	Weighted mode	16	-0.34147	0.241531	0.177846	-0.81487	0.13193	0.710725	0.442697	1.14103	0.623972
ebi-PL179-GCST90277271	ukb-saige-157	Pancreatic cancer || id:ukb-saige-157	Phosphatidylethanolamine (18:2_0:0) levels || id:ebi-PL179-GCST90277271	Inverse variance weighted	26	0.187966	0.106182	0.0766888	-0.0201501	0.396083	1.20679	0.980052	1.48599	0.593782
ebi-PL179-GCST90277271	ukb-saige-157	Pancreatic cancer || id:ukb-saige-157	Phosphatidylethanolamine (18:2_0:0) levels || id:ebi-PL179-GCST90277271	MR Egger	26	0.417531	0.196222	0.0438191	0.0329363	0.802125	1.51821	1.03348	2.23027	0.654377
ebi-PL179-GCST90277271	ukb-saige-157	Pancreatic cancer || id:ukb-saige-157	Phosphatidylethanolamine (18:2_0:0) levels || id:ebi-PL179-GCST90277271	Weighted median	26	0.272285	0.157935	0.0847016	-0.0372672	0.581838	1.31296	0.963419	1.78932	0.604786
ebi-PL179-GCST90277271	ukb-saige-157	Pancreatic cancer || id:ukb-saige-157	Phosphatidylethanolamine (18:2_0:0) levels || id:ebi-PL179-GCST90277271	Weighted mode	26	0.297669	0.151296	0.06032	0.00112822	0.59421	1.34672	1.00113	1.8116	0.623972
ebi-PL179-GCST90277272	ukb-saige-157	Pancreatic cancer || id:ukb-saige-157	Phosphatidylcholine (14:0_16:0) levels || id:ebi-PL179-GCST90277272	Inverse variance weighted	18	0.217575	0.151927	0.152116	-0.0802025	0.515352	1.24306	0.922929	1.67423	0.797827
ebi-PL179-GCST90277272	ukb-saige-157	Pancreatic cancer || id:ukb-saige-157	Phosphatidylcholine (14:0_16:0) levels || id:ebi-PL179-GCST90277272	MR Egger	18	0.445241	0.336366	0.204212	-0.214036	1.10452	1.56087	0.807319	3.01777	0.745998
ebi-PL179-GCST90277272	ukb-saige-157	Pancreatic cancer || id:ukb-saige-157	Phosphatidylcholine (14:0_16:0) levels || id:ebi-PL179-GCST90277272	Weighted median	18	0.169927	0.209409	0.4171	-0.240514	0.580369	1.18522	0.786224	1.7867	0.815418
ebi-PL179-GCST90277272	ukb-saige-157	Pancreatic cancer || id:ukb-saige-157	Phosphatidylcholine (14:0_16:0) levels || id:ebi-PL179-GCST90277272	Weighted mode	18	0.0899862	0.322558	0.783628	-0.542228	0.7222	1.09416	0.581452	2.05896	0.922825
ebi-PL179-GCST90277275	ukb-saige-157	Pancreatic cancer || id:ukb-saige-157	Phosphatidylcholine (15:0_18:1) levels || id:ebi-PL179-GCST90277275	Inverse variance weighted	19	-0.13131	0.164009	0.423349	-0.452768	0.190148	0.876946	0.635865	1.20943	0.871028
ebi-PL179-GCST90277275	ukb-saige-157	Pancreatic cancer || id:ukb-saige-157	Phosphatidylcholine (15:0_18:1) levels || id:ebi-PL179-GCST90277275	MR Egger	19	-0.598335	0.375859	0.129827	-1.33502	0.138349	0.549726	0.263153	1.14838	0.654377
ebi-PL179-GCST90277275	ukb-saige-157	Pancreatic cancer || id:ukb-saige-157	Phosphatidylcholine (15:0_18:1) levels || id:ebi-PL179-GCST90277275	Weighted median	19	-0.0472954	0.225676	0.834002	-0.489621	0.39503	0.953806	0.612859	1.48443	0.938907
ebi-PL179-GCST90277275	ukb-saige-157	Pancreatic cancer || id:ukb-saige-157	Phosphatidylcholine (15:0_18:1) levels || id:ebi-PL179-GCST90277275	Weighted mode	19	-0.0765061	0.386043	0.845125	-0.83315	0.680138	0.926347	0.434678	1.97415	0.957452
ebi-PL179-GCST90277277	ukb-saige-157	Pancreatic cancer || id:ukb-saige-157	Phosphatidylcholine (16:0_16:0) levels || id:ebi-PL179-GCST90277277	Inverse variance weighted	25	-0.0374015	0.143021	0.793698	-0.317722	0.242919	0.963289	0.727805	1.27497	0.921267
ebi-PL179-GCST90277277	ukb-saige-157	Pancreatic cancer || id:ukb-saige-157	Phosphatidylcholine (16:0_16:0) levels || id:ebi-PL179-GCST90277277	MR Egger	25	-0.18038	0.338939	0.599698	-0.844701	0.483941	0.834953	0.429686	1.62246	0.887157
ebi-PL179-GCST90277277	ukb-saige-157	Pancreatic cancer || id:ukb-saige-157	Phosphatidylcholine (16:0_16:0) levels || id:ebi-PL179-GCST90277277	Weighted median	25	-0.0754185	0.186813	0.686425	-0.441573	0.290735	0.927355	0.643024	1.33741	0.885082
ebi-PL179-GCST90277277	ukb-saige-157	Pancreatic cancer || id:ukb-saige-157	Phosphatidylcholine (16:0_16:0) levels || id:ebi-PL179-GCST90277277	Weighted mode	25	-0.208719	0.298322	0.490876	-0.793429	0.375991	0.811623	0.452291	1.45643	0.878203
ebi-PL179-GCST90277280	ukb-saige-157	Pancreatic cancer || id:ukb-saige-157	Phosphatidylcholine (16:0_18:0) levels || id:ebi-PL179-GCST90277280	Inverse variance weighted	37	0.087622	0.108175	0.417937	-0.1244	0.299644	1.09158	0.883026	1.34938	0.869893
ebi-PL179-GCST90277280	ukb-saige-157	Pancreatic cancer || id:ukb-saige-157	Phosphatidylcholine (16:0_18:0) levels || id:ebi-PL179-GCST90277280	MR Egger	37	0.300937	0.222005	0.183928	-0.134192	0.736066	1.35112	0.874422	2.08771	0.723648
ebi-PL179-GCST90277280	ukb-saige-157	Pancreatic cancer || id:ukb-saige-157	Phosphatidylcholine (16:0_18:0) levels || id:ebi-PL179-GCST90277280	Weighted median	37	0.16417	0.160618	0.306726	-0.150641	0.478981	1.17841	0.860157	1.61443	0.777761
ebi-PL179-GCST90277280	ukb-saige-157	Pancreatic cancer || id:ukb-saige-157	Phosphatidylcholine (16:0_18:0) levels || id:ebi-PL179-GCST90277280	Weighted mode	37	0.103426	0.338994	0.76205	-0.561003	0.767854	1.10896	0.570637	2.15514	0.922434
ebi-PL179-GCST90277285	ukb-saige-157	Pancreatic cancer || id:ukb-saige-157	Phosphatidylcholine (16:0_20:2) levels || id:ebi-PL179-GCST90277285	Inverse variance weighted	26	0.0940196	0.100613	0.350062	-0.103182	0.291221	1.09858	0.901963	1.33806	0.803347
ebi-PL179-GCST90277285	ukb-saige-157	Pancreatic cancer || id:ukb-saige-157	Phosphatidylcholine (16:0_20:2) levels || id:ebi-PL179-GCST90277285	MR Egger	26	0.282472	0.173824	0.117215	-0.0582239	0.623167	1.3264	0.943439	1.86482	0.654377
ebi-PL179-GCST90277285	ukb-saige-157	Pancreatic cancer || id:ukb-saige-157	Phosphatidylcholine (16:0_20:2) levels || id:ebi-PL179-GCST90277285	Weighted median	26	0.112746	0.153607	0.462954	-0.188323	0.413815	1.11935	0.828347	1.51258	0.815418
ebi-PL179-GCST90277285	ukb-saige-157	Pancreatic cancer || id:ukb-saige-157	Phosphatidylcholine (16:0_20:2) levels || id:ebi-PL179-GCST90277285	Weighted mode	26	0.277539	0.206983	0.192017	-0.128147	0.683226	1.31988	0.879724	1.98026	0.623972
ebi-PL179-GCST90277286	ukb-saige-157	Pancreatic cancer || id:ukb-saige-157	Phosphatidylcholine (16:0_20:3) levels || id:ebi-PL179-GCST90277286	Inverse variance weighted	18	0.200169	0.16116	0.214217	-0.115704	0.516043	1.22161	0.890739	1.67538	0.797827
ebi-PL179-GCST90277286	ukb-saige-157	Pancreatic cancer || id:ukb-saige-157	Phosphatidylcholine (16:0_20:3) levels || id:ebi-PL179-GCST90277286	MR Egger	18	0.65041	0.279283	0.0332981	0.103015	1.19781	1.91633	1.10851	3.31284	0.654377
ebi-PL179-GCST90277286	ukb-saige-157	Pancreatic cancer || id:ukb-saige-157	Phosphatidylcholine (16:0_20:3) levels || id:ebi-PL179-GCST90277286	Weighted median	18	0.440669	0.209674	0.0355813	0.0297067	0.85163	1.55375	1.03015	2.34346	0.530755
ebi-PL179-GCST90277286	ukb-saige-157	Pancreatic cancer || id:ukb-saige-157	Phosphatidylcholine (16:0_20:3) levels || id:ebi-PL179-GCST90277286	Weighted mode	18	0.431245	0.218502	0.0649037	0.00298052	0.85951	1.53917	1.00298	2.362	0.623972
ebi-PL179-GCST90277287	ukb-saige-157	Pancreatic cancer || id:ukb-saige-157	Phosphatidylcholine (16:0_20:4) levels || id:ebi-PL179-GCST90277287	Inverse variance weighted	24	-0.0842762	0.0833563	0.311999	-0.247655	0.0791021	0.919177	0.78063	1.08231	0.797827
ebi-PL179-GCST90277287	ukb-saige-157	Pancreatic cancer || id:ukb-saige-157	Phosphatidylcholine (16:0_20:4) levels || id:ebi-PL179-GCST90277287	MR Egger	24	-0.155377	0.125802	0.229827	-0.401949	0.0911957	0.856093	0.669015	1.09548	0.767479
ebi-PL179-GCST90277287	ukb-saige-157	Pancreatic cancer || id:ukb-saige-157	Phosphatidylcholine (16:0_20:4) levels || id:ebi-PL179-GCST90277287	Weighted median	24	-0.139702	0.099348	0.159669	-0.334424	0.0550204	0.869618	0.71575	1.05656	0.714519
ebi-PL179-GCST90277287	ukb-saige-157	Pancreatic cancer || id:ukb-saige-157	Phosphatidylcholine (16:0_20:4) levels || id:ebi-PL179-GCST90277287	Weighted mode	24	-0.128475	0.0954796	0.191555	-0.315615	0.0586649	0.879435	0.72934	1.06042	0.623972
ebi-PL179-GCST90277288	ukb-saige-157	Pancreatic cancer || id:ukb-saige-157	Phosphatidylcholine (16:0_20:5) levels || id:ebi-PL179-GCST90277288	MR Egger	24	-0.318784	0.201939	0.128697	-0.714584	0.0770171	0.727033	0.489395	1.08006	0.654377
ebi-PL179-GCST90277288	ukb-saige-157	Pancreatic cancer || id:ukb-saige-157	Phosphatidylcholine (16:0_20:5) levels || id:ebi-PL179-GCST90277288	Weighted median	24	-0.346765	0.154347	0.0246622	-0.649286	-0.0442442	0.706971	0.522419	0.95672	0.530755
ebi-PL179-GCST90277288	ukb-saige-157	Pancreatic cancer || id:ukb-saige-157	Phosphatidylcholine (16:0_20:5) levels || id:ebi-PL179-GCST90277288	Weighted mode	24	-0.325936	0.168373	0.0652788	-0.655948	0.00407568	0.721851	0.51895	1.00408	0.623972
ebi-PL179-GCST90277290	ukb-saige-157	Pancreatic cancer || id:ukb-saige-157	Phosphatidylcholine (16:0_22:5) levels || id:ebi-PL179-GCST90277290	Inverse variance weighted	29	-0.197261	0.116125	0.0893763	-0.424866	0.0303438	0.820976	0.653858	1.03081	0.639934
ebi-PL179-GCST90277290	ukb-saige-157	Pancreatic cancer || id:ukb-saige-157	Phosphatidylcholine (16:0_22:5) levels || id:ebi-PL179-GCST90277290	MR Egger	29	-0.164203	0.20566	0.431595	-0.567296	0.238891	0.84857	0.567057	1.26984	0.788322
ebi-PL179-GCST90277290	ukb-saige-157	Pancreatic cancer || id:ukb-saige-157	Phosphatidylcholine (16:0_22:5) levels || id:ebi-PL179-GCST90277290	Weighted median	29	-0.298011	0.136397	0.0288972	-0.565348	-0.0306736	0.742293	0.568162	0.969792	0.530755
ebi-PL179-GCST90277290	ukb-saige-157	Pancreatic cancer || id:ukb-saige-157	Phosphatidylcholine (16:0_22:5) levels || id:ebi-PL179-GCST90277290	Weighted mode	29	-0.340007	0.140136	0.0219479	-0.614674	-0.06534	0.711765	0.540817	0.936749	0.623972
ebi-PL179-GCST90277292	ukb-saige-157	Pancreatic cancer || id:ukb-saige-157	Phosphatidylcholine (16:1_18:0) levels || id:ebi-PL179-GCST90277292	Inverse variance weighted	19	-0.148999	0.157537	0.34425	-0.45777	0.159773	0.86157	0.632693	1.17324	0.803347
ebi-PL179-GCST90277292	ukb-saige-157	Pancreatic cancer || id:ukb-saige-157	Phosphatidylcholine (16:1_18:0) levels || id:ebi-PL179-GCST90277292	MR Egger	19	-0.429813	0.347867	0.233423	-1.11163	0.252007	0.650631	0.329022	1.2866	0.767479
ebi-PL179-GCST90277292	ukb-saige-157	Pancreatic cancer || id:ukb-saige-157	Phosphatidylcholine (16:1_18:0) levels || id:ebi-PL179-GCST90277292	Weighted median	19	-0.311611	0.218542	0.153909	-0.739954	0.116732	0.732266	0.477136	1.12382	0.714519
ebi-PL179-GCST90277292	ukb-saige-157	Pancreatic cancer || id:ukb-saige-157	Phosphatidylcholine (16:1_18:0) levels || id:ebi-PL179-GCST90277292	Weighted mode	19	-0.338772	0.32275	0.307771	-0.971362	0.293817	0.712645	0.378567	1.34154	0.717918
ebi-PL179-GCST90277293	ukb-saige-157	Pancreatic cancer || id:ukb-saige-157	Phosphatidylcholine (16:1_18:1) levels || id:ebi-PL179-GCST90277293	Inverse variance weighted	26	-0.144392	0.133714	0.280206	-0.406472	0.117688	0.865548	0.665996	1.12489	0.797827
ebi-PL179-GCST90277293	ukb-saige-157	Pancreatic cancer || id:ukb-saige-157	Phosphatidylcholine (16:1_18:1) levels || id:ebi-PL179-GCST90277293	MR Egger	26	-0.285254	0.296675	0.345886	-0.866736	0.296228	0.751823	0.420321	1.34478	0.767527
ebi-PL179-GCST90277293	ukb-saige-157	Pancreatic cancer || id:ukb-saige-157	Phosphatidylcholine (16:1_18:1) levels || id:ebi-PL179-GCST90277293	Weighted median	26	-0.146522	0.19388	0.449809	-0.526528	0.233484	0.863707	0.590652	1.26299	0.815418
ebi-PL179-GCST90277293	ukb-saige-157	Pancreatic cancer || id:ukb-saige-157	Phosphatidylcholine (16:1_18:1) levels || id:ebi-PL179-GCST90277293	Weighted mode	26	-0.00782549	0.310924	0.98012	-0.617237	0.601586	0.992205	0.539433	1.82501	0.987209
ebi-PL179-GCST90277294	ukb-saige-157	Pancreatic cancer || id:ukb-saige-157	Phosphatidylcholine (16:1_18:2) levels || id:ebi-PL179-GCST90277294	Inverse variance weighted	23	0.0707939	0.116228	0.542461	-0.157013	0.2986	1.07336	0.854693	1.34797	0.882731
ebi-PL179-GCST90277294	ukb-saige-157	Pancreatic cancer || id:ukb-saige-157	Phosphatidylcholine (16:1_18:2) levels || id:ebi-PL179-GCST90277294	MR Egger	23	0.226875	0.232579	0.340429	-0.22898	0.68273	1.25467	0.795344	1.97927	0.767527
ebi-PL179-GCST90277294	ukb-saige-157	Pancreatic cancer || id:ukb-saige-157	Phosphatidylcholine (16:1_18:2) levels || id:ebi-PL179-GCST90277294	Weighted median	23	0.280507	0.15519	0.070683	-0.0236652	0.58468	1.3238	0.976613	1.79442	0.60086
ebi-PL179-GCST90277294	ukb-saige-157	Pancreatic cancer || id:ukb-saige-157	Phosphatidylcholine (16:1_18:2) levels || id:ebi-PL179-GCST90277294	Weighted mode	23	0.216732	0.142759	0.143213	-0.0630754	0.496539	1.24201	0.938873	1.64303	0.623972
ebi-PL179-GCST90277295	ukb-saige-157	Pancreatic cancer || id:ukb-saige-157	Phosphatidylcholine (16:1_20:4) levels || id:ebi-PL179-GCST90277295	Inverse variance weighted	15	-0.0846546	0.129914	0.514646	-0.339286	0.169976	0.91883	0.712279	1.18528	0.873233
ebi-PL179-GCST90277295	ukb-saige-157	Pancreatic cancer || id:ukb-saige-157	Phosphatidylcholine (16:1_20:4) levels || id:ebi-PL179-GCST90277295	MR Egger	15	-0.415544	0.25953	0.133356	-0.924223	0.0931348	0.659981	0.39684	1.09761	0.654377
ebi-PL179-GCST90277295	ukb-saige-157	Pancreatic cancer || id:ukb-saige-157	Phosphatidylcholine (16:1_20:4) levels || id:ebi-PL179-GCST90277295	Weighted median	15	-0.319837	0.176312	0.0696715	-0.665408	0.0257344	0.726268	0.514064	1.02607	0.60086
ebi-PL179-GCST90277295	ukb-saige-157	Pancreatic cancer || id:ukb-saige-157	Phosphatidylcholine (16:1_20:4) levels || id:ebi-PL179-GCST90277295	Weighted mode	15	-0.330448	0.171634	0.0747502	-0.666851	0.00595418	0.718601	0.513322	1.00597	0.623972
ebi-PL179-GCST90277298	ukb-saige-157	Pancreatic cancer || id:ukb-saige-157	Phosphatidylcholine (17:0_20:4) levels || id:ebi-PL179-GCST90277298	Inverse variance weighted	30	-0.0777684	0.0863029	0.36753	-0.246922	0.0913854	0.925179	0.781202	1.09569	0.824377
ebi-PL179-GCST90277298	ukb-saige-157	Pancreatic cancer || id:ukb-saige-157	Phosphatidylcholine (17:0_20:4) levels || id:ebi-PL179-GCST90277298	MR Egger	30	-0.20663	0.132793	0.130931	-0.466904	0.0536433	0.81332	0.626941	1.05511	0.654377
ebi-PL179-GCST90277298	ukb-saige-157	Pancreatic cancer || id:ukb-saige-157	Phosphatidylcholine (17:0_20:4) levels || id:ebi-PL179-GCST90277298	Weighted median	30	-0.154537	0.108952	0.156076	-0.368083	0.0590094	0.856812	0.692059	1.06079	0.714519
ebi-PL179-GCST90277298	ukb-saige-157	Pancreatic cancer || id:ukb-saige-157	Phosphatidylcholine (17:0_20:4) levels || id:ebi-PL179-GCST90277298	Weighted mode	30	-0.161531	0.108378	0.146905	-0.373951	0.0508893	0.85084	0.688011	1.05221	0.623972
ebi-PL179-GCST90277300	ukb-saige-157	Pancreatic cancer || id:ukb-saige-157	Phosphatidylcholine (18:0_18:2) levels || id:ebi-PL179-GCST90277300	Inverse variance weighted (multiplicative random effects)	31	0.074832	0.140145	0.593369	-0.199852	0.349516	1.0777	0.818852	1.41838	0.896911
ebi-PL179-GCST90277300	ukb-saige-157	Pancreatic cancer || id:ukb-saige-157	Phosphatidylcholine (18:0_18:2) levels || id:ebi-PL179-GCST90277300	MR Egger	31	0.610372	0.300473	0.0514711	0.0214457	1.1993	1.84112	1.02168	3.31779	0.654377
ebi-PL179-GCST90277300	ukb-saige-157	Pancreatic cancer || id:ukb-saige-157	Phosphatidylcholine (18:0_18:2) levels || id:ebi-PL179-GCST90277300	Weighted median	31	0.207398	0.17528	0.236715	-0.136151	0.550948	1.23047	0.872711	1.7349	0.765108
ebi-PL179-GCST90277300	ukb-saige-157	Pancreatic cancer || id:ukb-saige-157	Phosphatidylcholine (18:0_18:2) levels || id:ebi-PL179-GCST90277300	Weighted mode	31	0.321211	0.247783	0.204741	-0.164442	0.806865	1.3788	0.848367	2.24087	0.642959
ebi-PL179-GCST90277301	ukb-saige-157	Pancreatic cancer || id:ukb-saige-157	Phosphatidylcholine (18:0_18:3) levels || id:ebi-PL179-GCST90277301	MR Egger	22	-0.115894	0.241128	0.635993	-0.588505	0.356717	0.89057	0.555157	1.42863	0.906109
ebi-PL179-GCST90277301	ukb-saige-157	Pancreatic cancer || id:ukb-saige-157	Phosphatidylcholine (18:0_18:3) levels || id:ebi-PL179-GCST90277301	Weighted median	22	-0.175208	0.1938	0.365963	-0.555056	0.204641	0.839283	0.57404	1.22708	0.815418
ebi-PL179-GCST90277301	ukb-saige-157	Pancreatic cancer || id:ukb-saige-157	Phosphatidylcholine (18:0_18:3) levels || id:ebi-PL179-GCST90277301	Weighted mode	22	-0.0691461	0.268372	0.799184	-0.595154	0.456862	0.93319	0.551477	1.57911	0.934994
ebi-PL179-GCST90277302	ukb-saige-157	Pancreatic cancer || id:ukb-saige-157	Phosphatidylcholine (18:0_20:2) levels || id:ebi-PL179-GCST90277302	Inverse variance weighted	16	0.187562	0.166366	0.259572	-0.138516	0.51364	1.2063	0.870649	1.67136	0.797827
ebi-PL179-GCST90277302	ukb-saige-157	Pancreatic cancer || id:ukb-saige-157	Phosphatidylcholine (18:0_20:2) levels || id:ebi-PL179-GCST90277302	MR Egger	16	0.603667	0.354524	0.110703	-0.0912003	1.29853	1.82881	0.912835	3.66392	0.654377
ebi-PL179-GCST90277302	ukb-saige-157	Pancreatic cancer || id:ukb-saige-157	Phosphatidylcholine (18:0_20:2) levels || id:ebi-PL179-GCST90277302	Weighted median	16	0.334143	0.186395	0.0730271	-0.031191	0.699476	1.39674	0.96929	2.0127	0.60086
ebi-PL179-GCST90277302	ukb-saige-157	Pancreatic cancer || id:ukb-saige-157	Phosphatidylcholine (18:0_20:2) levels || id:ebi-PL179-GCST90277302	Weighted mode	16	0.369422	0.201886	0.0872152	-0.026274	0.765118	1.4469	0.974068	2.14925	0.623972
ebi-PL179-GCST90277303	ukb-saige-157	Pancreatic cancer || id:ukb-saige-157	Phosphatidylcholine (18:0_20:3) levels || id:ebi-PL179-GCST90277303	MR Egger	25	1.08336	0.308555	0.00187665	0.478595	1.68813	2.9546	1.6138	5.40935	0.335921
ebi-PL179-GCST90277303	ukb-saige-157	Pancreatic cancer || id:ukb-saige-157	Phosphatidylcholine (18:0_20:3) levels || id:ebi-PL179-GCST90277303	Weighted median	25	0.391034	0.200484	0.0511224	-0.00191439	0.783982	1.47851	0.998087	2.19018	0.60086
ebi-PL179-GCST90277303	ukb-saige-157	Pancreatic cancer || id:ukb-saige-157	Phosphatidylcholine (18:0_20:3) levels || id:ebi-PL179-GCST90277303	Weighted mode	25	0.432482	0.211176	0.0516557	0.018577	0.846387	1.54108	1.01875	2.33121	0.623972
ebi-PL179-GCST90277304	ukb-saige-157	Pancreatic cancer || id:ukb-saige-157	Phosphatidylcholine (18:0_20:4) levels || id:ebi-PL179-GCST90277304	Inverse variance weighted	25	-0.092709	0.0761594	0.223489	-0.241981	0.0565634	0.911459	0.785071	1.05819	0.797827
ebi-PL179-GCST90277304	ukb-saige-157	Pancreatic cancer || id:ukb-saige-157	Phosphatidylcholine (18:0_20:4) levels || id:ebi-PL179-GCST90277304	MR Egger	25	-0.152087	0.108075	0.172727	-0.363914	0.0597395	0.858914	0.694951	1.06156	0.70861
ebi-PL179-GCST90277304	ukb-saige-157	Pancreatic cancer || id:ukb-saige-157	Phosphatidylcholine (18:0_20:4) levels || id:ebi-PL179-GCST90277304	Weighted median	25	-0.126791	0.0897146	0.157576	-0.302632	0.0490494	0.880918	0.738871	1.05027	0.714519
ebi-PL179-GCST90277304	ukb-saige-157	Pancreatic cancer || id:ukb-saige-157	Phosphatidylcholine (18:0_20:4) levels || id:ebi-PL179-GCST90277304	Weighted mode	25	-0.123728	0.0851913	0.159351	-0.290703	0.0432467	0.88362	0.747737	1.0442	0.623972
ebi-PL179-GCST90277305	ukb-saige-157	Pancreatic cancer || id:ukb-saige-157	Phosphatidylcholine (18:0_20:5) levels || id:ebi-PL179-GCST90277305	Inverse variance weighted	23	-0.156745	0.103366	0.129418	-0.359343	0.0458534	0.854922	0.698135	1.04692	0.747287
ebi-PL179-GCST90277305	ukb-saige-157	Pancreatic cancer || id:ukb-saige-157	Phosphatidylcholine (18:0_20:5) levels || id:ebi-PL179-GCST90277305	MR Egger	23	-0.439963	0.159264	0.0116694	-0.75212	-0.127806	0.64406	0.471366	0.880024	0.551792
ebi-PL179-GCST90277305	ukb-saige-157	Pancreatic cancer || id:ukb-saige-157	Phosphatidylcholine (18:0_20:5) levels || id:ebi-PL179-GCST90277305	Weighted median	23	-0.217508	0.136017	0.109793	-0.484102	0.0490852	0.804521	0.616251	1.05031	0.682165
ebi-PL179-GCST90277305	ukb-saige-157	Pancreatic cancer || id:ukb-saige-157	Phosphatidylcholine (18:0_20:5) levels || id:ebi-PL179-GCST90277305	Weighted mode	23	-0.284292	0.132201	0.0427675	-0.543405	-0.0251786	0.752547	0.580767	0.975136	0.623972
ebi-PL179-GCST90277306	ukb-saige-157	Pancreatic cancer || id:ukb-saige-157	Phosphatidylcholine (18:0_22:5) levels || id:ebi-PL179-GCST90277306	Inverse variance weighted	26	-0.113446	0.138494	0.412706	-0.384895	0.158002	0.892752	0.680522	1.17117	0.869491
ebi-PL179-GCST90277306	ukb-saige-157	Pancreatic cancer || id:ukb-saige-157	Phosphatidylcholine (18:0_22:5) levels || id:ebi-PL179-GCST90277306	MR Egger	26	-0.275851	0.291254	0.35302	-0.84671	0.295007	0.758926	0.428823	1.34314	0.767527
ebi-PL179-GCST90277306	ukb-saige-157	Pancreatic cancer || id:ukb-saige-157	Phosphatidylcholine (18:0_22:5) levels || id:ebi-PL179-GCST90277306	Weighted median	26	-0.214988	0.172661	0.213079	-0.553403	0.123428	0.806551	0.57499	1.13137	0.747865
ebi-PL179-GCST90277306	ukb-saige-157	Pancreatic cancer || id:ukb-saige-157	Phosphatidylcholine (18:0_22:5) levels || id:ebi-PL179-GCST90277306	Weighted mode	26	-0.385805	0.20082	0.0661861	-0.779412	0.00780261	0.679903	0.458676	1.00783	0.623972
ebi-PL179-GCST90277308	ukb-saige-157	Pancreatic cancer || id:ukb-saige-157	Phosphatidylcholine (18:1_18:1) levels || id:ebi-PL179-GCST90277308	Inverse variance weighted	22	-0.00409978	0.143986	0.977285	-0.286312	0.278113	0.995909	0.751028	1.32063	0.987316
ebi-PL179-GCST90277308	ukb-saige-157	Pancreatic cancer || id:ukb-saige-157	Phosphatidylcholine (18:1_18:1) levels || id:ebi-PL179-GCST90277308	MR Egger	22	-0.0936301	0.330623	0.77994	-0.741652	0.554392	0.91062	0.476326	1.74088	0.921076
ebi-PL179-GCST90277308	ukb-saige-157	Pancreatic cancer || id:ukb-saige-157	Phosphatidylcholine (18:1_18:1) levels || id:ebi-PL179-GCST90277308	Weighted median	22	-0.0197571	0.19464	0.919149	-0.401251	0.361736	0.980437	0.669482	1.43582	0.973536
ebi-PL179-GCST90277308	ukb-saige-157	Pancreatic cancer || id:ukb-saige-157	Phosphatidylcholine (18:1_18:1) levels || id:ebi-PL179-GCST90277308	Weighted mode	22	-0.125377	0.385028	0.747926	-0.880032	0.629278	0.882164	0.41477	1.87625	0.922434
ebi-PL179-GCST90277309	ukb-saige-157	Pancreatic cancer || id:ukb-saige-157	Phosphatidylcholine (18:1_18:2) levels || id:ebi-PL179-GCST90277309	Inverse variance weighted	22	0.0333443	0.10725	0.755875	-0.176866	0.243555	1.03391	0.837892	1.27578	0.921267
ebi-PL179-GCST90277309	ukb-saige-157	Pancreatic cancer || id:ukb-saige-157	Phosphatidylcholine (18:1_18:2) levels || id:ebi-PL179-GCST90277309	MR Egger	22	0.569175	0.192242	0.007729	0.19238	0.945969	1.76681	1.21213	2.57531	0.551792
ebi-PL179-GCST90277309	ukb-saige-157	Pancreatic cancer || id:ukb-saige-157	Phosphatidylcholine (18:1_18:2) levels || id:ebi-PL179-GCST90277309	Weighted median	22	0.249734	0.144865	0.0847234	-0.0342005	0.533669	1.28368	0.966378	1.70518	0.604786
ebi-PL179-GCST90277309	ukb-saige-157	Pancreatic cancer || id:ukb-saige-157	Phosphatidylcholine (18:1_18:2) levels || id:ebi-PL179-GCST90277309	Weighted mode	22	0.221233	0.141813	0.133695	-0.0567194	0.499186	1.24761	0.944859	1.64738	0.623972
ebi-PL179-GCST90277310	ukb-saige-157	Pancreatic cancer || id:ukb-saige-157	Phosphatidylcholine (18:1_18:3) levels || id:ebi-PL179-GCST90277310	Inverse variance weighted	17	0.250698	0.202965	0.216763	-0.147113	0.648509	1.28492	0.863197	1.91269	0.797827
ebi-PL179-GCST90277310	ukb-saige-157	Pancreatic cancer || id:ukb-saige-157	Phosphatidylcholine (18:1_18:3) levels || id:ebi-PL179-GCST90277310	MR Egger	17	0.471602	0.388432	0.243473	-0.289726	1.23293	1.60256	0.748469	3.43126	0.767479
ebi-PL179-GCST90277310	ukb-saige-157	Pancreatic cancer || id:ukb-saige-157	Phosphatidylcholine (18:1_18:3) levels || id:ebi-PL179-GCST90277310	Weighted median	17	0.109165	0.243111	0.653407	-0.367333	0.585663	1.11535	0.692579	1.79618	0.885082
ebi-PL179-GCST90277310	ukb-saige-157	Pancreatic cancer || id:ukb-saige-157	Phosphatidylcholine (18:1_18:3) levels || id:ebi-PL179-GCST90277310	Weighted mode	17	0.0477069	0.377323	0.900963	-0.691846	0.78726	1.04886	0.500651	2.19737	0.970027
ebi-PL179-GCST90277311	ukb-saige-157	Pancreatic cancer || id:ukb-saige-157	Phosphatidylcholine (18:1_20:2) levels || id:ebi-PL179-GCST90277311	Inverse variance weighted	23	0.130625	0.099986	0.191404	-0.0653471	0.326598	1.13954	0.936742	1.38624	0.797827
ebi-PL179-GCST90277311	ukb-saige-157	Pancreatic cancer || id:ukb-saige-157	Phosphatidylcholine (18:1_20:2) levels || id:ebi-PL179-GCST90277311	MR Egger	23	0.270507	0.184674	0.157792	-0.091454	0.632468	1.31063	0.912603	1.88225	0.695336
ebi-PL179-GCST90277311	ukb-saige-157	Pancreatic cancer || id:ukb-saige-157	Phosphatidylcholine (18:1_20:2) levels || id:ebi-PL179-GCST90277311	Weighted median	23	0.289804	0.130196	0.0260205	0.0346199	0.544989	1.33617	1.03523	1.72459	0.530755
ebi-PL179-GCST90277311	ukb-saige-157	Pancreatic cancer || id:ukb-saige-157	Phosphatidylcholine (18:1_20:2) levels || id:ebi-PL179-GCST90277311	Weighted mode	23	0.282938	0.130572	0.0413427	0.0270168	0.538858	1.32702	1.02739	1.71405	0.623972
ebi-PL179-GCST90277313	ukb-saige-157	Pancreatic cancer || id:ukb-saige-157	Phosphatidylcholine (18:1_20:4) levels || id:ebi-PL179-GCST90277313	Inverse variance weighted	29	-0.139926	0.0882792	0.112956	-0.312954	0.0331008	0.869422	0.731284	1.03365	0.693358
ebi-PL179-GCST90277313	ukb-saige-157	Pancreatic cancer || id:ukb-saige-157	Phosphatidylcholine (18:1_20:4) levels || id:ebi-PL179-GCST90277313	MR Egger	29	-0.104751	0.13679	0.45045	-0.372859	0.163357	0.900549	0.688762	1.17746	0.792419
ebi-PL179-GCST90277313	ukb-saige-157	Pancreatic cancer || id:ukb-saige-157	Phosphatidylcholine (18:1_20:4) levels || id:ebi-PL179-GCST90277313	Weighted median	29	-0.1614	0.11734	0.16898	-0.391388	0.0685869	0.850951	0.676118	1.07099	0.737742
ebi-PL179-GCST90277313	ukb-saige-157	Pancreatic cancer || id:ukb-saige-157	Phosphatidylcholine (18:1_20:4) levels || id:ebi-PL179-GCST90277313	Weighted mode	29	-0.157488	0.116123	0.185867	-0.385089	0.0701131	0.854287	0.68039	1.07263	0.623972
ebi-PL179-GCST90277315	ukb-saige-157	Pancreatic cancer || id:ukb-saige-157	Phosphatidylcholine (18:2_20:1) levels || id:ebi-PL179-GCST90277315	MR Egger	17	0.470916	0.236964	0.0654667	0.00646585	0.935366	1.60146	1.00649	2.54815	0.654377
ebi-PL179-GCST90277315	ukb-saige-157	Pancreatic cancer || id:ukb-saige-157	Phosphatidylcholine (18:2_20:1) levels || id:ebi-PL179-GCST90277315	Weighted median	17	0.444496	0.161129	0.00580443	0.128683	0.760309	1.5597	1.13733	2.13894	0.259748
ebi-PL179-GCST90277315	ukb-saige-157	Pancreatic cancer || id:ukb-saige-157	Phosphatidylcholine (18:2_20:1) levels || id:ebi-PL179-GCST90277315	Weighted mode	17	0.465229	0.152206	0.00753434	0.166906	0.763552	1.59238	1.18164	2.14588	0.623972
ebi-PL179-GCST90277316	ukb-saige-157	Pancreatic cancer || id:ukb-saige-157	Phosphatidylcholine (18:2_20:3) levels || id:ebi-PL179-GCST90277316	Inverse variance weighted (multiplicative random effects)	19	0.0339352	0.185792	0.855071	-0.330217	0.398088	1.03452	0.718768	1.48897	0.944801
ebi-PL179-GCST90277316	ukb-saige-157	Pancreatic cancer || id:ukb-saige-157	Phosphatidylcholine (18:2_20:3) levels || id:ebi-PL179-GCST90277316	MR Egger	19	0.0245052	0.389418	0.950558	-0.738755	0.787765	1.02481	0.477708	2.19848	0.987171
ebi-PL179-GCST90277316	ukb-saige-157	Pancreatic cancer || id:ukb-saige-157	Phosphatidylcholine (18:2_20:3) levels || id:ebi-PL179-GCST90277316	Weighted median	19	0.328987	0.221758	0.137931	-0.105659	0.763634	1.38956	0.899731	2.14606	0.714519
ebi-PL179-GCST90277316	ukb-saige-157	Pancreatic cancer || id:ukb-saige-157	Phosphatidylcholine (18:2_20:3) levels || id:ebi-PL179-GCST90277316	Weighted mode	19	0.392487	0.264282	0.154819	-0.125506	0.910481	1.48066	0.88205	2.48552	0.623972
ebi-PL179-GCST90277317	ukb-saige-157	Pancreatic cancer || id:ukb-saige-157	Phosphatidylcholine (18:2_20:4) levels || id:ebi-PL179-GCST90277317	MR Egger	29	-0.585738	0.293029	0.0557774	-1.16007	-0.0114011	0.556695	0.313463	0.988664	0.654377
ebi-PL179-GCST90277317	ukb-saige-157	Pancreatic cancer || id:ukb-saige-157	Phosphatidylcholine (18:2_20:4) levels || id:ebi-PL179-GCST90277317	Weighted median	29	-0.232546	0.171446	0.174978	-0.568581	0.103488	0.792513	0.566328	1.10903	0.739506
ebi-PL179-GCST90277317	ukb-saige-157	Pancreatic cancer || id:ukb-saige-157	Phosphatidylcholine (18:2_20:4) levels || id:ebi-PL179-GCST90277317	Weighted mode	29	-0.29019	0.305462	0.350238	-0.888895	0.308515	0.748121	0.41111	1.3614	0.746341
ebi-PL179-GCST90277321	ukb-saige-157	Pancreatic cancer || id:ukb-saige-157	Phosphatidylcholine (O-16:0_18:2) levels || id:ebi-PL179-GCST90277321	Inverse variance weighted	19	0.19869	0.165311	0.229394	-0.125319	0.522699	1.2198	0.882216	1.68657	0.797827
ebi-PL179-GCST90277321	ukb-saige-157	Pancreatic cancer || id:ukb-saige-157	Phosphatidylcholine (O-16:0_18:2) levels || id:ebi-PL179-GCST90277321	MR Egger	19	0.496363	0.369953	0.197344	-0.228745	1.22147	1.64274	0.795531	3.39218	0.743241
ebi-PL179-GCST90277321	ukb-saige-157	Pancreatic cancer || id:ukb-saige-157	Phosphatidylcholine (O-16:0_18:2) levels || id:ebi-PL179-GCST90277321	Weighted median	19	0.401328	0.219466	0.0674509	-0.0288252	0.831481	1.49381	0.971586	2.29672	0.60086
ebi-PL179-GCST90277321	ukb-saige-157	Pancreatic cancer || id:ukb-saige-157	Phosphatidylcholine (O-16:0_18:2) levels || id:ebi-PL179-GCST90277321	Weighted mode	19	0.553516	0.303007	0.0843701	-0.0403785	1.14741	1.73936	0.960426	3.15002	0.623972
ebi-PL179-GCST90277322	ukb-saige-157	Pancreatic cancer || id:ukb-saige-157	Phosphatidylcholine (O-16:0_20:3) levels || id:ebi-PL179-GCST90277322	Inverse variance weighted	16	0.173404	0.133851	0.195147	-0.0889437	0.435752	1.18935	0.914897	1.54613	0.797827
ebi-PL179-GCST90277322	ukb-saige-157	Pancreatic cancer || id:ukb-saige-157	Phosphatidylcholine (O-16:0_20:3) levels || id:ebi-PL179-GCST90277322	MR Egger	16	0.276207	0.266049	0.316784	-0.245249	0.797663	1.31812	0.78251	2.22035	0.767527
ebi-PL179-GCST90277322	ukb-saige-157	Pancreatic cancer || id:ukb-saige-157	Phosphatidylcholine (O-16:0_20:3) levels || id:ebi-PL179-GCST90277322	Weighted median	16	0.297213	0.199954	0.137171	-0.0946967	0.689122	1.3461	0.909649	1.99197	0.714519
ebi-PL179-GCST90277322	ukb-saige-157	Pancreatic cancer || id:ukb-saige-157	Phosphatidylcholine (O-16:0_20:3) levels || id:ebi-PL179-GCST90277322	Weighted mode	16	0.482884	0.256621	0.0794282	-0.0200945	0.985862	1.62074	0.980106	2.68012	0.623972
ebi-PL179-GCST90277323	ukb-saige-157	Pancreatic cancer || id:ukb-saige-157	Phosphatidylcholine (O-16:0_20:4) levels || id:ebi-PL179-GCST90277323	MR Egger	28	-0.276251	0.174178	0.124821	-0.617639	0.0651369	0.758622	0.539216	1.06731	0.654377
ebi-PL179-GCST90277323	ukb-saige-157	Pancreatic cancer || id:ukb-saige-157	Phosphatidylcholine (O-16:0_20:4) levels || id:ebi-PL179-GCST90277323	Weighted median	28	-0.313795	0.147674	0.0335939	-0.603237	-0.0243535	0.730669	0.547038	0.975941	0.530755
ebi-PL179-GCST90277323	ukb-saige-157	Pancreatic cancer || id:ukb-saige-157	Phosphatidylcholine (O-16:0_20:4) levels || id:ebi-PL179-GCST90277323	Weighted mode	28	-0.310471	0.14825	0.0457592	-0.601041	-0.0199013	0.733102	0.548241	0.980295	0.623972
ebi-PL179-GCST90277325	ukb-saige-157	Pancreatic cancer || id:ukb-saige-157	Phosphatidylcholine (O-16:1_16:0) levels || id:ebi-PL179-GCST90277325	Inverse variance weighted	18	0.0844414	0.143379	0.555902	-0.196581	0.365464	1.08811	0.821535	1.44118	0.88415
ebi-PL179-GCST90277325	ukb-saige-157	Pancreatic cancer || id:ukb-saige-157	Phosphatidylcholine (O-16:1_16:0) levels || id:ebi-PL179-GCST90277325	MR Egger	18	0.648148	0.29577	0.0435669	0.0684396	1.22786	1.912	1.07084	3.4139	0.654377
ebi-PL179-GCST90277325	ukb-saige-157	Pancreatic cancer || id:ukb-saige-157	Phosphatidylcholine (O-16:1_16:0) levels || id:ebi-PL179-GCST90277325	Weighted median	18	0.263247	0.197788	0.183203	-0.124417	0.650911	1.30115	0.883012	1.91729	0.739506
ebi-PL179-GCST90277325	ukb-saige-157	Pancreatic cancer || id:ukb-saige-157	Phosphatidylcholine (O-16:1_16:0) levels || id:ebi-PL179-GCST90277325	Weighted mode	18	0.336478	0.240928	0.180505	-0.135742	0.808697	1.40001	0.873068	2.24498	0.623972
ebi-PL179-GCST90277326	ukb-saige-157	Pancreatic cancer || id:ukb-saige-157	Phosphatidylcholine (O-16:1_18:0) levels || id:ebi-PL179-GCST90277326	Inverse variance weighted (multiplicative random effects)	16	0.184404	0.205029	0.368437	-0.217452	0.58626	1.2025	0.804566	1.79725	0.824377
ebi-PL179-GCST90277326	ukb-saige-157	Pancreatic cancer || id:ukb-saige-157	Phosphatidylcholine (O-16:1_18:0) levels || id:ebi-PL179-GCST90277326	MR Egger	16	0.877234	0.318115	0.0154132	0.253729	1.50074	2.40424	1.28882	4.485	0.551792
ebi-PL179-GCST90277326	ukb-saige-157	Pancreatic cancer || id:ukb-saige-157	Phosphatidylcholine (O-16:1_18:0) levels || id:ebi-PL179-GCST90277326	Weighted median	16	0.268382	0.245724	0.274741	-0.213237	0.75	1.30785	0.807965	2.117	0.765108
ebi-PL179-GCST90277326	ukb-saige-157	Pancreatic cancer || id:ukb-saige-157	Phosphatidylcholine (O-16:1_18:0) levels || id:ebi-PL179-GCST90277326	Weighted mode	16	0.369274	0.354824	0.314488	-0.32618	1.06473	1.44668	0.721675	2.90005	0.72171
ebi-PL179-GCST90277329	ukb-saige-157	Pancreatic cancer || id:ukb-saige-157	Phosphatidylcholine (O-16:1_20:3) levels || id:ebi-PL179-GCST90277329	MR Egger	23	0.395481	0.342384	0.261032	-0.275591	1.06655	1.4851	0.759123	2.90535	0.767527
ebi-PL179-GCST90277329	ukb-saige-157	Pancreatic cancer || id:ukb-saige-157	Phosphatidylcholine (O-16:1_20:3) levels || id:ebi-PL179-GCST90277329	Weighted median	23	0.454369	0.188233	0.0157842	0.0854326	0.823305	1.57518	1.08919	2.27802	0.530755
ebi-PL179-GCST90277329	ukb-saige-157	Pancreatic cancer || id:ukb-saige-157	Phosphatidylcholine (O-16:1_20:3) levels || id:ebi-PL179-GCST90277329	Weighted mode	23	0.496905	0.287833	0.0983001	-0.067248	1.06106	1.64363	0.934963	2.88943	0.623972
ebi-PL179-GCST90277330	ukb-saige-157	Pancreatic cancer || id:ukb-saige-157	Phosphatidylcholine (O-16:1_20:4) levels || id:ebi-PL179-GCST90277330	Inverse variance weighted	21	-0.0379741	0.114645	0.740469	-0.262679	0.18673	0.962738	0.768989	1.2053	0.921267
ebi-PL179-GCST90277330	ukb-saige-157	Pancreatic cancer || id:ukb-saige-157	Phosphatidylcholine (O-16:1_20:4) levels || id:ebi-PL179-GCST90277330	MR Egger	21	-0.349657	0.199931	0.0964476	-0.741521	0.0422072	0.70493	0.476389	1.04311	0.654377
ebi-PL179-GCST90277330	ukb-saige-157	Pancreatic cancer || id:ukb-saige-157	Phosphatidylcholine (O-16:1_20:4) levels || id:ebi-PL179-GCST90277330	Weighted median	21	-0.228481	0.14317	0.110518	-0.509094	0.0521328	0.795742	0.60104	1.05352	0.682165
ebi-PL179-GCST90277330	ukb-saige-157	Pancreatic cancer || id:ukb-saige-157	Phosphatidylcholine (O-16:1_20:4) levels || id:ebi-PL179-GCST90277330	Weighted mode	21	-0.253231	0.140011	0.0855662	-0.527653	0.0211911	0.776289	0.589988	1.02142	0.623972
ebi-PL179-GCST90277331	ukb-saige-157	Pancreatic cancer || id:ukb-saige-157	Phosphatidylcholine (O-16:2_18:0) levels || id:ebi-PL179-GCST90277331	Inverse variance weighted	12	-0.305951	0.164356	0.0626723	-0.628089	0.0161876	0.736423	0.53361	1.01632	0.580282
ebi-PL179-GCST90277331	ukb-saige-157	Pancreatic cancer || id:ukb-saige-157	Phosphatidylcholine (O-16:2_18:0) levels || id:ebi-PL179-GCST90277331	MR Egger	12	-0.141111	0.348066	0.69371	-0.823321	0.541098	0.868393	0.438972	1.71789	0.921076
ebi-PL179-GCST90277331	ukb-saige-157	Pancreatic cancer || id:ukb-saige-157	Phosphatidylcholine (O-16:2_18:0) levels || id:ebi-PL179-GCST90277331	Weighted median	12	-0.21167	0.211761	0.317518	-0.626722	0.203381	0.809231	0.53434	1.22554	0.778571
ebi-PL179-GCST90277331	ukb-saige-157	Pancreatic cancer || id:ukb-saige-157	Phosphatidylcholine (O-16:2_18:0) levels || id:ebi-PL179-GCST90277331	Weighted mode	12	-0.198816	0.23896	0.423101	-0.667177	0.269545	0.819701	0.513155	1.30937	0.832254
ebi-PL179-GCST90277333	ukb-saige-157	Pancreatic cancer || id:ukb-saige-157	Phosphatidylcholine (O-17:0_17:1) levels || id:ebi-PL179-GCST90277333	Inverse variance weighted	33	-0.0362972	0.139123	0.79417	-0.308979	0.236384	0.964354	0.734197	1.26666	0.921267
ebi-PL179-GCST90277333	ukb-saige-157	Pancreatic cancer || id:ukb-saige-157	Phosphatidylcholine (O-17:0_17:1) levels || id:ebi-PL179-GCST90277333	MR Egger	33	-0.526618	0.312492	0.101988	-1.1391	0.0858654	0.590599	0.320107	1.08966	0.654377
ebi-PL179-GCST90277333	ukb-saige-157	Pancreatic cancer || id:ukb-saige-157	Phosphatidylcholine (O-17:0_17:1) levels || id:ebi-PL179-GCST90277333	Weighted median	33	-0.148384	0.170408	0.383886	-0.482383	0.185615	0.8621	0.61731	1.20396	0.815418
ebi-PL179-GCST90277333	ukb-saige-157	Pancreatic cancer || id:ukb-saige-157	Phosphatidylcholine (O-17:0_17:1) levels || id:ebi-PL179-GCST90277333	Weighted mode	33	-0.220587	0.297705	0.464123	-0.804089	0.362916	0.802048	0.447495	1.43751	0.871445
ebi-PL179-GCST90277336	ukb-saige-157	Pancreatic cancer || id:ukb-saige-157	Phosphatidylcholine (O-18:0_20:4) levels || id:ebi-PL179-GCST90277336	Inverse variance weighted	21	-0.0293891	0.131392	0.823011	-0.286918	0.22814	0.971039	0.750573	1.25626	0.921267
ebi-PL179-GCST90277336	ukb-saige-157	Pancreatic cancer || id:ukb-saige-157	Phosphatidylcholine (O-18:0_20:4) levels || id:ebi-PL179-GCST90277336	MR Egger	21	-0.0975744	0.254743	0.705948	-0.59687	0.401721	0.907035	0.550532	1.49439	0.921076
ebi-PL179-GCST90277336	ukb-saige-157	Pancreatic cancer || id:ukb-saige-157	Phosphatidylcholine (O-18:0_20:4) levels || id:ebi-PL179-GCST90277336	Weighted median	21	-0.40105	0.177709	0.024022	-0.74936	-0.05274	0.669617	0.472669	0.948627	0.530755
ebi-PL179-GCST90277336	ukb-saige-157	Pancreatic cancer || id:ukb-saige-157	Phosphatidylcholine (O-18:0_20:4) levels || id:ebi-PL179-GCST90277336	Weighted mode	21	-0.31787	0.183437	0.0985149	-0.677407	0.0416673	0.727698	0.507933	1.04255	0.623972
ebi-PL179-GCST90277337	ukb-saige-157	Pancreatic cancer || id:ukb-saige-157	Phosphatidylcholine (O-18:1_16:0) levels || id:ebi-PL179-GCST90277337	Inverse variance weighted	29	-0.176034	0.125358	0.160244	-0.421735	0.0696673	0.83859	0.655908	1.07215	0.797827
ebi-PL179-GCST90277337	ukb-saige-157	Pancreatic cancer || id:ukb-saige-157	Phosphatidylcholine (O-18:1_16:0) levels || id:ebi-PL179-GCST90277337	MR Egger	29	-0.162597	0.349219	0.645235	-0.847067	0.521873	0.849934	0.42867	1.68518	0.909426
ebi-PL179-GCST90277337	ukb-saige-157	Pancreatic cancer || id:ukb-saige-157	Phosphatidylcholine (O-18:1_16:0) levels || id:ebi-PL179-GCST90277337	Weighted median	29	-0.161233	0.173383	0.35241	-0.501062	0.178597	0.851094	0.605887	1.19554	0.815418
ebi-PL179-GCST90277337	ukb-saige-157	Pancreatic cancer || id:ukb-saige-157	Phosphatidylcholine (O-18:1_16:0) levels || id:ebi-PL179-GCST90277337	Weighted mode	29	-0.193147	0.301347	0.526769	-0.783787	0.397493	0.824361	0.456673	1.48809	0.878203
ebi-PL179-GCST90277338	ukb-saige-157	Pancreatic cancer || id:ukb-saige-157	Phosphatidylcholine (O-18:1_18:2) levels || id:ebi-PL179-GCST90277338	Inverse variance weighted (multiplicative random effects)	22	-0.0638287	0.180699	0.723915	-0.417999	0.290342	0.938166	0.658363	1.33688	0.921267
ebi-PL179-GCST90277338	ukb-saige-157	Pancreatic cancer || id:ukb-saige-157	Phosphatidylcholine (O-18:1_18:2) levels || id:ebi-PL179-GCST90277338	MR Egger	22	-0.161877	0.377318	0.672494	-0.901421	0.577667	0.850546	0.405992	1.78188	0.921076
ebi-PL179-GCST90277338	ukb-saige-157	Pancreatic cancer || id:ukb-saige-157	Phosphatidylcholine (O-18:1_18:2) levels || id:ebi-PL179-GCST90277338	Weighted median	22	-0.117594	0.202553	0.561537	-0.514597	0.279409	0.889057	0.597741	1.32235	0.85945
ebi-PL179-GCST90277338	ukb-saige-157	Pancreatic cancer || id:ukb-saige-157	Phosphatidylcholine (O-18:1_18:2) levels || id:ebi-PL179-GCST90277338	Weighted mode	22	-0.296603	0.30866	0.347518	-0.901576	0.30837	0.743339	0.405929	1.36121	0.746341
ebi-PL179-GCST90277339	ukb-saige-157	Pancreatic cancer || id:ukb-saige-157	Phosphatidylcholine (O-18:1_20:3) levels || id:ebi-PL179-GCST90277339	MR Egger	20	0.370766	0.372125	0.332288	-0.3586	1.10013	1.44884	0.698654	3.00456	0.767527
ebi-PL179-GCST90277339	ukb-saige-157	Pancreatic cancer || id:ukb-saige-157	Phosphatidylcholine (O-18:1_20:3) levels || id:ebi-PL179-GCST90277339	Weighted median	20	0.380902	0.215548	0.0772054	-0.0415714	0.803376	1.4636	0.959281	2.23307	0.60086
ebi-PL179-GCST90277339	ukb-saige-157	Pancreatic cancer || id:ukb-saige-157	Phosphatidylcholine (O-18:1_20:3) levels || id:ebi-PL179-GCST90277339	Weighted mode	20	0.418335	0.24024	0.0977954	-0.0525353	0.889206	1.51943	0.948821	2.4332	0.623972
ebi-PL179-GCST90277340	ukb-saige-157	Pancreatic cancer || id:ukb-saige-157	Phosphatidylcholine (O-18:1_20:4) levels || id:ebi-PL179-GCST90277340	Inverse variance weighted	22	-0.0385186	0.127496	0.762564	-0.288411	0.211374	0.962214	0.749454	1.23537	0.921267
ebi-PL179-GCST90277340	ukb-saige-157	Pancreatic cancer || id:ukb-saige-157	Phosphatidylcholine (O-18:1_20:4) levels || id:ebi-PL179-GCST90277340	MR Egger	22	-0.367966	0.236399	0.135262	-0.831309	0.095377	0.692141	0.435479	1.10007	0.654377
ebi-PL179-GCST90277340	ukb-saige-157	Pancreatic cancer || id:ukb-saige-157	Phosphatidylcholine (O-18:1_20:4) levels || id:ebi-PL179-GCST90277340	Weighted median	22	-0.106548	0.17145	0.534302	-0.44259	0.229494	0.898932	0.64237	1.25796	0.85393
ebi-PL179-GCST90277340	ukb-saige-157	Pancreatic cancer || id:ukb-saige-157	Phosphatidylcholine (O-18:1_20:4) levels || id:ebi-PL179-GCST90277340	Weighted mode	22	-0.29294	0.180393	0.119313	-0.646509	0.0606298	0.746067	0.523871	1.06251	0.623972
ebi-PL179-GCST90277341	ukb-saige-157	Pancreatic cancer || id:ukb-saige-157	Phosphatidylcholine (O-18:2_16:0) levels || id:ebi-PL179-GCST90277341	MR Egger	25	-0.383095	0.224491	0.101382	-0.823098	0.0569071	0.681748	0.439069	1.05856	0.654377
ebi-PL179-GCST90277341	ukb-saige-157	Pancreatic cancer || id:ukb-saige-157	Phosphatidylcholine (O-18:2_16:0) levels || id:ebi-PL179-GCST90277341	Weighted median	25	-0.403083	0.186721	0.0308698	-0.769056	-0.0371101	0.668257	0.46345	0.96357	0.530755
ebi-PL179-GCST90277341	ukb-saige-157	Pancreatic cancer || id:ukb-saige-157	Phosphatidylcholine (O-18:2_16:0) levels || id:ebi-PL179-GCST90277341	Weighted mode	25	-0.394589	0.296126	0.195209	-0.974996	0.185818	0.673957	0.377194	1.2042	0.623972
ebi-PL179-GCST90277344	ukb-saige-157	Pancreatic cancer || id:ukb-saige-157	Phosphatidylcholine (O-18:2_20:4) levels || id:ebi-PL179-GCST90277344	Inverse variance weighted	21	-0.135579	0.157467	0.389236	-0.444214	0.173055	0.87321	0.641328	1.18893	0.844438
ebi-PL179-GCST90277344	ukb-saige-157	Pancreatic cancer || id:ukb-saige-157	Phosphatidylcholine (O-18:2_20:4) levels || id:ebi-PL179-GCST90277344	MR Egger	21	-0.242143	0.329987	0.472031	-0.888917	0.404631	0.784944	0.411101	1.49875	0.804701
ebi-PL179-GCST90277344	ukb-saige-157	Pancreatic cancer || id:ukb-saige-157	Phosphatidylcholine (O-18:2_20:4) levels || id:ebi-PL179-GCST90277344	Weighted median	21	-0.11443	0.208967	0.583967	-0.524006	0.295145	0.891874	0.592144	1.34332	0.863559
ebi-PL179-GCST90277344	ukb-saige-157	Pancreatic cancer || id:ukb-saige-157	Phosphatidylcholine (O-18:2_20:4) levels || id:ebi-PL179-GCST90277344	Weighted mode	21	-0.62206	0.355016	0.0950576	-1.31789	0.0737702	0.536837	0.267699	1.07656	0.623972
ebi-PL179-GCST90277345	ukb-saige-157	Pancreatic cancer || id:ukb-saige-157	Phosphatidylethanolamine (16:0_18:2) levels || id:ebi-PL179-GCST90277345	Inverse variance weighted	20	0.055963	0.0956576	0.558525	-0.131526	0.243452	1.05756	0.876756	1.27565	0.88415
ebi-PL179-GCST90277345	ukb-saige-157	Pancreatic cancer || id:ukb-saige-157	Phosphatidylethanolamine (16:0_18:2) levels || id:ebi-PL179-GCST90277345	MR Egger	20	0.290345	0.199703	0.163192	-0.101072	0.681762	1.33689	0.903868	1.97736	0.695507
ebi-PL179-GCST90277345	ukb-saige-157	Pancreatic cancer || id:ukb-saige-157	Phosphatidylethanolamine (16:0_18:2) levels || id:ebi-PL179-GCST90277345	Weighted median	20	0.0481954	0.139188	0.729146	-0.224613	0.321004	1.04938	0.798825	1.37851	0.911983
ebi-PL179-GCST90277345	ukb-saige-157	Pancreatic cancer || id:ukb-saige-157	Phosphatidylethanolamine (16:0_18:2) levels || id:ebi-PL179-GCST90277345	Weighted mode	20	0.137739	0.143756	0.350022	-0.144022	0.419501	1.14768	0.865869	1.5212	0.746341
ebi-PL179-GCST90277348	ukb-saige-157	Pancreatic cancer || id:ukb-saige-157	Phosphatidylethanolamine (18:0_20:4) levels || id:ebi-PL179-GCST90277348	Inverse variance weighted	21	-0.178162	0.101636	0.0796133	-0.377369	0.0210454	0.836807	0.685663	1.02127	0.593782
ebi-PL179-GCST90277348	ukb-saige-157	Pancreatic cancer || id:ukb-saige-157	Phosphatidylethanolamine (18:0_20:4) levels || id:ebi-PL179-GCST90277348	MR Egger	21	-0.0579385	0.225973	0.800401	-0.500845	0.384968	0.943708	0.606018	1.46957	0.921076
ebi-PL179-GCST90277348	ukb-saige-157	Pancreatic cancer || id:ukb-saige-157	Phosphatidylethanolamine (18:0_20:4) levels || id:ebi-PL179-GCST90277348	Weighted median	21	-0.0868191	0.13922	0.532883	-0.35969	0.186052	0.916843	0.697892	1.20449	0.85393
ebi-PL179-GCST90277348	ukb-saige-157	Pancreatic cancer || id:ukb-saige-157	Phosphatidylethanolamine (18:0_20:4) levels || id:ebi-PL179-GCST90277348	Weighted mode	21	-0.0818753	0.129622	0.534772	-0.335934	0.172184	0.921387	0.71467	1.1879	0.878203
ebi-PL179-GCST90277350	ukb-saige-157	Pancreatic cancer || id:ukb-saige-157	Phosphatidylethanolamine (O-16:1_18:2) levels || id:ebi-PL179-GCST90277350	Inverse variance weighted	18	-0.0132975	0.128039	0.917285	-0.264254	0.237659	0.986791	0.767779	1.26828	0.987316
ebi-PL179-GCST90277350	ukb-saige-157	Pancreatic cancer || id:ukb-saige-157	Phosphatidylethanolamine (O-16:1_18:2) levels || id:ebi-PL179-GCST90277350	MR Egger	18	-0.21631	0.220295	0.34076	-0.648089	0.215469	0.805486	0.523045	1.24044	0.767527
ebi-PL179-GCST90277350	ukb-saige-157	Pancreatic cancer || id:ukb-saige-157	Phosphatidylethanolamine (O-16:1_18:2) levels || id:ebi-PL179-GCST90277350	Weighted median	18	-0.079693	0.168197	0.635638	-0.40936	0.249974	0.9234	0.664075	1.28399	0.885082
ebi-PL179-GCST90277350	ukb-saige-157	Pancreatic cancer || id:ukb-saige-157	Phosphatidylethanolamine (O-16:1_18:2) levels || id:ebi-PL179-GCST90277350	Weighted mode	18	-0.1227	0.241618	0.618101	-0.59627	0.350871	0.884529	0.550862	1.4203	0.915317
ebi-PL179-GCST90277352	ukb-saige-157	Pancreatic cancer || id:ukb-saige-157	Phosphatidylethanolamine (O-16:1_22:5) levels || id:ebi-PL179-GCST90277352	Inverse variance weighted	17	0.0636163	0.165219	0.700207	-0.260214	0.387446	1.06568	0.770887	1.47321	0.921267
ebi-PL179-GCST90277352	ukb-saige-157	Pancreatic cancer || id:ukb-saige-157	Phosphatidylethanolamine (O-16:1_22:5) levels || id:ebi-PL179-GCST90277352	MR Egger	17	0.201948	0.291792	0.49945	-0.369963	0.77386	1.22378	0.69076	2.16812	0.81457
ebi-PL179-GCST90277352	ukb-saige-157	Pancreatic cancer || id:ukb-saige-157	Phosphatidylethanolamine (O-16:1_22:5) levels || id:ebi-PL179-GCST90277352	Weighted median	17	0.143648	0.190882	0.451723	-0.230482	0.517777	1.15448	0.794151	1.67829	0.815418
ebi-PL179-GCST90277352	ukb-saige-157	Pancreatic cancer || id:ukb-saige-157	Phosphatidylethanolamine (O-16:1_22:5) levels || id:ebi-PL179-GCST90277352	Weighted mode	17	0.225759	0.240616	0.362063	-0.245849	0.697367	1.25327	0.78204	2.00846	0.762462
ebi-PL179-GCST90277354	ukb-saige-157	Pancreatic cancer || id:ukb-saige-157	Phosphatidylethanolamine (O-18:1_20:4) levels || id:ebi-PL179-GCST90277354	Inverse variance weighted	24	-0.0504853	0.135788	0.710045	-0.31663	0.215659	0.950768	0.728601	1.24068	0.921267
ebi-PL179-GCST90277354	ukb-saige-157	Pancreatic cancer || id:ukb-saige-157	Phosphatidylethanolamine (O-18:1_20:4) levels || id:ebi-PL179-GCST90277354	MR Egger	24	-0.0139007	0.300739	0.963551	-0.603349	0.575548	0.986196	0.546977	1.7781	0.989941
ebi-PL179-GCST90277354	ukb-saige-157	Pancreatic cancer || id:ukb-saige-157	Phosphatidylethanolamine (O-18:1_20:4) levels || id:ebi-PL179-GCST90277354	Weighted median	24	-0.148629	0.192111	0.43913	-0.525166	0.227908	0.861889	0.591457	1.25597	0.815418
ebi-PL179-GCST90277354	ukb-saige-157	Pancreatic cancer || id:ukb-saige-157	Phosphatidylethanolamine (O-18:1_20:4) levels || id:ebi-PL179-GCST90277354	Weighted mode	24	-0.380659	0.22764	0.108036	-0.826832	0.0655147	0.683411	0.437433	1.06771	0.623972
ebi-PL179-GCST90277356	ukb-saige-157	Pancreatic cancer || id:ukb-saige-157	Phosphatidylethanolamine (O-18:2_18:2) levels || id:ebi-PL179-GCST90277356	Inverse variance weighted	14	0.132788	0.1799	0.460441	-0.219816	0.485392	1.14201	0.802667	1.62481	0.872828
ebi-PL179-GCST90277356	ukb-saige-157	Pancreatic cancer || id:ukb-saige-157	Phosphatidylethanolamine (O-18:2_18:2) levels || id:ebi-PL179-GCST90277356	MR Egger	14	0.716352	0.34247	0.0583965	0.0451112	1.38759	2.04695	1.04614	4.0052	0.654377
ebi-PL179-GCST90277356	ukb-saige-157	Pancreatic cancer || id:ukb-saige-157	Phosphatidylethanolamine (O-18:2_18:2) levels || id:ebi-PL179-GCST90277356	Weighted median	14	0.316265	0.243365	0.193756	-0.160731	0.793261	1.37199	0.851521	2.21059	0.739506
ebi-PL179-GCST90277356	ukb-saige-157	Pancreatic cancer || id:ukb-saige-157	Phosphatidylethanolamine (O-18:2_18:2) levels || id:ebi-PL179-GCST90277356	Weighted mode	14	0.315861	0.298228	0.308825	-0.268665	0.900388	1.37144	0.764399	2.46056	0.717918
ebi-PL179-GCST90277357	ukb-saige-157	Pancreatic cancer || id:ukb-saige-157	Phosphatidylethanolamine (O-18:2_20:4) levels || id:ebi-PL179-GCST90277357	Inverse variance weighted	24	-0.180683	0.155254	0.244509	-0.484981	0.123615	0.8347	0.615709	1.13158	0.797827
ebi-PL179-GCST90277357	ukb-saige-157	Pancreatic cancer || id:ukb-saige-157	Phosphatidylethanolamine (O-18:2_20:4) levels || id:ebi-PL179-GCST90277357	MR Egger	24	-0.0849895	0.335135	0.802161	-0.741854	0.571875	0.918522	0.47623	1.77159	0.921076
ebi-PL179-GCST90277357	ukb-saige-157	Pancreatic cancer || id:ukb-saige-157	Phosphatidylethanolamine (O-18:2_20:4) levels || id:ebi-PL179-GCST90277357	Weighted median	24	-0.26651	0.209227	0.20274	-0.676595	0.143575	0.766048	0.508345	1.15439	0.740621
ebi-PL179-GCST90277357	ukb-saige-157	Pancreatic cancer || id:ukb-saige-157	Phosphatidylethanolamine (O-18:2_20:4) levels || id:ebi-PL179-GCST90277357	Weighted mode	24	-0.52724	0.35584	0.151998	-1.22469	0.170207	0.590232	0.29385	1.18555	0.623972
ebi-PL179-GCST90277359	ukb-saige-157	Pancreatic cancer || id:ukb-saige-157	Phosphatidylinositol (16:0_18:2) levels || id:ebi-PL179-GCST90277359	Inverse variance weighted	22	-0.0710587	0.124456	0.568029	-0.314992	0.172874	0.931407	0.729795	1.18872	0.88415
ebi-PL179-GCST90277359	ukb-saige-157	Pancreatic cancer || id:ukb-saige-157	Phosphatidylinositol (16:0_18:2) levels || id:ebi-PL179-GCST90277359	MR Egger	22	-0.252318	0.29706	0.405721	-0.834555	0.32992	0.776998	0.434068	1.39086	0.772597
ebi-PL179-GCST90277359	ukb-saige-157	Pancreatic cancer || id:ukb-saige-157	Phosphatidylinositol (16:0_18:2) levels || id:ebi-PL179-GCST90277359	Weighted median	22	-0.0492886	0.201575	0.80683	-0.444376	0.345798	0.951906	0.641225	1.41312	0.937288
ebi-PL179-GCST90277359	ukb-saige-157	Pancreatic cancer || id:ukb-saige-157	Phosphatidylinositol (16:0_18:2) levels || id:ebi-PL179-GCST90277359	Weighted mode	22	-0.154292	0.237522	0.522999	-0.619835	0.311251	0.857022	0.538033	1.36513	0.878203
ebi-PL179-GCST90277360	ukb-saige-157	Pancreatic cancer || id:ukb-saige-157	Phosphatidylinositol (16:0_20:4) levels || id:ebi-PL179-GCST90277360	Inverse variance weighted	24	-0.159225	0.119392	0.182324	-0.393233	0.0747829	0.852804	0.674871	1.07765	0.797827
ebi-PL179-GCST90277360	ukb-saige-157	Pancreatic cancer || id:ukb-saige-157	Phosphatidylinositol (16:0_20:4) levels || id:ebi-PL179-GCST90277360	MR Egger	24	-0.21866	0.22835	0.348688	-0.666227	0.228907	0.803595	0.513643	1.25722	0.767527
ebi-PL179-GCST90277360	ukb-saige-157	Pancreatic cancer || id:ukb-saige-157	Phosphatidylinositol (16:0_20:4) levels || id:ebi-PL179-GCST90277360	Weighted median	24	-0.131787	0.17014	0.438589	-0.465262	0.201688	0.876528	0.627971	1.22347	0.815418
ebi-PL179-GCST90277360	ukb-saige-157	Pancreatic cancer || id:ukb-saige-157	Phosphatidylinositol (16:0_20:4) levels || id:ebi-PL179-GCST90277360	Weighted mode	24	-0.121695	0.228472	0.599386	-0.569501	0.32611	0.885418	0.565808	1.38557	0.915317
ebi-PL179-GCST90277363	ukb-saige-157	Pancreatic cancer || id:ukb-saige-157	Phosphatidylinositol (18:0_20:3) levels || id:ebi-PL179-GCST90277363	Inverse variance weighted	34	0.0890927	0.0949138	0.347901	-0.0969384	0.275124	1.09318	0.907612	1.31669	0.803347
ebi-PL179-GCST90277363	ukb-saige-157	Pancreatic cancer || id:ukb-saige-157	Phosphatidylinositol (18:0_20:3) levels || id:ebi-PL179-GCST90277363	MR Egger	34	0.0350703	0.191667	0.855972	-0.340598	0.410738	1.03569	0.711345	1.50793	0.963154
ebi-PL179-GCST90277363	ukb-saige-157	Pancreatic cancer || id:ukb-saige-157	Phosphatidylinositol (18:0_20:3) levels || id:ebi-PL179-GCST90277363	Weighted median	34	0.0940098	0.133977	0.482873	-0.168584	0.356604	1.09857	0.84486	1.42847	0.815418
ebi-PL179-GCST90277363	ukb-saige-157	Pancreatic cancer || id:ukb-saige-157	Phosphatidylinositol (18:0_20:3) levels || id:ebi-PL179-GCST90277363	Weighted mode	34	0.14585	0.139326	0.302785	-0.127228	0.418929	1.15702	0.880533	1.52033	0.717918
ebi-PL179-GCST90277364	ukb-saige-157	Pancreatic cancer || id:ukb-saige-157	Phosphatidylinositol (18:0_20:4) levels || id:ebi-PL179-GCST90277364	Inverse variance weighted	30	-0.093353	0.107266	0.384139	-0.303594	0.116888	0.910872	0.73816	1.12399	0.844438
ebi-PL179-GCST90277364	ukb-saige-157	Pancreatic cancer || id:ukb-saige-157	Phosphatidylinositol (18:0_20:4) levels || id:ebi-PL179-GCST90277364	MR Egger	30	-0.17104	0.231601	0.466349	-0.624977	0.282897	0.842788	0.535274	1.32697	0.802659
ebi-PL179-GCST90277364	ukb-saige-157	Pancreatic cancer || id:ukb-saige-157	Phosphatidylinositol (18:0_20:4) levels || id:ebi-PL179-GCST90277364	Weighted median	30	-0.150541	0.146352	0.303654	-0.43739	0.136308	0.860242	0.645719	1.14603	0.777761
ebi-PL179-GCST90277364	ukb-saige-157	Pancreatic cancer || id:ukb-saige-157	Phosphatidylinositol (18:0_20:4) levels || id:ebi-PL179-GCST90277364	Weighted mode	30	-0.17294	0.150364	0.259482	-0.467654	0.121774	0.841188	0.62647	1.1295	0.670107
ebi-PL179-GCST90277367	ukb-saige-157	Pancreatic cancer || id:ukb-saige-157	Phosphatidylinositol (18:1_20:4) levels || id:ebi-PL179-GCST90277367	Inverse variance weighted	25	-0.0867176	0.124594	0.486429	-0.330922	0.157487	0.916936	0.718261	1.17057	0.872828
ebi-PL179-GCST90277367	ukb-saige-157	Pancreatic cancer || id:ukb-saige-157	Phosphatidylinositol (18:1_20:4) levels || id:ebi-PL179-GCST90277367	MR Egger	25	-0.21411	0.250259	0.401071	-0.704618	0.276399	0.80726	0.494297	1.31837	0.771955
ebi-PL179-GCST90277367	ukb-saige-157	Pancreatic cancer || id:ukb-saige-157	Phosphatidylinositol (18:1_20:4) levels || id:ebi-PL179-GCST90277367	Weighted median	25	-0.104217	0.171045	0.542326	-0.439465	0.23103	0.901029	0.644381	1.2599	0.858323
ebi-PL179-GCST90277367	ukb-saige-157	Pancreatic cancer || id:ukb-saige-157	Phosphatidylinositol (18:1_20:4) levels || id:ebi-PL179-GCST90277367	Weighted mode	25	-0.421187	0.299447	0.172378	-1.0081	0.165729	0.656268	0.364911	1.18025	0.623972
ebi-PL179-GCST90277368	ukb-saige-157	Pancreatic cancer || id:ukb-saige-157	Sphingomyelin (d32:1) levels || id:ebi-PL179-GCST90277368	Inverse variance weighted	28	-0.133525	0.102466	0.192536	-0.334358	0.0673082	0.875006	0.715798	1.06963	0.797827
ebi-PL179-GCST90277368	ukb-saige-157	Pancreatic cancer || id:ukb-saige-157	Sphingomyelin (d32:1) levels || id:ebi-PL179-GCST90277368	MR Egger	28	-0.0915227	0.163012	0.5793	-0.411026	0.227981	0.912541	0.66297	1.25606	0.871384
ebi-PL179-GCST90277368	ukb-saige-157	Pancreatic cancer || id:ukb-saige-157	Sphingomyelin (d32:1) levels || id:ebi-PL179-GCST90277368	Weighted median	28	-0.0600152	0.144452	0.677798	-0.34314	0.22311	0.94175	0.709539	1.24996	0.885082
ebi-PL179-GCST90277368	ukb-saige-157	Pancreatic cancer || id:ukb-saige-157	Sphingomyelin (d32:1) levels || id:ebi-PL179-GCST90277368	Weighted mode	28	-0.0932508	0.146763	0.530528	-0.380907	0.194405	0.910965	0.683241	1.21459	0.878203
ebi-PL179-GCST90277370	ukb-saige-157	Pancreatic cancer || id:ukb-saige-157	Sphingomyelin (d34:1) levels || id:ebi-PL179-GCST90277370	Inverse variance weighted (multiplicative random effects)	31	-0.0961626	0.146199	0.510697	-0.382712	0.190387	0.908316	0.682009	1.20972	0.873233
ebi-PL179-GCST90277370	ukb-saige-157	Pancreatic cancer || id:ukb-saige-157	Sphingomyelin (d34:1) levels || id:ebi-PL179-GCST90277370	MR Egger	31	-0.107028	0.277812	0.70286	-0.65154	0.437483	0.8985	0.521242	1.5488	0.921076
ebi-PL179-GCST90277370	ukb-saige-157	Pancreatic cancer || id:ukb-saige-157	Sphingomyelin (d34:1) levels || id:ebi-PL179-GCST90277370	Weighted median	31	-0.231544	0.1744	0.184289	-0.573367	0.110279	0.793308	0.563624	1.11659	0.739506
ebi-PL179-GCST90277370	ukb-saige-157	Pancreatic cancer || id:ukb-saige-157	Sphingomyelin (d34:1) levels || id:ebi-PL179-GCST90277370	Weighted mode	31	-0.404064	0.344546	0.250127	-1.07937	0.271246	0.667601	0.339808	1.3116	0.670107
ebi-PL179-GCST90277371	ukb-saige-157	Pancreatic cancer || id:ukb-saige-157	Sphingomyelin (d34:2) levels || id:ebi-PL179-GCST90277371	Inverse variance weighted	27	0.126981	0.113876	0.264817	-0.0962167	0.350178	1.1354	0.908267	1.41932	0.797827
ebi-PL179-GCST90277371	ukb-saige-157	Pancreatic cancer || id:ukb-saige-157	Sphingomyelin (d34:2) levels || id:ebi-PL179-GCST90277371	MR Egger	27	0.237762	0.194376	0.232657	-0.143215	0.618738	1.26841	0.866568	1.85658	0.767479
ebi-PL179-GCST90277371	ukb-saige-157	Pancreatic cancer || id:ukb-saige-157	Sphingomyelin (d34:2) levels || id:ebi-PL179-GCST90277371	Weighted median	27	0.0152073	0.188749	0.935785	-0.354742	0.385156	1.01532	0.701355	1.46984	0.976755
ebi-PL179-GCST90277371	ukb-saige-157	Pancreatic cancer || id:ukb-saige-157	Sphingomyelin (d34:2) levels || id:ebi-PL179-GCST90277371	Weighted mode	27	0.132184	0.259975	0.615426	-0.377368	0.641736	1.14132	0.685664	1.89978	0.915317
ebi-PL179-GCST90277380	ukb-saige-157	Pancreatic cancer || id:ukb-saige-157	Triacylglycerol (46:2) levels || id:ebi-PL179-GCST90277380	Inverse variance weighted	21	-0.0383879	0.145297	0.791624	-0.32317	0.246394	0.96234	0.723851	1.2794	0.921267
ebi-PL179-GCST90277380	ukb-saige-157	Pancreatic cancer || id:ukb-saige-157	Triacylglycerol (46:2) levels || id:ebi-PL179-GCST90277380	MR Egger	21	-0.0466002	0.292811	0.875232	-0.62051	0.52731	0.954469	0.53767	1.69437	0.967909
ebi-PL179-GCST90277380	ukb-saige-157	Pancreatic cancer || id:ukb-saige-157	Triacylglycerol (46:2) levels || id:ebi-PL179-GCST90277380	Weighted median	21	-0.145084	0.204753	0.478585	-0.5464	0.256232	0.86495	0.579031	1.29205	0.815418
ebi-PL179-GCST90277380	ukb-saige-157	Pancreatic cancer || id:ukb-saige-157	Triacylglycerol (46:2) levels || id:ebi-PL179-GCST90277380	Weighted mode	21	-0.19943	0.259857	0.451773	-0.708751	0.30989	0.819197	0.492259	1.36327	0.869542
ebi-PL179-GCST90277383	ukb-saige-157	Pancreatic cancer || id:ukb-saige-157	Triacylglycerol (48:2) levels || id:ebi-PL179-GCST90277383	Inverse variance weighted	24	-0.0344889	0.143371	0.809899	-0.315497	0.246519	0.966099	0.729427	1.27956	0.921267
ebi-PL179-GCST90277383	ukb-saige-157	Pancreatic cancer || id:ukb-saige-157	Triacylglycerol (48:2) levels || id:ebi-PL179-GCST90277383	MR Egger	24	-0.149206	0.330074	0.655667	-0.796151	0.497739	0.861391	0.451062	1.645	0.911331
ebi-PL179-GCST90277383	ukb-saige-157	Pancreatic cancer || id:ukb-saige-157	Triacylglycerol (48:2) levels || id:ebi-PL179-GCST90277383	Weighted median	24	-0.0384823	0.19401	0.84277	-0.418742	0.341778	0.962249	0.657874	1.40745	0.942832
ebi-PL179-GCST90277383	ukb-saige-157	Pancreatic cancer || id:ukb-saige-157	Triacylglycerol (48:2) levels || id:ebi-PL179-GCST90277383	Weighted mode	24	-0.128869	0.291521	0.662576	-0.70025	0.442512	0.879089	0.496461	1.55661	0.915317
ebi-PL179-GCST90277384	ukb-saige-157	Pancreatic cancer || id:ukb-saige-157	Triacylglycerol (48:3) levels || id:ebi-PL179-GCST90277384	Inverse variance weighted	27	-0.243921	0.132945	0.0665414	-0.504493	0.0166502	0.783549	0.603812	1.01679	0.580282
ebi-PL179-GCST90277384	ukb-saige-157	Pancreatic cancer || id:ukb-saige-157	Triacylglycerol (48:3) levels || id:ebi-PL179-GCST90277384	MR Egger	27	-0.638479	0.368628	0.0955894	-1.36099	0.0840326	0.528095	0.256407	1.08766	0.654377
ebi-PL179-GCST90277384	ukb-saige-157	Pancreatic cancer || id:ukb-saige-157	Triacylglycerol (48:3) levels || id:ebi-PL179-GCST90277384	Weighted median	27	-0.321529	0.176547	0.0685753	-0.667561	0.0245034	0.72504	0.512958	1.02481	0.60086
ebi-PL179-GCST90277384	ukb-saige-157	Pancreatic cancer || id:ukb-saige-157	Triacylglycerol (48:3) levels || id:ebi-PL179-GCST90277384	Weighted mode	27	-0.362769	0.265566	0.183632	-0.883279	0.15774	0.695747	0.413425	1.17086	0.623972
ebi-PL179-GCST90277387	ukb-saige-157	Pancreatic cancer || id:ukb-saige-157	Triacylglycerol (50:1) levels || id:ebi-PL179-GCST90277387	Inverse variance weighted	24	0.156037	0.139147	0.262124	-0.116691	0.428765	1.16887	0.88986	1.53536	0.797827
ebi-PL179-GCST90277387	ukb-saige-157	Pancreatic cancer || id:ukb-saige-157	Triacylglycerol (50:1) levels || id:ebi-PL179-GCST90277387	MR Egger	24	0.153061	0.243882	0.536725	-0.324948	0.631071	1.1654	0.722565	1.87962	0.834161
ebi-PL179-GCST90277387	ukb-saige-157	Pancreatic cancer || id:ukb-saige-157	Triacylglycerol (50:1) levels || id:ebi-PL179-GCST90277387	Weighted median	24	0.200411	0.183916	0.275851	-0.160064	0.560885	1.2219	0.852089	1.75222	0.765108
ebi-PL179-GCST90277387	ukb-saige-157	Pancreatic cancer || id:ukb-saige-157	Triacylglycerol (50:1) levels || id:ebi-PL179-GCST90277387	Weighted mode	24	0.0599922	0.256461	0.817114	-0.442671	0.562655	1.06183	0.642319	1.75533	0.949762
ebi-PL179-GCST90277390	ukb-saige-157	Pancreatic cancer || id:ukb-saige-157	Triacylglycerol (50:4) levels || id:ebi-PL179-GCST90277390	Inverse variance weighted	32	-0.0384076	0.138701	0.781849	-0.310261	0.233445	0.962321	0.733256	1.26294	0.921267
ebi-PL179-GCST90277390	ukb-saige-157	Pancreatic cancer || id:ukb-saige-157	Triacylglycerol (50:4) levels || id:ebi-PL179-GCST90277390	MR Egger	32	-0.0548539	0.379629	0.886077	-0.798927	0.689219	0.946623	0.449811	1.99216	0.967909
ebi-PL179-GCST90277390	ukb-saige-157	Pancreatic cancer || id:ukb-saige-157	Triacylglycerol (50:4) levels || id:ebi-PL179-GCST90277390	Weighted median	32	-0.275956	0.186465	0.138892	-0.641427	0.089516	0.758847	0.52654	1.09364	0.714519
ebi-PL179-GCST90277390	ukb-saige-157	Pancreatic cancer || id:ukb-saige-157	Triacylglycerol (50:4) levels || id:ebi-PL179-GCST90277390	Weighted mode	32	-0.337642	0.231031	0.153954	-0.790464	0.115179	0.71345	0.453634	1.12207	0.623972
ebi-PL179-GCST90277391	ukb-saige-157	Pancreatic cancer || id:ukb-saige-157	Triacylglycerol (50:5) levels || id:ebi-PL179-GCST90277391	Inverse variance weighted	25	-0.08006	0.113546	0.480754	-0.30261	0.14249	0.923061	0.738887	1.15314	0.872828
ebi-PL179-GCST90277391	ukb-saige-157	Pancreatic cancer || id:ukb-saige-157	Triacylglycerol (50:5) levels || id:ebi-PL179-GCST90277391	MR Egger	25	-0.177856	0.179134	0.331107	-0.528958	0.173246	0.837063	0.589219	1.18916	0.767527
ebi-PL179-GCST90277391	ukb-saige-157	Pancreatic cancer || id:ukb-saige-157	Triacylglycerol (50:5) levels || id:ebi-PL179-GCST90277391	Weighted median	25	-0.118294	0.143122	0.408506	-0.398813	0.162225	0.888435	0.671116	1.17612	0.815418
ebi-PL179-GCST90277391	ukb-saige-157	Pancreatic cancer || id:ukb-saige-157	Triacylglycerol (50:5) levels || id:ebi-PL179-GCST90277391	Weighted mode	25	-0.223911	0.183923	0.235282	-0.5844	0.136579	0.799386	0.55744	1.14634	0.670107
ebi-PL179-GCST90277393	ukb-saige-157	Pancreatic cancer || id:ukb-saige-157	Triacylglycerol (51:2) levels || id:ebi-PL179-GCST90277393	Inverse variance weighted	21	-0.154436	0.159076	0.33163	-0.466224	0.157352	0.856898	0.627367	1.17041	0.803347
ebi-PL179-GCST90277393	ukb-saige-157	Pancreatic cancer || id:ukb-saige-157	Triacylglycerol (51:2) levels || id:ebi-PL179-GCST90277393	MR Egger	21	-0.212281	0.316624	0.510638	-0.832863	0.408301	0.808738	0.434803	1.50426	0.81457
ebi-PL179-GCST90277393	ukb-saige-157	Pancreatic cancer || id:ukb-saige-157	Triacylglycerol (51:2) levels || id:ebi-PL179-GCST90277393	Weighted median	21	-0.178458	0.202622	0.378455	-0.575597	0.21868	0.836559	0.562369	1.24443	0.815418
ebi-PL179-GCST90277393	ukb-saige-157	Pancreatic cancer || id:ukb-saige-157	Triacylglycerol (51:2) levels || id:ebi-PL179-GCST90277393	Weighted mode	21	-0.161738	0.218462	0.46769	-0.589924	0.266447	0.850664	0.55437	1.30532	0.871445
ebi-PL179-GCST90277394	ukb-saige-157	Pancreatic cancer || id:ukb-saige-157	Triacylglycerol (51:3) levels || id:ebi-PL179-GCST90277394	Inverse variance weighted	26	-0.227279	0.120136	0.0585109	-0.462745	0.00818715	0.796699	0.629553	1.00822	0.580282
ebi-PL179-GCST90277394	ukb-saige-157	Pancreatic cancer || id:ukb-saige-157	Triacylglycerol (51:3) levels || id:ebi-PL179-GCST90277394	MR Egger	26	-0.181788	0.237533	0.451546	-0.647353	0.283778	0.833778	0.523429	1.32814	0.792419
ebi-PL179-GCST90277394	ukb-saige-157	Pancreatic cancer || id:ukb-saige-157	Triacylglycerol (51:3) levels || id:ebi-PL179-GCST90277394	Weighted median	26	-0.164057	0.162549	0.312843	-0.482653	0.154539	0.848694	0.617144	1.16712	0.777761
ebi-PL179-GCST90277394	ukb-saige-157	Pancreatic cancer || id:ukb-saige-157	Triacylglycerol (51:3) levels || id:ebi-PL179-GCST90277394	Weighted mode	26	-0.189507	0.20928	0.373836	-0.599696	0.220682	0.827367	0.548979	1.24693	0.774337
ebi-PL179-GCST90277395	ukb-saige-157	Pancreatic cancer || id:ukb-saige-157	Triacylglycerol (51:4) levels || id:ebi-PL179-GCST90277395	Inverse variance weighted	20	-0.0274182	0.116157	0.813399	-0.255086	0.20025	0.972954	0.77485	1.22171	0.921267
ebi-PL179-GCST90277395	ukb-saige-157	Pancreatic cancer || id:ukb-saige-157	Triacylglycerol (51:4) levels || id:ebi-PL179-GCST90277395	MR Egger	20	-0.119637	0.227818	0.605894	-0.56616	0.326886	0.887243	0.567701	1.38664	0.888975
ebi-PL179-GCST90277395	ukb-saige-157	Pancreatic cancer || id:ukb-saige-157	Triacylglycerol (51:4) levels || id:ebi-PL179-GCST90277395	Weighted median	20	-0.118161	0.158301	0.455405	-0.428431	0.192109	0.888553	0.651531	1.2118	0.815418
ebi-PL179-GCST90277395	ukb-saige-157	Pancreatic cancer || id:ukb-saige-157	Triacylglycerol (51:4) levels || id:ebi-PL179-GCST90277395	Weighted mode	20	-0.133651	0.217565	0.5463	-0.560079	0.292776	0.874895	0.571164	1.34014	0.88097
ebi-PL179-GCST90277397	ukb-saige-157	Pancreatic cancer || id:ukb-saige-157	Triacylglycerol (52:3) levels || id:ebi-PL179-GCST90277397	Inverse variance weighted	30	-0.11966	0.116266	0.30339	-0.34754	0.108221	0.887222	0.706424	1.11429	0.797827
ebi-PL179-GCST90277397	ukb-saige-157	Pancreatic cancer || id:ukb-saige-157	Triacylglycerol (52:3) levels || id:ebi-PL179-GCST90277397	MR Egger	30	-0.227071	0.241651	0.355425	-0.700706	0.246565	0.796864	0.496235	1.27962	0.767527
ebi-PL179-GCST90277397	ukb-saige-157	Pancreatic cancer || id:ukb-saige-157	Triacylglycerol (52:3) levels || id:ebi-PL179-GCST90277397	Weighted median	30	-0.166612	0.164486	0.311097	-0.489005	0.155781	0.846528	0.613237	1.16857	0.777761
ebi-PL179-GCST90277397	ukb-saige-157	Pancreatic cancer || id:ukb-saige-157	Triacylglycerol (52:3) levels || id:ebi-PL179-GCST90277397	Weighted mode	30	-0.25401	0.18669	0.184124	-0.619922	0.111903	0.775684	0.537986	1.1184	0.623972
ebi-PL179-GCST90277399	ukb-saige-157	Pancreatic cancer || id:ukb-saige-157	Triacylglycerol (52:5) levels || id:ebi-PL179-GCST90277399	Inverse variance weighted	27	-0.203343	0.129102	0.115242	-0.456383	0.0496961	0.815998	0.633571	1.05095	0.693358
ebi-PL179-GCST90277399	ukb-saige-157	Pancreatic cancer || id:ukb-saige-157	Triacylglycerol (52:5) levels || id:ebi-PL179-GCST90277399	MR Egger	27	-0.30211	0.347135	0.392418	-0.982495	0.378274	0.739256	0.374376	1.45976	0.771955
ebi-PL179-GCST90277399	ukb-saige-157	Pancreatic cancer || id:ukb-saige-157	Triacylglycerol (52:5) levels || id:ebi-PL179-GCST90277399	Weighted median	27	-0.158379	0.189365	0.402949	-0.529535	0.212777	0.853526	0.588879	1.23711	0.815418
ebi-PL179-GCST90277399	ukb-saige-157	Pancreatic cancer || id:ukb-saige-157	Triacylglycerol (52:5) levels || id:ebi-PL179-GCST90277399	Weighted mode	27	-0.354424	0.252606	0.172425	-0.849532	0.140683	0.701577	0.427615	1.15106	0.623972
ebi-PL179-GCST90277400	ukb-saige-157	Pancreatic cancer || id:ukb-saige-157	Triacylglycerol (52:6) levels || id:ebi-PL179-GCST90277400	Inverse variance weighted	23	-0.160294	0.130084	0.217861	-0.415259	0.0946703	0.851893	0.660169	1.0993	0.797827
ebi-PL179-GCST90277400	ukb-saige-157	Pancreatic cancer || id:ukb-saige-157	Triacylglycerol (52:6) levels || id:ebi-PL179-GCST90277400	MR Egger	23	-0.254275	0.28816	0.387544	-0.819069	0.310518	0.775478	0.440842	1.36413	0.771955
ebi-PL179-GCST90277400	ukb-saige-157	Pancreatic cancer || id:ukb-saige-157	Triacylglycerol (52:6) levels || id:ebi-PL179-GCST90277400	Weighted median	23	-0.209946	0.186688	0.260767	-0.575855	0.155963	0.810628	0.562224	1.16878	0.765108
ebi-PL179-GCST90277400	ukb-saige-157	Pancreatic cancer || id:ukb-saige-157	Triacylglycerol (52:6) levels || id:ebi-PL179-GCST90277400	Weighted mode	23	-0.331262	0.301441	0.28368	-0.922086	0.259562	0.718017	0.397689	1.29636	0.70526
ebi-PL179-GCST90277401	ukb-saige-157	Pancreatic cancer || id:ukb-saige-157	Triacylglycerol (53:2) levels || id:ebi-PL179-GCST90277401	Inverse variance weighted	22	-0.237108	0.14309	0.097509	-0.517565	0.0433489	0.788906	0.59597	1.0443	0.671312
ebi-PL179-GCST90277401	ukb-saige-157	Pancreatic cancer || id:ukb-saige-157	Triacylglycerol (53:2) levels || id:ebi-PL179-GCST90277401	MR Egger	22	-0.491715	0.433484	0.270068	-1.34134	0.357914	0.611577	0.261494	1.43034	0.767527
ebi-PL179-GCST90277401	ukb-saige-157	Pancreatic cancer || id:ukb-saige-157	Triacylglycerol (53:2) levels || id:ebi-PL179-GCST90277401	Weighted median	22	-0.167691	0.207724	0.419506	-0.574831	0.239448	0.845615	0.5628	1.27055	0.815418
ebi-PL179-GCST90277401	ukb-saige-157	Pancreatic cancer || id:ukb-saige-157	Triacylglycerol (53:2) levels || id:ebi-PL179-GCST90277401	Weighted mode	22	-0.338665	0.312165	0.290268	-0.950508	0.273179	0.712721	0.386544	1.31413	0.710036
ebi-PL179-GCST90277402	ukb-saige-157	Pancreatic cancer || id:ukb-saige-157	Triacylglycerol (53:3) levels || id:ebi-PL179-GCST90277402	Inverse variance weighted	24	-0.180977	0.129069	0.160863	-0.433952	0.0719977	0.834454	0.647943	1.07465	0.797827
ebi-PL179-GCST90277402	ukb-saige-157	Pancreatic cancer || id:ukb-saige-157	Triacylglycerol (53:3) levels || id:ebi-PL179-GCST90277402	MR Egger	24	-0.347803	0.318424	0.286535	-0.971915	0.276309	0.706238	0.378358	1.31826	0.767527
ebi-PL179-GCST90277402	ukb-saige-157	Pancreatic cancer || id:ukb-saige-157	Triacylglycerol (53:3) levels || id:ebi-PL179-GCST90277402	Weighted median	24	-0.16223	0.192712	0.399885	-0.539945	0.215485	0.850246	0.58278	1.24046	0.815418
ebi-PL179-GCST90277402	ukb-saige-157	Pancreatic cancer || id:ukb-saige-157	Triacylglycerol (53:3) levels || id:ebi-PL179-GCST90277402	Weighted mode	24	-0.280279	0.236747	0.248555	-0.744304	0.183746	0.755573	0.475065	1.20171	0.670107
ebi-PL179-GCST90277404	ukb-saige-157	Pancreatic cancer || id:ukb-saige-157	Triacylglycerol (54:3) levels || id:ebi-PL179-GCST90277404	Inverse variance weighted	29	-0.237495	0.1229	0.0533077	-0.478379	0.00338958	0.788601	0.619787	1.0034	0.580282
ebi-PL179-GCST90277404	ukb-saige-157	Pancreatic cancer || id:ukb-saige-157	Triacylglycerol (54:3) levels || id:ebi-PL179-GCST90277404	MR Egger	29	-0.331037	0.305744	0.288504	-0.930295	0.26822	0.718178	0.394437	1.30764	0.767527
ebi-PL179-GCST90277404	ukb-saige-157	Pancreatic cancer || id:ukb-saige-157	Triacylglycerol (54:3) levels || id:ebi-PL179-GCST90277404	Weighted median	29	-0.333831	0.182941	0.0680317	-0.692395	0.0247343	0.716175	0.500376	1.02504	0.60086
ebi-PL179-GCST90277404	ukb-saige-157	Pancreatic cancer || id:ukb-saige-157	Triacylglycerol (54:3) levels || id:ebi-PL179-GCST90277404	Weighted mode	29	-0.367217	0.265313	0.177265	-0.887231	0.152797	0.692659	0.411794	1.16509	0.623972
ebi-PL179-GCST90277405	ukb-saige-157	Pancreatic cancer || id:ukb-saige-157	Triacylglycerol (54:4) levels || id:ebi-PL179-GCST90277405	Inverse variance weighted	25	-0.0535545	0.130591	0.681738	-0.309513	0.202404	0.947854	0.733804	1.22434	0.921267
ebi-PL179-GCST90277405	ukb-saige-157	Pancreatic cancer || id:ukb-saige-157	Triacylglycerol (54:4) levels || id:ebi-PL179-GCST90277405	MR Egger	25	-0.135687	0.334724	0.688952	-0.791747	0.520372	0.873116	0.453053	1.68265	0.921076
ebi-PL179-GCST90277405	ukb-saige-157	Pancreatic cancer || id:ukb-saige-157	Triacylglycerol (54:4) levels || id:ebi-PL179-GCST90277405	Weighted median	25	-0.140601	0.184959	0.44715	-0.50312	0.221918	0.868836	0.604641	1.24847	0.815418
ebi-PL179-GCST90277405	ukb-saige-157	Pancreatic cancer || id:ukb-saige-157	Triacylglycerol (54:4) levels || id:ebi-PL179-GCST90277405	Weighted mode	25	-0.264899	0.221083	0.242542	-0.698221	0.168423	0.767284	0.49747	1.18344	0.670107
ebi-PL179-GCST90277406	ukb-saige-157	Pancreatic cancer || id:ukb-saige-157	Triacylglycerol (54:5) levels || id:ebi-PL179-GCST90277406	Inverse variance weighted	25	-0.135793	0.123023	0.269681	-0.376918	0.105333	0.873024	0.685972	1.11108	0.797827
ebi-PL179-GCST90277406	ukb-saige-157	Pancreatic cancer || id:ukb-saige-157	Triacylglycerol (54:5) levels || id:ebi-PL179-GCST90277406	MR Egger	25	-0.209302	0.253044	0.416659	-0.705267	0.286664	0.811151	0.493977	1.33198	0.784859
ebi-PL179-GCST90277406	ukb-saige-157	Pancreatic cancer || id:ukb-saige-157	Triacylglycerol (54:5) levels || id:ebi-PL179-GCST90277406	Weighted median	25	-0.134203	0.171378	0.43358	-0.470105	0.201698	0.874413	0.624937	1.22348	0.815418
ebi-PL179-GCST90277406	ukb-saige-157	Pancreatic cancer || id:ukb-saige-157	Triacylglycerol (54:5) levels || id:ebi-PL179-GCST90277406	Weighted mode	25	-0.121862	0.215562	0.577102	-0.544364	0.30064	0.88527	0.58021	1.35072	0.91417
ebi-PL179-GCST90277408	ukb-saige-157	Pancreatic cancer || id:ukb-saige-157	Triacylglycerol (54:7) levels || id:ebi-PL179-GCST90277408	MR Egger	23	-0.0878097	0.287096	0.762726	-0.650517	0.474898	0.915935	0.521776	1.60785	0.921076
ebi-PL179-GCST90277408	ukb-saige-157	Pancreatic cancer || id:ukb-saige-157	Triacylglycerol (54:7) levels || id:ebi-PL179-GCST90277408	Weighted median	23	-0.19136	0.188247	0.309373	-0.560325	0.177604	0.825835	0.571024	1.19435	0.777761
ebi-PL179-GCST90277408	ukb-saige-157	Pancreatic cancer || id:ukb-saige-157	Triacylglycerol (54:7) levels || id:ebi-PL179-GCST90277408	Weighted mode	23	-0.0878183	0.251787	0.730571	-0.581322	0.405685	0.915927	0.559159	1.50033	0.922434
ebi-PL179-GCST90277410	ukb-saige-157	Pancreatic cancer || id:ukb-saige-157	Triacylglycerol (56:4) levels || id:ebi-PL179-GCST90277410	Inverse variance weighted	18	-0.0580199	0.161974	0.720189	-0.375488	0.259448	0.943631	0.686954	1.29621	0.921267
ebi-PL179-GCST90277410	ukb-saige-157	Pancreatic cancer || id:ukb-saige-157	Triacylglycerol (56:4) levels || id:ebi-PL179-GCST90277410	MR Egger	18	-0.206188	0.425446	0.6345	-1.04006	0.627686	0.81368	0.353433	1.87327	0.906109
ebi-PL179-GCST90277410	ukb-saige-157	Pancreatic cancer || id:ukb-saige-157	Triacylglycerol (56:4) levels || id:ebi-PL179-GCST90277410	Weighted median	18	-0.103544	0.207849	0.618363	-0.510929	0.30384	0.901636	0.599938	1.35505	0.885082
ebi-PL179-GCST90277410	ukb-saige-157	Pancreatic cancer || id:ukb-saige-157	Triacylglycerol (56:4) levels || id:ebi-PL179-GCST90277410	Weighted mode	18	-0.121296	0.30382	0.694689	-0.716783	0.474191	0.885772	0.488321	1.60671	0.915317
ebi-PL179-GCST90277411	ukb-saige-157	Pancreatic cancer || id:ukb-saige-157	Triacylglycerol (56:5) levels || id:ebi-PL179-GCST90277411	Inverse variance weighted	23	-0.204302	0.116214	0.0787492	-0.432081	0.0234763	0.815216	0.649157	1.02375	0.593782
ebi-PL179-GCST90277411	ukb-saige-157	Pancreatic cancer || id:ukb-saige-157	Triacylglycerol (56:5) levels || id:ebi-PL179-GCST90277411	MR Egger	23	-0.237422	0.274785	0.397334	-0.776	0.301156	0.788658	0.460243	1.35142	0.771955
ebi-PL179-GCST90277411	ukb-saige-157	Pancreatic cancer || id:ukb-saige-157	Triacylglycerol (56:5) levels || id:ebi-PL179-GCST90277411	Weighted median	23	-0.300364	0.164515	0.0678872	-0.622814	0.0220854	0.740548	0.536433	1.02233	0.60086
ebi-PL179-GCST90277411	ukb-saige-157	Pancreatic cancer || id:ukb-saige-157	Triacylglycerol (56:5) levels || id:ebi-PL179-GCST90277411	Weighted mode	23	-0.293878	0.249509	0.251451	-0.782915	0.19516	0.745368	0.457072	1.21551	0.670107

## Sheet: strict MR
id.exposure	id.outcome	outcome	exposure	method	nsnp	b	se	pval	lo_ci	up_ci	or	or_lci95	or_uci95	p_fdr
ebi-PL179-GCST90277240	ukb-saige-157	Pancreatic cancer || id:ukb-saige-157	Sterol ester (27:1/16:0) levels || id:ebi-PL179-GCST90277240	Inverse variance weighted	33	-0.325461	0.0996336	0.00108856	-0.520742	-0.130179	0.722195	0.594079	0.877938	0.00108856
ebi-PL179-GCST90277240	ukb-saige-157	Pancreatic cancer || id:ukb-saige-157	Sterol ester (27:1/16:0) levels || id:ebi-PL179-GCST90277240	Contamination mixture method	33	-0.534982	0.145408	0.00277854	-0.819982	-0.249982	0.58568	0.44044	0.778815	0.00277854
ebi-PL179-GCST90277240	ukb-saige-157	Pancreatic cancer || id:ukb-saige-157	Sterol ester (27:1/16:0) levels || id:ebi-PL179-GCST90277240	Robust adjusted profile score (RAPS)	33	-0.335617	0.107293	0.00175983	-0.545911	-0.125322	0.714897	0.579314	0.882213	0.00175983
ebi-PL179-GCST90277240	ukb-saige-157	Pancreatic cancer || id:ukb-saige-157	Sterol ester (27:1/16:0) levels || id:ebi-PL179-GCST90277240	Debiased inverse-variance weighted method	33	-0.336676	0.103901	0.00119382	-0.540322	-0.13303	0.71414	0.582561	0.875439	0.00119382
ebi-PL179-GCST90277240	ukb-saige-157	Pancreatic cancer || id:ukb-saige-157	Sterol ester (27:1/16:0) levels || id:ebi-PL179-GCST90277240	Constrained maximum likelihood	33	-0.31794	0.119135	0.00761376	-0.551444	-0.0844351	0.727647	0.576117	0.919031	0.00761376
ebi-PL179-GCST90277245	ukb-saige-157	Pancreatic cancer || id:ukb-saige-157	Sterol ester (27:1/18:1) levels || id:ebi-PL179-GCST90277245	Inverse variance weighted	29	-0.345903	0.12184	0.00452556	-0.584708	-0.107097	0.707581	0.557268	0.898439	0.00452556
ebi-PL179-GCST90277245	ukb-saige-157	Pancreatic cancer || id:ukb-saige-157	Sterol ester (27:1/18:1) levels || id:ebi-PL179-GCST90277245	Contamination mixture method	29	-0.581795	0.158163	0.000922978	-0.891795	-0.271795	0.558894	0.409919	0.762011	0.000922978
ebi-PL179-GCST90277245	ukb-saige-157	Pancreatic cancer || id:ukb-saige-157	Sterol ester (27:1/18:1) levels || id:ebi-PL179-GCST90277245	Robust adjusted profile score (RAPS)	29	-0.371045	0.132026	0.00494819	-0.629816	-0.112273	0.690013	0.53269	0.8938	0.00494819
ebi-PL179-GCST90277245	ukb-saige-157	Pancreatic cancer || id:ukb-saige-157	Sterol ester (27:1/18:1) levels || id:ebi-PL179-GCST90277245	Debiased inverse-variance weighted method	29	-0.360385	0.127966	0.0048586	-0.611197	-0.109572	0.697408	0.542701	0.896218	0.0048586
ebi-PL179-GCST90277245	ukb-saige-157	Pancreatic cancer || id:ukb-saige-157	Sterol ester (27:1/18:1) levels || id:ebi-PL179-GCST90277245	Constrained maximum likelihood	29	-0.358964	0.147477	0.0149318	-0.648019	-0.0699085	0.6984	0.523081	0.932479	0.0149318
ebi-PL179-GCST90277252	ukb-saige-157	Pancreatic cancer || id:ukb-saige-157	Sterol ester (27:1/22:6) levels || id:ebi-PL179-GCST90277252	Inverse variance weighted	23	-0.288354	0.13846	0.0372894	-0.559736	-0.0169726	0.749496	0.57136	0.983171	0.0372894
ebi-PL179-GCST90277252	ukb-saige-157	Pancreatic cancer || id:ukb-saige-157	Sterol ester (27:1/22:6) levels || id:ebi-PL179-GCST90277252	Contamination mixture method	23	-0.669002	0.206633	0.023415	-1.074	-0.264002	0.51222	0.341639	0.767972	0.023415
ebi-PL179-GCST90277252	ukb-saige-157	Pancreatic cancer || id:ukb-saige-157	Sterol ester (27:1/22:6) levels || id:ebi-PL179-GCST90277252	Robust adjusted profile score (RAPS)	23	-0.310428	0.151007	0.0398089	-0.606401	-0.0144554	0.733133	0.54531	0.985649	0.0398089
ebi-PL179-GCST90277252	ukb-saige-157	Pancreatic cancer || id:ukb-saige-157	Sterol ester (27:1/22:6) levels || id:ebi-PL179-GCST90277252	Debiased inverse-variance weighted method	23	-0.298442	0.140478	0.0336304	-0.573778	-0.0231051	0.741973	0.563393	0.97716	0.0336304
ebi-PL179-GCST90277252	ukb-saige-157	Pancreatic cancer || id:ukb-saige-157	Sterol ester (27:1/22:6) levels || id:ebi-PL179-GCST90277252	Constrained maximum likelihood	23	-0.273069	0.170074	0.108366	-0.606414	0.0602772	0.761041	0.545303	1.06213	0.108366
ebi-PL179-GCST90277266	ukb-saige-157	Pancreatic cancer || id:ukb-saige-157	Phosphatidylcholine (18:1_0:0) levels || id:ebi-PL179-GCST90277266	Inverse variance weighted	19	-0.342066	0.164375	0.0374327	-0.664241	-0.0198915	0.710301	0.514664	0.980305	0.0374327
ebi-PL179-GCST90277266	ukb-saige-157	Pancreatic cancer || id:ukb-saige-157	Phosphatidylcholine (18:1_0:0) levels || id:ebi-PL179-GCST90277266	Contamination mixture method	19	-0.175812	0.278061	0.34278	-0.720812	0.369188	0.838775	0.486357	1.44656	0.34278
ebi-PL179-GCST90277266	ukb-saige-157	Pancreatic cancer || id:ukb-saige-157	Phosphatidylcholine (18:1_0:0) levels || id:ebi-PL179-GCST90277266	Robust adjusted profile score (RAPS)	19	-0.286613	0.175649	0.102734	-0.630885	0.0576586	0.750802	0.532121	1.05935	0.102734
ebi-PL179-GCST90277266	ukb-saige-157	Pancreatic cancer || id:ukb-saige-157	Phosphatidylcholine (18:1_0:0) levels || id:ebi-PL179-GCST90277266	Debiased inverse-variance weighted method	19	-0.358255	0.173324	0.0387377	-0.697971	-0.0185393	0.698895	0.497594	0.981632	0.0387377
ebi-PL179-GCST90277266	ukb-saige-157	Pancreatic cancer || id:ukb-saige-157	Phosphatidylcholine (18:1_0:0) levels || id:ebi-PL179-GCST90277266	Constrained maximum likelihood	19	-0.288063	0.204106	0.158145	-0.688111	0.111985	0.749714	0.502524	1.1185	0.158145
ebi-PL179-GCST90277288	ukb-saige-157	Pancreatic cancer || id:ukb-saige-157	Phosphatidylcholine (16:0_20:5) levels || id:ebi-PL179-GCST90277288	Inverse variance weighted	24	-0.274144	0.113364	0.0155948	-0.496338	-0.0519505	0.760223	0.608756	0.949376	0.0155948
ebi-PL179-GCST90277288	ukb-saige-157	Pancreatic cancer || id:ukb-saige-157	Phosphatidylcholine (16:0_20:5) levels || id:ebi-PL179-GCST90277288	Contamination mixture method	24	-0.330495	0.204082	0.0800805	-0.730495	0.0695047	0.718568	0.48167	1.07198	0.0800805
ebi-PL179-GCST90277288	ukb-saige-157	Pancreatic cancer || id:ukb-saige-157	Phosphatidylcholine (16:0_20:5) levels || id:ebi-PL179-GCST90277288	Robust adjusted profile score (RAPS)	24	-0.261886	0.119747	0.0287426	-0.49659	-0.0271824	0.769599	0.608603	0.973184	0.0287426
ebi-PL179-GCST90277288	ukb-saige-157	Pancreatic cancer || id:ukb-saige-157	Phosphatidylcholine (16:0_20:5) levels || id:ebi-PL179-GCST90277288	Debiased inverse-variance weighted method	24	-0.281135	0.116647	0.0159469	-0.509764	-0.0525064	0.754926	0.600637	0.948848	0.0159469
ebi-PL179-GCST90277288	ukb-saige-157	Pancreatic cancer || id:ukb-saige-157	Phosphatidylcholine (16:0_20:5) levels || id:ebi-PL179-GCST90277288	Constrained maximum likelihood	24	-0.2388	0.140703	0.0896603	-0.514578	0.0369778	0.787572	0.597753	1.03767	0.0896603
ebi-PL179-GCST90277301	ukb-saige-157	Pancreatic cancer || id:ukb-saige-157	Phosphatidylcholine (18:0_18:3) levels || id:ebi-PL179-GCST90277301	Inverse variance weighted	22	-0.327472	0.141564	0.0207098	-0.604938	-0.0500054	0.720744	0.546108	0.951224	0.0207098
ebi-PL179-GCST90277301	ukb-saige-157	Pancreatic cancer || id:ukb-saige-157	Phosphatidylcholine (18:0_18:3) levels || id:ebi-PL179-GCST90277301	Contamination mixture method	22	-0.0136503	0.44898	0.908061	-0.89365	0.86635	0.986442	0.409159	2.37821	0.908061
ebi-PL179-GCST90277301	ukb-saige-157	Pancreatic cancer || id:ukb-saige-157	Phosphatidylcholine (18:0_18:3) levels || id:ebi-PL179-GCST90277301	Robust adjusted profile score (RAPS)	22	-0.305862	0.170643	0.0730677	-0.640321	0.0285984	0.736489	0.527123	1.02901	0.0730677
ebi-PL179-GCST90277301	ukb-saige-157	Pancreatic cancer || id:ukb-saige-157	Phosphatidylcholine (18:0_18:3) levels || id:ebi-PL179-GCST90277301	Debiased inverse-variance weighted method	22	-0.343322	0.142429	0.0159317	-0.622482	-0.0641608	0.70941	0.536611	0.937854	0.0159317
ebi-PL179-GCST90277301	ukb-saige-157	Pancreatic cancer || id:ukb-saige-157	Phosphatidylcholine (18:0_18:3) levels || id:ebi-PL179-GCST90277301	Constrained maximum likelihood	22	-0.302758	0.175076	0.0837571	-0.645907	0.0403917	0.738778	0.524187	1.04122	0.0837571
ebi-PL179-GCST90277303	ukb-saige-157	Pancreatic cancer || id:ukb-saige-157	Phosphatidylcholine (18:0_20:3) levels || id:ebi-PL179-GCST90277303	Inverse variance weighted	25	0.255373	0.127925	0.0459032	0.00464138	0.506105	1.29094	1.00465	1.65882	0.0459032
ebi-PL179-GCST90277303	ukb-saige-157	Pancreatic cancer || id:ukb-saige-157	Phosphatidylcholine (18:0_20:3) levels || id:ebi-PL179-GCST90277303	Contamination mixture method	25	0.429275	0.158163	0.0119048	0.119275	0.739275	1.53614	1.12668	2.09442	0.0119048
ebi-PL179-GCST90277303	ukb-saige-157	Pancreatic cancer || id:ukb-saige-157	Phosphatidylcholine (18:0_20:3) levels || id:ebi-PL179-GCST90277303	Robust adjusted profile score (RAPS)	25	0.299309	0.136876	0.0287633	0.0310319	0.567585	1.34893	1.03152	1.764	0.0287633
ebi-PL179-GCST90277303	ukb-saige-157	Pancreatic cancer || id:ukb-saige-157	Phosphatidylcholine (18:0_20:3) levels || id:ebi-PL179-GCST90277303	Debiased inverse-variance weighted method	25	0.264176	0.132791	0.0466551	0.00390641	0.524446	1.30236	1.00391	1.68952	0.0466551
ebi-PL179-GCST90277303	ukb-saige-157	Pancreatic cancer || id:ukb-saige-157	Phosphatidylcholine (18:0_20:3) levels || id:ebi-PL179-GCST90277303	Constrained maximum likelihood	25	0.273598	0.155698	0.0788778	-0.0315701	0.578766	1.31469	0.968923	1.78384	0.0788778
ebi-PL179-GCST90277315	ukb-saige-157	Pancreatic cancer || id:ukb-saige-157	Phosphatidylcholine (18:2_20:1) levels || id:ebi-PL179-GCST90277315	Inverse variance weighted	17	0.328018	0.121629	0.00699954	0.0896244	0.566411	1.38821	1.09376	1.76193	0.00699954
ebi-PL179-GCST90277315	ukb-saige-157	Pancreatic cancer || id:ukb-saige-157	Phosphatidylcholine (18:2_20:1) levels || id:ebi-PL179-GCST90277315	Contamination mixture method	17	0.471597	0.137755	0.00880239	0.201597	0.741597	1.60255	1.22335	2.09929	0.00880239
ebi-PL179-GCST90277315	ukb-saige-157	Pancreatic cancer || id:ukb-saige-157	Phosphatidylcholine (18:2_20:1) levels || id:ebi-PL179-GCST90277315	Robust adjusted profile score (RAPS)	17	0.344713	0.130032	0.00802594	0.0898493	0.599576	1.41158	1.09401	1.82135	0.00802594
ebi-PL179-GCST90277315	ukb-saige-157	Pancreatic cancer || id:ukb-saige-157	Phosphatidylcholine (18:2_20:1) levels || id:ebi-PL179-GCST90277315	Debiased inverse-variance weighted method	17	0.337476	0.126005	0.00740008	0.0905068	0.584444	1.40141	1.09473	1.79399	0.00740008
ebi-PL179-GCST90277315	ukb-saige-157	Pancreatic cancer || id:ukb-saige-157	Phosphatidylcholine (18:2_20:1) levels || id:ebi-PL179-GCST90277315	Constrained maximum likelihood	17	0.313993	0.147277	0.0330075	0.0253305	0.602656	1.36888	1.02565	1.82697	0.0330075
ebi-PL179-GCST90277317	ukb-saige-157	Pancreatic cancer || id:ukb-saige-157	Phosphatidylcholine (18:2_20:4) levels || id:ebi-PL179-GCST90277317	Inverse variance weighted	29	-0.248798	0.124831	0.0462533	-0.493467	-0.00412867	0.779738	0.610506	0.99588	0.0462533
ebi-PL179-GCST90277317	ukb-saige-157	Pancreatic cancer || id:ukb-saige-157	Phosphatidylcholine (18:2_20:4) levels || id:ebi-PL179-GCST90277317	Contamination mixture method	29	-0.49335	0.186224	0.0286633	-0.85835	-0.12835	0.610578	0.423861	0.879546	0.0286633
ebi-PL179-GCST90277317	ukb-saige-157	Pancreatic cancer || id:ukb-saige-157	Phosphatidylcholine (18:2_20:4) levels || id:ebi-PL179-GCST90277317	Robust adjusted profile score (RAPS)	29	-0.292533	0.133681	0.0286484	-0.554548	-0.0305181	0.746371	0.574332	0.969943	0.0286484
ebi-PL179-GCST90277317	ukb-saige-157	Pancreatic cancer || id:ukb-saige-157	Phosphatidylcholine (18:2_20:4) levels || id:ebi-PL179-GCST90277317	Debiased inverse-variance weighted method	29	-0.259096	0.129927	0.0461335	-0.513752	-0.00443955	0.771749	0.598246	0.99557	0.0461335
ebi-PL179-GCST90277317	ukb-saige-157	Pancreatic cancer || id:ukb-saige-157	Phosphatidylcholine (18:2_20:4) levels || id:ebi-PL179-GCST90277317	Constrained maximum likelihood	29	-0.270075	0.154898	0.0812339	-0.573675	0.0335243	0.763322	0.563451	1.03409	0.0812339
ebi-PL179-GCST90277323	ukb-saige-157	Pancreatic cancer || id:ukb-saige-157	Phosphatidylcholine (O-16:0_20:4) levels || id:ebi-PL179-GCST90277323	Inverse variance weighted	28	-0.217097	0.102085	0.0334512	-0.417184	-0.01701	0.804852	0.6589	0.983134	0.0334512
ebi-PL179-GCST90277323	ukb-saige-157	Pancreatic cancer || id:ukb-saige-157	Phosphatidylcholine (O-16:0_20:4) levels || id:ebi-PL179-GCST90277323	Contamination mixture method	28	-0.320694	0.142857	0.0448203	-0.600694	-0.0406943	0.725645	0.548431	0.960123	0.0448203
ebi-PL179-GCST90277323	ukb-saige-157	Pancreatic cancer || id:ukb-saige-157	Phosphatidylcholine (O-16:0_20:4) levels || id:ebi-PL179-GCST90277323	Robust adjusted profile score (RAPS)	28	-0.229053	0.108124	0.0341392	-0.440976	-0.0171295	0.795287	0.643408	0.983016	0.0341392
ebi-PL179-GCST90277323	ukb-saige-157	Pancreatic cancer || id:ukb-saige-157	Phosphatidylcholine (O-16:0_20:4) levels || id:ebi-PL179-GCST90277323	Debiased inverse-variance weighted method	28	-0.223109	0.105174	0.0338935	-0.429251	-0.0169684	0.800027	0.650997	0.983175	0.0338935
ebi-PL179-GCST90277323	ukb-saige-157	Pancreatic cancer || id:ukb-saige-157	Phosphatidylcholine (O-16:0_20:4) levels || id:ebi-PL179-GCST90277323	Constrained maximum likelihood	28	-0.211009	0.127204	0.0971522	-0.460329	0.0383114	0.809767	0.631076	1.03905	0.0971522
ebi-PL179-GCST90277329	ukb-saige-157	Pancreatic cancer || id:ukb-saige-157	Phosphatidylcholine (O-16:1_20:3) levels || id:ebi-PL179-GCST90277329	Inverse variance weighted	23	0.345461	0.151172	0.0222998	0.0491644	0.641759	1.41264	1.05039	1.89982	0.0222998
ebi-PL179-GCST90277329	ukb-saige-157	Pancreatic cancer || id:ukb-saige-157	Phosphatidylcholine (O-16:1_20:3) levels || id:ebi-PL179-GCST90277329	Contamination mixture method	23	0.568778	0.193878	0.00906508	0.188778	0.948778	1.76611	1.20777	2.58255	0.00906508
ebi-PL179-GCST90277329	ukb-saige-157	Pancreatic cancer || id:ukb-saige-157	Phosphatidylcholine (O-16:1_20:3) levels || id:ebi-PL179-GCST90277329	Robust adjusted profile score (RAPS)	23	0.252464	0.249929	0.312427	-0.237397	0.742325	1.28719	0.788678	2.10081	0.312427
ebi-PL179-GCST90277329	ukb-saige-157	Pancreatic cancer || id:ukb-saige-157	Phosphatidylcholine (O-16:1_20:3) levels || id:ebi-PL179-GCST90277329	Debiased inverse-variance weighted method	23	0.358634	0.154857	0.0205637	0.0551138	0.662154	1.43137	1.05666	1.93896	0.0205637
ebi-PL179-GCST90277329	ukb-saige-157	Pancreatic cancer || id:ukb-saige-157	Phosphatidylcholine (O-16:1_20:3) levels || id:ebi-PL179-GCST90277329	Constrained maximum likelihood	23	0.354424	0.176726	0.0449092	0.00804168	0.700806	1.42536	1.00807	2.01538	0.0449092
ebi-PL179-GCST90277339	ukb-saige-157	Pancreatic cancer || id:ukb-saige-157	Phosphatidylcholine (O-18:1_20:3) levels || id:ebi-PL179-GCST90277339	Inverse variance weighted	20	0.380175	0.163662	0.0201829	0.0593978	0.700952	1.46254	1.0612	2.01567	0.0201829
ebi-PL179-GCST90277339	ukb-saige-157	Pancreatic cancer || id:ukb-saige-157	Phosphatidylcholine (O-18:1_20:3) levels || id:ebi-PL179-GCST90277339	Contamination mixture method	20	0.477451	0.158163	0.00824194	0.167451	0.787451	1.61196	1.18229	2.19779	0.00824194
ebi-PL179-GCST90277339	ukb-saige-157	Pancreatic cancer || id:ukb-saige-157	Phosphatidylcholine (O-18:1_20:3) levels || id:ebi-PL179-GCST90277339	Robust adjusted profile score (RAPS)	20	0.427195	0.158818	0.00714868	0.115911	0.738479	1.53295	1.1229	2.09275	0.00714868
ebi-PL179-GCST90277339	ukb-saige-157	Pancreatic cancer || id:ukb-saige-157	Phosphatidylcholine (O-18:1_20:3) levels || id:ebi-PL179-GCST90277339	Debiased inverse-variance weighted method	20	0.392235	0.171357	0.0220794	0.0563761	0.728094	1.48029	1.058	2.07113	0.0220794
ebi-PL179-GCST90277339	ukb-saige-157	Pancreatic cancer || id:ukb-saige-157	Phosphatidylcholine (O-18:1_20:3) levels || id:ebi-PL179-GCST90277339	Constrained maximum likelihood	20	0.386317	0.160246	0.0159189	0.0722341	0.7004	1.47155	1.07491	2.01456	0.0159189
ebi-PL179-GCST90277341	ukb-saige-157	Pancreatic cancer || id:ukb-saige-157	Phosphatidylcholine (O-18:2_16:0) levels || id:ebi-PL179-GCST90277341	Inverse variance weighted	25	-0.335648	0.131375	0.0106224	-0.593144	-0.0781528	0.714874	0.552587	0.924823	0.0106224
ebi-PL179-GCST90277341	ukb-saige-157	Pancreatic cancer || id:ukb-saige-157	Phosphatidylcholine (O-18:2_16:0) levels || id:ebi-PL179-GCST90277341	Contamination mixture method	25	-0.504832	0.191327	0.00876018	-0.879832	-0.129832	0.603607	0.414852	0.878243	0.00876018
ebi-PL179-GCST90277341	ukb-saige-157	Pancreatic cancer || id:ukb-saige-157	Phosphatidylcholine (O-18:2_16:0) levels || id:ebi-PL179-GCST90277341	Robust adjusted profile score (RAPS)	25	-0.421023	0.132487	0.00148377	-0.680698	-0.161348	0.656375	0.506264	0.850996	0.00148377
ebi-PL179-GCST90277341	ukb-saige-157	Pancreatic cancer || id:ukb-saige-157	Phosphatidylcholine (O-18:2_16:0) levels || id:ebi-PL179-GCST90277341	Debiased inverse-variance weighted method	25	-0.350581	0.134618	0.00920717	-0.614432	-0.0867295	0.704279	0.540948	0.916925	0.00920717
ebi-PL179-GCST90277341	ukb-saige-157	Pancreatic cancer || id:ukb-saige-157	Phosphatidylcholine (O-18:2_16:0) levels || id:ebi-PL179-GCST90277341	Constrained maximum likelihood	25	-0.357115	0.18046	0.0478255	-0.710816	-0.00341345	0.699692	0.491243	0.996592	0.0478255
ebi-PL179-GCST90277408	ukb-saige-157	Pancreatic cancer || id:ukb-saige-157	Triacylglycerol (54:7) levels || id:ebi-PL179-GCST90277408	Inverse variance weighted	23	-0.286249	0.138567	0.0388486	-0.55784	-0.0146585	0.751075	0.572444	0.985448	0.0388486
ebi-PL179-GCST90277408	ukb-saige-157	Pancreatic cancer || id:ukb-saige-157	Triacylglycerol (54:7) levels || id:ebi-PL179-GCST90277408	Contamination mixture method	23	-0.291771	0.170918	0.164745	-0.626771	0.0432291	0.74694	0.534314	1.04418	0.164745
ebi-PL179-GCST90277408	ukb-saige-157	Pancreatic cancer || id:ukb-saige-157	Triacylglycerol (54:7) levels || id:ebi-PL179-GCST90277408	Robust adjusted profile score (RAPS)	23	-0.246331	0.146923	0.0936195	-0.5343	0.0416369	0.781663	0.58608	1.04252	0.0936195
ebi-PL179-GCST90277408	ukb-saige-157	Pancreatic cancer || id:ukb-saige-157	Triacylglycerol (54:7) levels || id:ebi-PL179-GCST90277408	Debiased inverse-variance weighted method	23	-0.2988	0.142983	0.0366398	-0.579048	-0.0185528	0.741707	0.560432	0.981618	0.0366398
ebi-PL179-GCST90277408	ukb-saige-157	Pancreatic cancer || id:ukb-saige-157	Triacylglycerol (54:7) levels || id:ebi-PL179-GCST90277408	Constrained maximum likelihood	23	-0.232284	0.169837	0.171411	-0.565165	0.100597	0.792721	0.568266	1.10583	0.171411

## Sheet: bidirectional MR
id.exposure	id.outcome	outcome	exposure	method	nsnp	b	se	pval	lo_ci	up_ci	or	or_lci95	or_uci95
ukb-saige-157	ebi-PL179-GCST90277240	Sterol ester (27:1/16:0) levels || id:ebi-PL179-GCST90277240	Pancreatic cancer || id:ukb-saige-157	Inverse variance weighted	28	0.00244705	0.0104236	0.814394	-0.0179831	0.0228772	1.00245	0.982178	1.02314
ukb-saige-157	ebi-PL179-GCST90277240	Sterol ester (27:1/16:0) levels || id:ebi-PL179-GCST90277240	Pancreatic cancer || id:ukb-saige-157	MR Egger	28	-0.000742829	0.0179435	0.967295	-0.035912	0.0344264	0.999257	0.964725	1.03503
ukb-saige-157	ebi-PL179-GCST90277240	Sterol ester (27:1/16:0) levels || id:ebi-PL179-GCST90277240	Pancreatic cancer || id:ukb-saige-157	Weighted median	28	0.00266834	0.0141245	0.850159	-0.0250157	0.0303524	1.00267	0.975295	1.03082
ukb-saige-157	ebi-PL179-GCST90277240	Sterol ester (27:1/16:0) levels || id:ebi-PL179-GCST90277240	Pancreatic cancer || id:ukb-saige-157	Weighted mode	28	0.00610199	0.0195179	0.75696	-0.0321531	0.0443571	1.00612	0.968358	1.04536
ukb-saige-157	ebi-PL179-GCST90277245	Sterol ester (27:1/18:1) levels || id:ebi-PL179-GCST90277245	Pancreatic cancer || id:ukb-saige-157	Inverse variance weighted	27	0.00715138	0.0107367	0.505368	-0.0138926	0.0281953	1.00718	0.986203	1.0286
ukb-saige-157	ebi-PL179-GCST90277245	Sterol ester (27:1/18:1) levels || id:ebi-PL179-GCST90277245	Pancreatic cancer || id:ukb-saige-157	MR Egger	27	0.00211653	0.0191164	0.912724	-0.0353517	0.0395848	1.00212	0.965266	1.04038
ukb-saige-157	ebi-PL179-GCST90277245	Sterol ester (27:1/18:1) levels || id:ebi-PL179-GCST90277245	Pancreatic cancer || id:ukb-saige-157	Weighted median	27	0.00556075	0.0146746	0.704734	-0.0232014	0.0343229	1.00558	0.977066	1.03492
ukb-saige-157	ebi-PL179-GCST90277245	Sterol ester (27:1/18:1) levels || id:ebi-PL179-GCST90277245	Pancreatic cancer || id:ukb-saige-157	Weighted mode	27	0.00535898	0.0198139	0.788938	-0.0334763	0.0441943	1.00537	0.967078	1.04519
ukb-saige-157	ebi-PL179-GCST90277252	Sterol ester (27:1/22:6) levels || id:ebi-PL179-GCST90277252	Pancreatic cancer || id:ukb-saige-157	Inverse variance weighted	32	-0.00196727	0.0108333	0.855901	-0.0232006	0.019266	0.998035	0.977066	1.01945
ukb-saige-157	ebi-PL179-GCST90277252	Sterol ester (27:1/22:6) levels || id:ebi-PL179-GCST90277252	Pancreatic cancer || id:ukb-saige-157	MR Egger	32	-0.00361951	0.0208105	0.863091	-0.0444082	0.0371692	0.996387	0.956563	1.03787
ukb-saige-157	ebi-PL179-GCST90277252	Sterol ester (27:1/22:6) levels || id:ebi-PL179-GCST90277252	Pancreatic cancer || id:ukb-saige-157	Weighted median	32	-0.00599364	0.0142346	0.67371	-0.0338934	0.0219061	0.994024	0.966675	1.02215
ukb-saige-157	ebi-PL179-GCST90277252	Sterol ester (27:1/22:6) levels || id:ebi-PL179-GCST90277252	Pancreatic cancer || id:ukb-saige-157	Weighted mode	32	-0.0142065	0.0224429	0.531372	-0.0581947	0.0297816	0.985894	0.943466	1.03023
ukb-saige-157	ebi-PL179-GCST90277266	Phosphatidylcholine (18:1_0:0) levels || id:ebi-PL179-GCST90277266	Pancreatic cancer || id:ukb-saige-157	Inverse variance weighted	28	-0.00450545	0.012381	0.715933	-0.0287723	0.0197613	0.995505	0.971638	1.01996
ukb-saige-157	ebi-PL179-GCST90277266	Phosphatidylcholine (18:1_0:0) levels || id:ebi-PL179-GCST90277266	Pancreatic cancer || id:ukb-saige-157	MR Egger	28	-0.010108	0.0265011	0.705992	-0.0620501	0.0418341	0.989943	0.939836	1.04272
ukb-saige-157	ebi-PL179-GCST90277266	Phosphatidylcholine (18:1_0:0) levels || id:ebi-PL179-GCST90277266	Pancreatic cancer || id:ukb-saige-157	Weighted median	28	-0.00835173	0.0163463	0.609403	-0.0403905	0.023687	0.991683	0.960414	1.02397
ukb-saige-157	ebi-PL179-GCST90277266	Phosphatidylcholine (18:1_0:0) levels || id:ebi-PL179-GCST90277266	Pancreatic cancer || id:ukb-saige-157	Weighted mode	28	-0.0153922	0.0251706	0.545973	-0.0647265	0.0339421	0.984726	0.937324	1.03452
ukb-saige-157	ebi-PL179-GCST90277288	Phosphatidylcholine (16:0_20:5) levels || id:ebi-PL179-GCST90277288	Pancreatic cancer || id:ukb-saige-157	Inverse variance weighted	27	-0.00141279	0.010607	0.894039	-0.0222025	0.0193769	0.998588	0.978042	1.01957
ukb-saige-157	ebi-PL179-GCST90277288	Phosphatidylcholine (16:0_20:5) levels || id:ebi-PL179-GCST90277288	Pancreatic cancer || id:ukb-saige-157	MR Egger	27	-0.00251212	0.0175614	0.887399	-0.0369325	0.0319083	0.997491	0.963741	1.03242
ukb-saige-157	ebi-PL179-GCST90277288	Phosphatidylcholine (16:0_20:5) levels || id:ebi-PL179-GCST90277288	Pancreatic cancer || id:ukb-saige-157	Weighted median	27	0.00196484	0.0144236	0.891644	-0.0263054	0.0302351	1.00197	0.974038	1.0307
ukb-saige-157	ebi-PL179-GCST90277288	Phosphatidylcholine (16:0_20:5) levels || id:ebi-PL179-GCST90277288	Pancreatic cancer || id:ukb-saige-157	Weighted mode	27	0.00573688	0.0184648	0.758511	-0.0304541	0.0419279	1.00575	0.970005	1.04282
ukb-saige-157	ebi-PL179-GCST90277301	Phosphatidylcholine (18:0_18:3) levels || id:ebi-PL179-GCST90277301	Pancreatic cancer || id:ukb-saige-157	Inverse variance weighted	31	-0.00113121	0.0110927	0.918774	-0.022873	0.0206106	0.998869	0.977387	1.02082
ukb-saige-157	ebi-PL179-GCST90277301	Phosphatidylcholine (18:0_18:3) levels || id:ebi-PL179-GCST90277301	Pancreatic cancer || id:ukb-saige-157	MR Egger	31	-0.00591793	0.0213657	0.783758	-0.0477947	0.0359588	0.9941	0.953329	1.03661
ukb-saige-157	ebi-PL179-GCST90277301	Phosphatidylcholine (18:0_18:3) levels || id:ebi-PL179-GCST90277301	Pancreatic cancer || id:ukb-saige-157	Weighted median	31	-0.00113389	0.0147672	0.938795	-0.0300775	0.0278098	0.998867	0.97037	1.0282
ukb-saige-157	ebi-PL179-GCST90277301	Phosphatidylcholine (18:0_18:3) levels || id:ebi-PL179-GCST90277301	Pancreatic cancer || id:ukb-saige-157	Weighted mode	31	0.0179932	0.0235375	0.450571	-0.0281403	0.0641268	1.01816	0.972252	1.06623
ukb-saige-157	ebi-PL179-GCST90277303	Phosphatidylcholine (18:0_20:3) levels || id:ebi-PL179-GCST90277303	Pancreatic cancer || id:ukb-saige-157	Inverse variance weighted	27	-0.00139607	0.0109447	0.8985	-0.0228477	0.0200556	0.998605	0.977411	1.02026
ukb-saige-157	ebi-PL179-GCST90277303	Phosphatidylcholine (18:0_20:3) levels || id:ebi-PL179-GCST90277303	Pancreatic cancer || id:ukb-saige-157	MR Egger	27	0.0044366	0.0183755	0.811183	-0.0315794	0.0404526	1.00445	0.968914	1.04128
ukb-saige-157	ebi-PL179-GCST90277303	Phosphatidylcholine (18:0_20:3) levels || id:ebi-PL179-GCST90277303	Pancreatic cancer || id:ukb-saige-157	Weighted median	27	0.00448076	0.0140959	0.750579	-0.0231472	0.0321088	1.00449	0.977119	1.03263
ukb-saige-157	ebi-PL179-GCST90277303	Phosphatidylcholine (18:0_20:3) levels || id:ebi-PL179-GCST90277303	Pancreatic cancer || id:ukb-saige-157	Weighted mode	27	0.0071578	0.0193143	0.713942	-0.0306983	0.0450139	1.00718	0.969768	1.04604
ukb-saige-157	ebi-PL179-GCST90277315	Phosphatidylcholine (18:2_20:1) levels || id:ebi-PL179-GCST90277315	Pancreatic cancer || id:ukb-saige-157	Inverse variance weighted	29	-0.00548196	0.0136631	0.688256	-0.0322617	0.0212978	0.994533	0.968253	1.02153
ukb-saige-157	ebi-PL179-GCST90277315	Phosphatidylcholine (18:2_20:1) levels || id:ebi-PL179-GCST90277315	Pancreatic cancer || id:ukb-saige-157	MR Egger	29	0.00595523	0.0271447	0.827998	-0.0472484	0.0591588	1.00597	0.95385	1.06094
ukb-saige-157	ebi-PL179-GCST90277315	Phosphatidylcholine (18:2_20:1) levels || id:ebi-PL179-GCST90277315	Pancreatic cancer || id:ukb-saige-157	Weighted median	29	-0.00648381	0.0172952	0.707741	-0.0403823	0.0274147	0.993537	0.960422	1.02779
ukb-saige-157	ebi-PL179-GCST90277315	Phosphatidylcholine (18:2_20:1) levels || id:ebi-PL179-GCST90277315	Pancreatic cancer || id:ukb-saige-157	Weighted mode	29	-0.0260728	0.0289388	0.375292	-0.082793	0.0306473	0.974264	0.920542	1.03112
ukb-saige-157	ebi-PL179-GCST90277317	Phosphatidylcholine (18:2_20:4) levels || id:ebi-PL179-GCST90277317	Pancreatic cancer || id:ukb-saige-157	Inverse variance weighted	29	0.00185149	0.0110428	0.866847	-0.0197925	0.0234954	1.00185	0.980402	1.02377
ukb-saige-157	ebi-PL179-GCST90277317	Phosphatidylcholine (18:2_20:4) levels || id:ebi-PL179-GCST90277317	Pancreatic cancer || id:ukb-saige-157	MR Egger	29	0.00948342	0.020134	0.641414	-0.0299793	0.0489461	1.00953	0.970466	1.05016
ukb-saige-157	ebi-PL179-GCST90277317	Phosphatidylcholine (18:2_20:4) levels || id:ebi-PL179-GCST90277317	Pancreatic cancer || id:ukb-saige-157	Weighted median	29	0.00642769	0.0144821	0.657159	-0.0219571	0.0348125	1.00645	0.978282	1.03543
ukb-saige-157	ebi-PL179-GCST90277317	Phosphatidylcholine (18:2_20:4) levels || id:ebi-PL179-GCST90277317	Pancreatic cancer || id:ukb-saige-157	Weighted mode	29	0.00888093	0.0200024	0.66046	-0.0303238	0.0480857	1.00892	0.970131	1.04926
ukb-saige-157	ebi-PL179-GCST90277323	Phosphatidylcholine (O-16:0_20:4) levels || id:ebi-PL179-GCST90277323	Pancreatic cancer || id:ukb-saige-157	Inverse variance weighted	29	-0.000592438	0.0115669	0.959152	-0.0232636	0.0220788	0.999408	0.977005	1.02232
ukb-saige-157	ebi-PL179-GCST90277323	Phosphatidylcholine (O-16:0_20:4) levels || id:ebi-PL179-GCST90277323	Pancreatic cancer || id:ukb-saige-157	MR Egger	29	0.00690378	0.0219886	0.755956	-0.0361938	0.0500014	1.00693	0.964453	1.05127
ukb-saige-157	ebi-PL179-GCST90277323	Phosphatidylcholine (O-16:0_20:4) levels || id:ebi-PL179-GCST90277323	Pancreatic cancer || id:ukb-saige-157	Weighted median	29	0.00107214	0.0157885	0.94586	-0.0298733	0.0320176	1.00107	0.970569	1.03254
ukb-saige-157	ebi-PL179-GCST90277323	Phosphatidylcholine (O-16:0_20:4) levels || id:ebi-PL179-GCST90277323	Pancreatic cancer || id:ukb-saige-157	Weighted mode	29	0.00121705	0.022093	0.95646	-0.0420852	0.0445192	1.00122	0.958788	1.04553
ukb-saige-157	ebi-PL179-GCST90277329	Phosphatidylcholine (O-16:1_20:3) levels || id:ebi-PL179-GCST90277329	Pancreatic cancer || id:ukb-saige-157	Inverse variance weighted	25	0.00202727	0.0129789	0.875877	-0.0234113	0.0274658	1.00203	0.976861	1.02785
ukb-saige-157	ebi-PL179-GCST90277329	Phosphatidylcholine (O-16:1_20:3) levels || id:ebi-PL179-GCST90277329	Pancreatic cancer || id:ukb-saige-157	MR Egger	25	0.00431625	0.0244242	0.861275	-0.0435551	0.0521876	1.00433	0.95738	1.05357
ukb-saige-157	ebi-PL179-GCST90277329	Phosphatidylcholine (O-16:1_20:3) levels || id:ebi-PL179-GCST90277329	Pancreatic cancer || id:ukb-saige-157	Weighted median	25	0.00466859	0.0169599	0.783107	-0.0285729	0.03791	1.00468	0.971831	1.03864
ukb-saige-157	ebi-PL179-GCST90277329	Phosphatidylcholine (O-16:1_20:3) levels || id:ebi-PL179-GCST90277329	Pancreatic cancer || id:ukb-saige-157	Weighted mode	25	0.00594576	0.0251564	0.815166	-0.0433608	0.0552524	1.00596	0.957566	1.05681
ukb-saige-157	ebi-PL179-GCST90277339	Phosphatidylcholine (O-18:1_20:3) levels || id:ebi-PL179-GCST90277339	Pancreatic cancer || id:ukb-saige-157	Inverse variance weighted	24	-0.00400529	0.0139428	0.773908	-0.0313331	0.0233225	0.996003	0.969153	1.0236
ukb-saige-157	ebi-PL179-GCST90277339	Phosphatidylcholine (O-18:1_20:3) levels || id:ebi-PL179-GCST90277339	Pancreatic cancer || id:ukb-saige-157	MR Egger	24	-0.0206188	0.0283282	0.474379	-0.0761421	0.0349045	0.979592	0.926684	1.03552
ukb-saige-157	ebi-PL179-GCST90277339	Phosphatidylcholine (O-18:1_20:3) levels || id:ebi-PL179-GCST90277339	Pancreatic cancer || id:ukb-saige-157	Weighted median	24	-0.00598162	0.0190206	0.753155	-0.043262	0.0312987	0.994036	0.95766	1.03179
ukb-saige-157	ebi-PL179-GCST90277339	Phosphatidylcholine (O-18:1_20:3) levels || id:ebi-PL179-GCST90277339	Pancreatic cancer || id:ukb-saige-157	Weighted mode	24	-0.0125394	0.0268894	0.645366	-0.0652426	0.0401639	0.987539	0.93684	1.04098
ukb-saige-157	ebi-PL179-GCST90277341	Phosphatidylcholine (O-18:2_16:0) levels || id:ebi-PL179-GCST90277341	Pancreatic cancer || id:ukb-saige-157	Inverse variance weighted	25	0.00816299	0.0123374	0.508197	-0.0160182	0.0323442	1.0082	0.984109	1.03287
ukb-saige-157	ebi-PL179-GCST90277341	Phosphatidylcholine (O-18:2_16:0) levels || id:ebi-PL179-GCST90277341	Pancreatic cancer || id:ukb-saige-157	MR Egger	25	0.0122242	0.022568	0.593261	-0.032009	0.0564574	1.0123	0.968498	1.05808
ukb-saige-157	ebi-PL179-GCST90277341	Phosphatidylcholine (O-18:2_16:0) levels || id:ebi-PL179-GCST90277341	Pancreatic cancer || id:ukb-saige-157	Weighted median	25	0.0100539	0.0154768	0.515945	-0.0202807	0.0403884	1.0101	0.979924	1.04122
ukb-saige-157	ebi-PL179-GCST90277341	Phosphatidylcholine (O-18:2_16:0) levels || id:ebi-PL179-GCST90277341	Pancreatic cancer || id:ukb-saige-157	Weighted mode	25	0.0117908	0.022896	0.611284	-0.0330853	0.0566669	1.01186	0.967456	1.0583
ukb-saige-157	ebi-PL179-GCST90277408	Triacylglycerol (54:7) levels || id:ebi-PL179-GCST90277408	Pancreatic cancer || id:ukb-saige-157	Inverse variance weighted	27	-0.00123685	0.0118882	0.917138	-0.0245377	0.022064	0.998764	0.975761	1.02231
ukb-saige-157	ebi-PL179-GCST90277408	Triacylglycerol (54:7) levels || id:ebi-PL179-GCST90277408	Pancreatic cancer || id:ukb-saige-157	MR Egger	27	-0.0012152	0.0229838	0.958254	-0.0462635	0.0438331	0.998786	0.95479	1.04481
ukb-saige-157	ebi-PL179-GCST90277408	Triacylglycerol (54:7) levels || id:ebi-PL179-GCST90277408	Pancreatic cancer || id:ukb-saige-157	Weighted median	27	-0.00437179	0.0162235	0.787566	-0.0361699	0.0274263	0.995638	0.964476	1.02781
ukb-saige-157	ebi-PL179-GCST90277408	Triacylglycerol (54:7) levels || id:ebi-PL179-GCST90277408	Pancreatic cancer || id:ukb-saige-157	Weighted mode	27	-0.00462841	0.0209374	0.826773	-0.0456657	0.0364089	0.995382	0.955361	1.03708

## Sheet: LDSC
trait1	trait2	rg	rg_se	rg_p	gcov_int
GCST90277240	157	1.02269	0.580632	0.0781809	-0.00204785
GCST90277245	157	0.935861	0.406861	0.0214371	-0.00431114
GCST90277252	157	0.00639165	0.488972	0.989571	0.00169425
GCST90277266	157	-0.213749	0.316738	0.499774	-0.00275958
GCST90277288	157	-0.613633	0.548408	0.263168	0.00176479
GCST90277301	157	0.210636	0.375323	0.574653	-0.00440061
GCST90277303	157	0.540525	0.31778	0.0889545	-0.00225978
GCST90277315	157	-0.353796	0.485789	0.466435	0.00273796
GCST90277317	157	0.150358	0.328745	0.647407	-0.00631603
GCST90277323	157	0.302908	0.371601	0.41499	-0.000124857
GCST90277339	157	1.934	0.941796	0.0400217	-0.000725549
GCST90277341	157	0.222537	0.516188	0.666384	-0.00477494
GCST90277408	157	0.048914	0.410547	0.905162	-3.95e-06

## Sheet: MVMR
Exposure	nSNPs	beta	se	lo_ci	up_ci	p-value	or	or_lci95	or_uci95
ebi-PL179-GCST90277240	20	4.79289	2.4574	-0.0235135	9.6093	0.051129	120.65	0.976761	14902.8
ebi-PL179-GCST90277245	20	-3.15544	1.42452	-5.94744	-0.363437	0.0267536	0.0426198	0.00261253	0.695282
ebi-PL179-GCST90277252	20	-3.83685	2.50798	-8.75241	1.0787	0.126052	0.0215613	0.00015808	2.94086
ebi-PL179-GCST90277266	20	0.971858	0.71925	-0.437845	2.38156	0.176628	2.64285	0.645426	10.8218
ebi-PL179-GCST90277288	20	-2.26603	1.01762	-4.26053	-0.271531	0.0259611	0.103723	0.0141148	0.762212
ebi-PL179-GCST90277301	20	-0.598389	0.899411	-2.3612	1.16442	0.505851	0.549696	0.0943068	3.20408
ebi-PL179-GCST90277303	20	1.69438	1.10836	-0.477966	3.86673	0.126332	5.44327	0.620043	47.7857
ebi-PL179-GCST90277315	20	-1.31193	0.692167	-2.66855	0.0446958	0.0580407	0.269301	0.0693527	1.04571
ebi-PL179-GCST90277317	20	0.260127	0.786952	-1.28227	1.80252	0.740985	1.29709	0.277406	6.06494
ebi-PL179-GCST90277323	20	0.389881	0.799219	-1.17656	1.95632	0.625672	1.47681	0.308338	7.07327
ebi-PL179-GCST90277329	20	-0.525299	0.742379	-1.98034	0.929737	0.479201	0.591378	0.138023	2.53384
ebi-PL179-GCST90277339	20	-0.395517	0.924684	-2.20787	1.41683	0.668846	0.673332	0.109935	4.12403
ebi-PL179-GCST90277341	20	0.921402	1.25971	-1.54759	3.3904	0.464512	2.51281	0.21276	29.6777
ebi-PL179-GCST90277408	20	0.233411	0.460632	-0.669412	1.13623	0.612352	1.2629	0.51201	3.11502
